# Supplementary material for: Neurotransmitter-mediated activity spatially controls neuronal migration in the zebrafish cerebellum
Source: PLoS Biol. 2018 Jan 4;16(1):e2002226. doi: 10.1371/journal.pbio.2002226 (PMC5754045; doi:10.1371/journal.pbio.2002226)
Supplement: S1 Data — All detected calcium transients are listed by their dataset identifiers. (XLSX) [file pbio.2002226.s006.xlsx]

## Sheet: Fig 2G
				column E is plotted in Fig 2G
Condition	Dataset	embryo	nucleus	F/F0 max	dominant freq. (mHz)	oscillation freq. (mHz)	"16.7 mHz" present?	"16.7 mHz" dominant?
Control	0904_27	8	2	0.69857	0.01344		0	0
				0.58795
			3		0.01176		1	1
			4		0.01092		0	0
			5	0.28611	0.0126		0	0
			6		0.01596		1	1
			7	2.1505	0.01512	0.01786	1	1
				0.47035
				0.31467
				0.3472
				0.41453
			8		0.01204	0.01409	1	1
			9	0.69216	0.01512		1	1
			10	0.63986	0.01316		1	0
			11		0.01176		1	1
			12		0.0112		1	0
			13		0.0336		1	0
			14	0.47983	0.01232		1	0
			15		0.01316		1	0
		10	1		0.01372		1	0
			2		0.01204		1	0
			3		0.01456		1	0
			4	0.47783	0.0154		1	0
			5		0.01904		1	0
			6		0.0126		1	0
			7		0.01064		1	0
			8		0.01288		1	1
			9		0.01428		1	0
		12	2		0.01148		1	0
			3		0.01176		1	0
			4	0.47516	0.01568		1	1
			5		0.01232		0	0
			6		0.01232		1	0
			7		0.01344		1	0
			8		0.01204		1	0
			9		0.0154		1	1
			10		0.01204		1	0
			11		0.01764		1	1
			12	0.88701	0.01316	0.01381	1	0
			13		0.01512		1	1
			14	0.26041	0.01316	0.01295	1	0
				0.30371
				0.41282
				0.60136
		15	1		0.01624		1	1
			2		0.01904		1	0
			3		0.01204		0	0
			4		0.01428		1	0
			5		0.01288		1	0
		19	1		0.01232	0.01232	1	0
			2		0.01232		0	0
			3		0.01344		0	0
			4		0.01428		1	0
			5	0.25085	0.01568		1	1
			6		0.0112	0.01162	1	0
			7		0.01288		1	0
			8		0.01176		1	0
			9		0.0112	0.01124	0	0
			10		0.014		0	0
	0904_30	4	1	0.27605	0.01652		1	1
				0.66158
				0.32944
			3		0.0168		1	0
			4		0.0168		1	1
			5		0.0168		1	1
			6		0.01232		1	0
			7		0.01204		1	0
			8		0.01624		1	1
			9		0.01624		1	1
			10		0.01148		1	0
			11		0.01624		1	1
			12		0.01792		1	1
			13		0.01064		1	0
			14		0.01372		1	0
			15	0.4331	0.01232		1	0
			16		0.0168		1	1
			17		0.0168		1	1
			18		0.01232		0	0
			19		0.01148		1	0
		6	1	0.34826	0.01288	0.01351	1	1
			2		0.01484		1	1
			3		0.0126		1	1
			4		0.01484		1	0
			5		0.01512		1	1
			6	0.99088	0.01792		1	1
			7		0.01428		1	0
			8		0.01372	0.01421	1	0
			9		0.01316	0.01329	1	0
		8	1	0.4952	0.01288		1	0
				0.27375
			2		0.01428		1	0
			3		0.01344		1	0
			4		0.01428		1	0
			5		0.01344	0.01307	1	1
			6		0.01288		1	1
			7		0.01372		1	0
			8	0.26229	0.01288		1	0
			9		0.01288	0.01599	1	0
			10		0.014	0.01312	0	0
			11		0.01288	0.01274	1	0
			12		0.01288		1	0
		10	1		0.01484		1	0
			2		0.01148		1	0
			3		0.01344	0.01132	1	1
			4		0.01484		1	1
			5		0.01344		1	0
			6		0.014		0	0
			7		0.01372		1	0
			8		0.0168		1	1
			9	0.25881	0.0168		1	1
		12	1		0.0126		1	0
			2		0.01484		0	0
			3		0.01344		1	0
			4		0.01484		1	0
			5		0.01092		1	0
			6		0.01288		1	0
			7		0.01652		1	1
			8		0.01456		1	0
	1904	2	1		0.01764		1	1
			2		0.01428		0	0
			3		0.01204		1	0
			4		0.0154		1	1
			5		0.01876		1	0
			6		0.01708		1	1
			7		0.0112		1	1
			8	0.50675	0.01288		1	0
			9	0.50846	0.014		1	0
			10	1.5494	0.01792		1	1
			11	1.0103	0.01148	0.01845	1	1
			12		0.01316		1	0
			13		0.01456		1	0
			14	0.30676	0.0112		1	0
			15	1.5577	0.01316		1	0
		4	1		0.01484		1	1
			2	0.45172	0.01232	0.01583	1	0
			3		0.01484	0.01539	1	1
			4		0.01512	0.01538	1	1
			5		0.01204	0.01626	1	1
			6		0.01456		1	0
			7	0.27003	0.01484		1	0
			8		0.01456	0.0153	1	0
			9		0.01512		1	1
			10		0.01372		1	1
			11	0.28452	0.01288		1	1
			12		0.0112		1	0
			13		0.0126		1	0
			14		0.01316		1	0
			15		0.01316		0	0
			16		0.0126		0	0
			17		0.01372		1	0
		6	1	0.39821	0.01288		1	0
			2		0.01596	0.01467	1	1
			3		0.0126		1	0
			4		0.0126		1	0
			5		0.01148	0.01237	1	0
			6		0.01232		1	0
			7		0.01512		1	1
			8		0.01148		1	1
			9		0.01316	0.0143	1	0
			10		0.01148	0.01473	1	1
			11		0.01316		1	1
			12		0.01148		1	1
			13		0.01148		1	0
			14		0.0168		1	1
			15	0.52183	0.0112		1	0
			17		0.01568		1	1
			18		0.0154	0.01502	1	1
		8	1	0.33239	0.01288		1	0
			2		0.01204		0	0
			3	0.79605	0.01288		1	0
			4		0.01568		1	1
			5		0.01232		1	0
			6		0.01288		1	0
			7	0.58672	0.01288		1	0
				0.29383
			8		0.01288		1	0
			9		0.0126	0.0132	1	0
			10		0.0126		1	0
			11		0.01288		1	0
			12		0.01344		1	0
			13		0.0126		1	1
			14		0.01288	0.01445	1	0
			15	0.58875	0.01288	0.01285	1	0
			16		0.0126		1	0
			17		0.01288		1	0
			18	0.25336	0.01064	0.01428	1	0
			19		0.0126		1	0
			20	0.30596	0.01484	0.01441	1	0
			21	1.6876	0.01344		1	1
			22		0.01288		1	1
			23		0.01316		1	0
			24		0.01484		1	0
			25		0.01232		1	1
		10	2		0.01316		1	0
			3	0.70966	0.01344		1	0
			4		0.01288		1	0
			5		0.01092		1	0
			6		0.0182		1	1
			7	0.32151	0.01288		1	0
			8	0.52547	0.01456		1	0
			9		0.01288		1	0
			10		0.01288		0	0
			11		0.01316		1	0
			12		0.01428		0	0
			13	0.36211	0.01708		1	1
				0.25518
			14		0.01288		1	0
			15		0.01288	0.01244	1	0

## Sheet: Fig 2I
					columns F and G are plotted in Fig 2I
Condition	Dataset	embryo	nucleus	F/F0 max	dominant freq. (mHz)	oscillation freq. (mHz)	"16.7 mHz" present?	"16.7 mHz" dominant?
Control	0904_27	8	2	0.69857	0.01344		0	0
				0.58795
			3		0.01176		1	1
			4		0.01092		0	0
			5	0.28611	0.0126		0	0
			6		0.01596		1	1
			7	2.1505	0.01512	0.01786	1	1
				0.47035
				0.31467
				0.3472
				0.41453
			8		0.01204	0.01409	1	1
			9	0.69216	0.01512		1	1
			10	0.63986	0.01316		1	0
			11		0.01176		1	1
			12		0.0112		1	0
			13		0.0336		1	0
			14	0.47983	0.01232		1	0
			15		0.01316		1	0
		10	1		0.01372		1	0
			2		0.01204		1	0
			3		0.01456		1	0
			4	0.47783	0.0154		1	0
			5		0.01904		1	0
			6		0.0126		1	0
			7		0.01064		1	0
			8		0.01288		1	1
			9		0.01428		1	0
		12	2		0.01148		1	0
			3		0.01176		1	0
			4	0.47516	0.01568		1	1
			5		0.01232		0	0
			6		0.01232		1	0
			7		0.01344		1	0
			8		0.01204		1	0
			9		0.0154		1	1
			10		0.01204		1	0
			11		0.01764		1	1
			12	0.88701	0.01316	0.01381	1	0
			13		0.01512		1	1
			14	0.26041	0.01316	0.01295	1	0
				0.30371
				0.41282
				0.60136
		15	1		0.01624		1	1
			2		0.01904		1	0
			3		0.01204		0	0
			4		0.01428		1	0
			5		0.01288		1	0
		19	1		0.01232	0.01232	1	0
			2		0.01232		0	0
			3		0.01344		0	0
			4		0.01428		1	0
			5	0.25085	0.01568		1	1
			6		0.0112	0.01162	1	0
			7		0.01288		1	0
			8		0.01176		1	0
			9		0.0112	0.01124	0	0
			10		0.014		0	0
	0904_30	4	1	0.27605	0.01652		1	1
				0.66158
				0.32944
			3		0.0168		1	0
			4		0.0168		1	1
			5		0.0168		1	1
			6		0.01232		1	0
			7		0.01204		1	0
			8		0.01624		1	1
			9		0.01624		1	1
			10		0.01148		1	0
			11		0.01624		1	1
			12		0.01792		1	1
			13		0.01064		1	0
			14		0.01372		1	0
			15	0.4331	0.01232		1	0
			16		0.0168		1	1
			17		0.0168		1	1
			18		0.01232		0	0
			19		0.01148		1	0
		6	1	0.34826	0.01288	0.01351	1	1
			2		0.01484		1	1
			3		0.0126		1	1
			4		0.01484		1	0
			5		0.01512		1	1
			6	0.99088	0.01792		1	1
			7		0.01428		1	0
			8		0.01372	0.01421	1	0
			9		0.01316	0.01329	1	0
		8	1	0.4952	0.01288		1	0
				0.27375
			2		0.01428		1	0
			3		0.01344		1	0
			4		0.01428		1	0
			5		0.01344	0.01307	1	1
			6		0.01288		1	1
			7		0.01372		1	0
			8	0.26229	0.01288		1	0
			9		0.01288	0.01599	1	0
			10		0.014	0.01312	0	0
			11		0.01288	0.01274	1	0
			12		0.01288		1	0
		10	1		0.01484		1	0
			2		0.01148		1	0
			3		0.01344	0.01132	1	1
			4		0.01484		1	1
			5		0.01344		1	0
			6		0.014		0	0
			7		0.01372		1	0
			8		0.0168		1	1
			9	0.25881	0.0168		1	1
		12	1		0.0126		1	0
			2		0.01484		0	0
			3		0.01344		1	0
			4		0.01484		1	0
			5		0.01092		1	0
			6		0.01288		1	0
			7		0.01652		1	1
			8		0.01456		1	0
	1904	2	1		0.01764		1	1
			2		0.01428		0	0
			3		0.01204		1	0
			4		0.0154		1	1
			5		0.01876		1	0
			6		0.01708		1	1
			7		0.0112		1	1
			8	0.50675	0.01288		1	0
			9	0.50846	0.014		1	0
			10	1.5494	0.01792		1	1
			11	1.0103	0.01148	0.01845	1	1
			12		0.01316		1	0
			13		0.01456		1	0
			14	0.30676	0.0112		1	0
			15	1.5577	0.01316		1	0
		4	1		0.01484		1	1
			2	0.45172	0.01232	0.01583	1	0
			3		0.01484	0.01539	1	1
			4		0.01512	0.01538	1	1
			5		0.01204	0.01626	1	1
			6		0.01456		1	0
			7	0.27003	0.01484		1	0
			8		0.01456	0.0153	1	0
			9		0.01512		1	1
			10		0.01372		1	1
			11	0.28452	0.01288		1	1
			12		0.0112		1	0
			13		0.0126		1	0
			14		0.01316		1	0
			15		0.01316		0	0
			16		0.0126		0	0
			17		0.01372		1	0
		6	1	0.39821	0.01288		1	0
			2		0.01596	0.01467	1	1
			3		0.0126		1	0
			4		0.0126		1	0
			5		0.01148	0.01237	1	0
			6		0.01232		1	0
			7		0.01512		1	1
			8		0.01148		1	1
			9		0.01316	0.0143	1	0
			10		0.01148	0.01473	1	1
			11		0.01316		1	1
			12		0.01148		1	1
			13		0.01148		1	0
			14		0.0168		1	1
			15	0.52183	0.0112		1	0
			17		0.01568		1	1
			18		0.0154	0.01502	1	1
		8	1	0.33239	0.01288		1	0
			2		0.01204		0	0
			3	0.79605	0.01288		1	0
			4		0.01568		1	1
			5		0.01232		1	0
			6		0.01288		1	0
			7	0.58672	0.01288		1	0
				0.29383
			8		0.01288		1	0
			9		0.0126	0.0132	1	0
			10		0.0126		1	0
			11		0.01288		1	0
			12		0.01344		1	0
			13		0.0126		1	1
			14		0.01288	0.01445	1	0
			15	0.58875	0.01288	0.01285	1	0
			16		0.0126		1	0
			17		0.01288		1	0
			18	0.25336	0.01064	0.01428	1	0
			19		0.0126		1	0
			20	0.30596	0.01484	0.01441	1	0
			21	1.6876	0.01344		1	1
			22		0.01288		1	1
			23		0.01316		1	0
			24		0.01484		1	0
			25		0.01232		1	1
		10	2		0.01316		1	0
			3	0.70966	0.01344		1	0
			4		0.01288		1	0
			5		0.01092		1	0
			6		0.0182		1	1
			7	0.32151	0.01288		1	0
			8	0.52547	0.01456		1	0
			9		0.01288		1	0
			10		0.01288		0	0
			11		0.01316		1	0
			12		0.01428		0	0
			13	0.36211	0.01708		1	1
				0.25518
			14		0.01288		1	0
			15		0.01288	0.01244	1	0

## Sheet: Fig 4E
				column E is plotted in Fig 4E											column P is plotted in Fig 4E
Condition	Dataset	embryo	nucleus	F/F0 max	dominant freq. (mHz)	oscillation freq. (mHz)	"16.7 mHz" present?	"16.7 mHz" dominant?			Condition	Dataset	embryo	nucleus	F/F0 max	dominant freq. (mHz)	"16.7 mHz" present?	"16.7 mHz" dominant?
Control	0904_27	8	2	0.69857	0.01344		0	0			Hexamethonium	2004	3	1		0.01176	1	0
				0.58795										2		0.01372	1	0
			3		0.01176		1	1						3		0.01372	0	0
			4		0.01092		0	0						4		0.01316	1	0
			5	0.28611	0.0126		0	0						5		0.01176	1	0
			6		0.01596		1	1						6		0.01232	1	0
			7	2.1505	0.01512	0.01786	1	1						7		0.0112	1	0
				0.47035										8		0.01372	0	0
				0.31467										9		0.01288	1	0
				0.3472									5	1		0.01204	1	0
				0.41453										2	0.431	0.01288	1	0
			8		0.01204	0.01409	1	1						3		0.02044	1	0
			9	0.69216	0.01512		1	1						4		0.01176	1	0
			10	0.63986	0.01316		1	0						5		0.05824	0	0
			11		0.01176		1	1						6		0.01456	1	0
			12		0.0112		1	0						8		0.01372	1	0
			13		0.0336		1	0						9		0.01428	1	0
			14	0.47983	0.01232		1	0						10		0.01344	1	0
			15		0.01316		1	0						11		0.0112	1	0
		10	1		0.01372		1	0						12		0.01456	1	0
			2		0.01204		1	0						13		0.01456	1	0
			3		0.01456		1	0					7	1		0.014	1	1
			4	0.47783	0.0154		1	0						2		0.01232	1	1
			5		0.01904		1	0						3		0.01232	1	1
			6		0.0126		1	0						4		0.01148	1	0
			7		0.01064		1	0						5		0.0154	1	1
			8		0.01288		1	1						6		0.0126	1	0
			9		0.01428		1	0						7		0.01512	1	1
		12	2		0.01148		1	0						8		0.0126	1	0
			3		0.01176		1	0						9		0.01176	1	0
			4	0.47516	0.01568		1	1						10		0.01176	1	0
			5		0.01232		0	0						11		0.014	1	1
			6		0.01232		1	0						12		0.01288	1	1
			7		0.01344		1	0					9	1	0.46255	0.01512	1	1
			8		0.01204		1	0							2.3922
			9		0.0154		1	1							2.535
			10		0.01204		1	0						2		0.01736	1	1
			11		0.01764		1	1						3		0.0154	1	1
			12	0.88701	0.01316	0.01381	1	0						4		0.0154	1	1
			13		0.01512		1	1						5		0.014	1	0
			14	0.26041	0.01316	0.01295	1	0						6		0.01512	1	1
				0.30371										7		0.01204	1	0
				0.41282										8	1.7446	0.0112	0	0
				0.60136										9		0.01092	1	0
		15	1		0.01624		1	1						10		0.01092	1	1
			2		0.01904		1	0						11		0.01372	1	1
			3		0.01204		0	0						12	0.3307	0.01316	1	0
			4		0.01428		1	0						13		0.0126	1	1
			5		0.01288		1	0						14		0.014	1	0
		19	1		0.01232	0.01232	1	0					11	1		0.01456	1	0
			2		0.01232		0	0						2		0.01148	1	0
			3		0.01344		0	0						3		0.01428	1	0
			4		0.01428		1	0						4		0.01092	1	0
			5	0.25085	0.01568		1	1						5		0.01316	0	0
			6		0.0112	0.01162	1	0						6		0.01176	1	1
			7		0.01288		1	0						7		0.01428	1	0
			8		0.01176		1	0						8		0.0168	1	1
			9		0.0112	0.01124	0	0						9		0.01932	1	0
			10		0.014		0	0				2104	2	1		0.01344	1	0
	0904_30	4	1	0.27605	0.01652		1	1						2	0.38581	0.01484	1	0
				0.66158										3		0.01792	1	1
				0.32944										4	0.27211	0.014	1	0
			3		0.0168		1	0							0.36646
			4		0.0168		1	1						5		0.01316	1	0
			5		0.0168		1	1						6		0.01708	1	1
			6		0.01232		1	0					5	1		0.01204	1	1
			7		0.01204		1	0						2		0.01232	1	0
			8		0.01624		1	1						3		0.01064	1	0
			9		0.01624		1	1						4		0.01232	0	0
			10		0.01148		1	0						5		0.01372	0	0
			11		0.01624		1	1						6		0.01652	1	1
			12		0.01792		1	1						7		0.014	1	0
			13		0.01064		1	0					7	1	0.25219	0.0182	1	1
			14		0.01372		1	0						2		0.01148	1	0
			15	0.4331	0.01232		1	0						3		0.01316	1	0
			16		0.0168		1	1						4	1.2931	0.01288	0	0
			17		0.0168		1	1							1.1786
			18		0.01232		0	0						5	0.2557	0.01316	1	0
			19		0.01148		1	0						6		0.01148	0	0
		6	1	0.34826	0.01288	0.01351	1	1						7	0.41819	0.01176	1	1
			2		0.01484		1	1						8	0.28178	0.01512	1	1
			3		0.0126		1	1					9	1		0.01232	0	0
			4		0.01484		1	0						2	0.27412	0.01232	1	0
			5		0.01512		1	1						3		0.0182	1	1
			6	0.99088	0.01792		1	1						4		0.0112	1	0
			7		0.01428		1	0						5	0.73829	0.01344	0	0
			8		0.01372	0.01421	1	0						6	0.82261	0.01428	1	0
			9		0.01316	0.01329	1	0						7		0.01512	1	1
		8	1	0.4952	0.01288		1	0						8	0.26057	0.01428	0	0
				0.27375									11	1		0.0126	1	0
			2		0.01428		1	0						2		0.01512	1	1
			3		0.01344		1	0						3	0.3575	0.014	1	0
			4		0.01428		1	0						4		0.01204	1	1
			5		0.01344	0.01307	1	1						5		0.014	1	0
			6		0.01288		1	1						6		0.01456	1	0
			7		0.01372		1	0						7		0.0154	1	1
			8	0.26229	0.01288		1	0						8		0.01792	1	1
			9		0.01288	0.01599	1	0						9		0.01176	1	0
			10		0.014	0.01312	0	0						10	0.31537	0.0126	1	0
			11		0.01288	0.01274	1	0							0.45278
			12		0.01288		1	0						11	0.4081	0.01204	1	0
		10	1		0.01484		1	0							0.48152
			2		0.01148		1	0				2204	4	1		0.01372	1	0
			3		0.01344	0.01132	1	1						2		0.01848	1	0
			4		0.01484		1	1						3	0.38357	0.01848	1	0
			5		0.01344		1	0						4		0.01372	1	0
			6		0.014		0	0						5		0.01316	1	0
			7		0.01372		1	0						6		0.0126	0	0
			8		0.0168		1	1						7		0.01848	0	0
			9	0.25881	0.0168		1	1						8		0.01848	1	0
		12	1		0.0126		1	0						9	0.30708	0.01736	1	1
			2		0.01484		0	0							0.31351
			3		0.01344		1	0						10		0.01232	1	1
			4		0.01484		1	0						11		0.01344	1	0
			5		0.01092		1	0					6	1		0.01736	1	1
			6		0.01288		1	0						2	0.48693	0.014	1	0
			7		0.01652		1	1						3	0.47529	0.014	1	0
			8		0.01456		1	0						4		0.01652	1	1
	1904	2	1		0.01764		1	1						5		0.014	1	1
			2		0.01428		0	0						6		0.01736	1	1
			3		0.01204		1	0						7		0.014	1	0
			4		0.0154		1	1						8		0.01176	1	1
			5		0.01876		1	0						9		0.01652	1	1
			6		0.01708		1	1						10		0.01708	1	1
			7		0.0112		1	1						11	0.29461	0.0112	1	1
			8	0.50675	0.01288		1	0						12		0.01344	1	0
			9	0.50846	0.014		1	0						13		0.01204	1	1
			10	1.5494	0.01792		1	1					8	1		0.01456	1	0
			11	1.0103	0.01148	0.01845	1	1						2		0.01232	1	0
			12		0.01316		1	0						3		0.0126	1	0
			13		0.01456		1	0						4		0.0126	1	0
			14	0.30676	0.0112		1	0						5		0.01288	0	0
			15	1.5577	0.01316		1	0						6		0.01428	1	0
		4	1		0.01484		1	1						7		0.014	1	0
			2	0.45172	0.01232	0.01583	1	0						8		0.0126	1	0
			3		0.01484	0.01539	1	1						9		0.01232	1	0
			4		0.01512	0.01538	1	1						10	0.61196	0.01876	1	0
			5		0.01204	0.01626	1	1						11		0.01568	1	1
			6		0.01456		1	0						12		0.01512	1	1
			7	0.27003	0.01484		1	0						13	1.3505	0.01736	1	1
			8		0.01456	0.0153	1	0						14	0.25031	0.01204	0	0
			9		0.01512		1	1					11	1		0.014	1	0
			10		0.01372		1	1						2		0.01428	1	0
			11	0.28452	0.01288		1	1						3		0.01372	1	0
			12		0.0112		1	0						4		0.014	1	0
			13		0.0126		1	0						5		0.01372	1	0
			14		0.01316		1	0						6		0.01344	1	0
			15		0.01316		0	0						7		0.01372	1	0
			16		0.0126		0	0						8		0.014	1	0
			17		0.01372		1	0						9		0.014	1	0
		6	1	0.39821	0.01288		1	0					13	1	0.3168	0.0154	1	1
			2		0.01596	0.01467	1	1						2	0.28571	0.01344	0	0
			3		0.0126		1	0						3		0.01708	1	1
			4		0.0126		1	0						4	0.34175	0.0112	1	0
			5		0.01148	0.01237	1	0						5		0.014	1	1
			6		0.01232		1	0						6		0.01484	1	0
			7		0.01512		1	1						7		0.01176	1	0
			8		0.01148		1	1						8	0.48313	0.01372	1	1
			9		0.01316	0.0143	1	0						9		0.01512	1	1
			10		0.01148	0.01473	1	1						10	0.32417	0.01316	1	0
			11		0.01316		1	1						11		0.0154	1	1
			12		0.01148		1	1						12	0.30706	0.01232	1	1
			13		0.01148		1	0						13		0.0168	1	1
			14		0.0168		1	1						14		0.01456	1	0
			15	0.52183	0.0112		1	0						15		0.0154	1	1
			17		0.01568		1	1						16		0.01092	1	0
			18		0.0154	0.01502	1	1						17		0.01148	1	0
		8	1	0.33239	0.01288		1	0
			2		0.01204		0	0
			3	0.79605	0.01288		1	0
			4		0.01568		1	1
			5		0.01232		1	0
			6		0.01288		1	0
			7	0.58672	0.01288		1	0
				0.29383
			8		0.01288		1	0
			9		0.0126	0.0132	1	0
			10		0.0126		1	0
			11		0.01288		1	0
			12		0.01344		1	0
			13		0.0126		1	1
			14		0.01288	0.01445	1	0
			15	0.58875	0.01288	0.01285	1	0
			16		0.0126		1	0
			17		0.01288		1	0
			18	0.25336	0.01064	0.01428	1	0
			19		0.0126		1	0
			20	0.30596	0.01484	0.01441	1	0
			21	1.6876	0.01344		1	1
			22		0.01288		1	1
			23		0.01316		1	0
			24		0.01484		1	0
			25		0.01232		1	1
		10	2		0.01316		1	0
			3	0.70966	0.01344		1	0
			4		0.01288		1	0
			5		0.01092		1	0
			6		0.0182		1	1
			7	0.32151	0.01288		1	0
			8	0.52547	0.01456		1	0
			9		0.01288		1	0
			10		0.01288		0	0
			11		0.01316		1	0
			12		0.01428		0	0
			13	0.36211	0.01708		1	1
				0.25518
			14		0.01288		1	0
			15		0.01288	0.01244	1	0

## Sheet: Fig 4F
					column F is plotted in Fig 4F											column Q is plotted in Fig 4F
Condition	Dataset	embryo	nucleus	F/F0 max	dominant freq. (mHz)	oscillation freq. (mHz)	"16.7 mHz" present?	"16.7 mHz" dominant?			Condition	Dataset	embryo	nucleus	F/F0 max	dominant freq. (mHz)	"16.7 mHz" present?	"16.7 mHz" dominant?
Control	0904_27	8	2	0.69857	0.01344		0	0			Hexamethonium	2004	3	1		0.01176	1	0
				0.58795										2		0.01372	1	0
			3		0.01176		1	1						3		0.01372	0	0
			4		0.01092		0	0						4		0.01316	1	0
			5	0.28611	0.0126		0	0						5		0.01176	1	0
			6		0.01596		1	1						6		0.01232	1	0
			7	2.1505	0.01512	0.01786	1	1						7		0.0112	1	0
				0.47035										8		0.01372	0	0
				0.31467										9		0.01288	1	0
				0.3472									5	1		0.01204	1	0
				0.41453										2	0.431	0.01288	1	0
			8		0.01204	0.01409	1	1						3		0.02044	1	0
			9	0.69216	0.01512		1	1						4		0.01176	1	0
			10	0.63986	0.01316		1	0						5		0.05824	0	0
			11		0.01176		1	1						6		0.01456	1	0
			12		0.0112		1	0						8		0.01372	1	0
			13		0.0336		1	0						9		0.01428	1	0
			14	0.47983	0.01232		1	0						10		0.01344	1	0
			15		0.01316		1	0						11		0.0112	1	0
		10	1		0.01372		1	0						12		0.01456	1	0
			2		0.01204		1	0						13		0.01456	1	0
			3		0.01456		1	0					7	1		0.014	1	1
			4	0.47783	0.0154		1	0						2		0.01232	1	1
			5		0.01904		1	0						3		0.01232	1	1
			6		0.0126		1	0						4		0.01148	1	0
			7		0.01064		1	0						5		0.0154	1	1
			8		0.01288		1	1						6		0.0126	1	0
			9		0.01428		1	0						7		0.01512	1	1
		12	2		0.01148		1	0						8		0.0126	1	0
			3		0.01176		1	0						9		0.01176	1	0
			4	0.47516	0.01568		1	1						10		0.01176	1	0
			5		0.01232		0	0						11		0.014	1	1
			6		0.01232		1	0						12		0.01288	1	1
			7		0.01344		1	0					9	1	0.46255	0.01512	1	1
			8		0.01204		1	0							2.3922
			9		0.0154		1	1							2.535
			10		0.01204		1	0						2		0.01736	1	1
			11		0.01764		1	1						3		0.0154	1	1
			12	0.88701	0.01316	0.01381	1	0						4		0.0154	1	1
			13		0.01512		1	1						5		0.014	1	0
			14	0.26041	0.01316	0.01295	1	0						6		0.01512	1	1
				0.30371										7		0.01204	1	0
				0.41282										8	1.7446	0.0112	0	0
				0.60136										9		0.01092	1	0
		15	1		0.01624		1	1						10		0.01092	1	1
			2		0.01904		1	0						11		0.01372	1	1
			3		0.01204		0	0						12	0.3307	0.01316	1	0
			4		0.01428		1	0						13		0.0126	1	1
			5		0.01288		1	0						14		0.014	1	0
		19	1		0.01232	0.01232	1	0					11	1		0.01456	1	0
			2		0.01232		0	0						2		0.01148	1	0
			3		0.01344		0	0						3		0.01428	1	0
			4		0.01428		1	0						4		0.01092	1	0
			5	0.25085	0.01568		1	1						5		0.01316	0	0
			6		0.0112	0.01162	1	0						6		0.01176	1	1
			7		0.01288		1	0						7		0.01428	1	0
			8		0.01176		1	0						8		0.0168	1	1
			9		0.0112	0.01124	0	0						9		0.01932	1	0
			10		0.014		0	0				2104	2	1		0.01344	1	0
	0904_30	4	1	0.27605	0.01652		1	1						2	0.38581	0.01484	1	0
				0.66158										3		0.01792	1	1
				0.32944										4	0.27211	0.014	1	0
			3		0.0168		1	0							0.36646
			4		0.0168		1	1						5		0.01316	1	0
			5		0.0168		1	1						6		0.01708	1	1
			6		0.01232		1	0					5	1		0.01204	1	1
			7		0.01204		1	0						2		0.01232	1	0
			8		0.01624		1	1						3		0.01064	1	0
			9		0.01624		1	1						4		0.01232	0	0
			10		0.01148		1	0						5		0.01372	0	0
			11		0.01624		1	1						6		0.01652	1	1
			12		0.01792		1	1						7		0.014	1	0
			13		0.01064		1	0					7	1	0.25219	0.0182	1	1
			14		0.01372		1	0						2		0.01148	1	0
			15	0.4331	0.01232		1	0						3		0.01316	1	0
			16		0.0168		1	1						4	1.2931	0.01288	0	0
			17		0.0168		1	1							1.1786
			18		0.01232		0	0						5	0.2557	0.01316	1	0
			19		0.01148		1	0						6		0.01148	0	0
		6	1	0.34826	0.01288	0.01351	1	1						7	0.41819	0.01176	1	1
			2		0.01484		1	1						8	0.28178	0.01512	1	1
			3		0.0126		1	1					9	1		0.01232	0	0
			4		0.01484		1	0						2	0.27412	0.01232	1	0
			5		0.01512		1	1						3		0.0182	1	1
			6	0.99088	0.01792		1	1						4		0.0112	1	0
			7		0.01428		1	0						5	0.73829	0.01344	0	0
			8		0.01372	0.01421	1	0						6	0.82261	0.01428	1	0
			9		0.01316	0.01329	1	0						7		0.01512	1	1
		8	1	0.4952	0.01288		1	0						8	0.26057	0.01428	0	0
				0.27375									11	1		0.0126	1	0
			2		0.01428		1	0						2		0.01512	1	1
			3		0.01344		1	0						3	0.3575	0.014	1	0
			4		0.01428		1	0						4		0.01204	1	1
			5		0.01344	0.01307	1	1						5		0.014	1	0
			6		0.01288		1	1						6		0.01456	1	0
			7		0.01372		1	0						7		0.0154	1	1
			8	0.26229	0.01288		1	0						8		0.01792	1	1
			9		0.01288	0.01599	1	0						9		0.01176	1	0
			10		0.014	0.01312	0	0						10	0.31537	0.0126	1	0
			11		0.01288	0.01274	1	0							0.45278
			12		0.01288		1	0						11	0.4081	0.01204	1	0
		10	1		0.01484		1	0							0.48152
			2		0.01148		1	0				2204	4	1		0.01372	1	0
			3		0.01344	0.01132	1	1						2		0.01848	1	0
			4		0.01484		1	1						3	0.38357	0.01848	1	0
			5		0.01344		1	0						4		0.01372	1	0
			6		0.014		0	0						5		0.01316	1	0
			7		0.01372		1	0						6		0.0126	0	0
			8		0.0168		1	1						7		0.01848	0	0
			9	0.25881	0.0168		1	1						8		0.01848	1	0
		12	1		0.0126		1	0						9	0.30708	0.01736	1	1
			2		0.01484		0	0							0.31351
			3		0.01344		1	0						10		0.01232	1	1
			4		0.01484		1	0						11		0.01344	1	0
			5		0.01092		1	0					6	1		0.01736	1	1
			6		0.01288		1	0						2	0.48693	0.014	1	0
			7		0.01652		1	1						3	0.47529	0.014	1	0
			8		0.01456		1	0						4		0.01652	1	1
	1904	2	1		0.01764		1	1						5		0.014	1	1
			2		0.01428		0	0						6		0.01736	1	1
			3		0.01204		1	0						7		0.014	1	0
			4		0.0154		1	1						8		0.01176	1	1
			5		0.01876		1	0						9		0.01652	1	1
			6		0.01708		1	1						10		0.01708	1	1
			7		0.0112		1	1						11	0.29461	0.0112	1	1
			8	0.50675	0.01288		1	0						12		0.01344	1	0
			9	0.50846	0.014		1	0						13		0.01204	1	1
			10	1.5494	0.01792		1	1					8	1		0.01456	1	0
			11	1.0103	0.01148	0.01845	1	1						2		0.01232	1	0
			12		0.01316		1	0						3		0.0126	1	0
			13		0.01456		1	0						4		0.0126	1	0
			14	0.30676	0.0112		1	0						5		0.01288	0	0
			15	1.5577	0.01316		1	0						6		0.01428	1	0
		4	1		0.01484		1	1						7		0.014	1	0
			2	0.45172	0.01232	0.01583	1	0						8		0.0126	1	0
			3		0.01484	0.01539	1	1						9		0.01232	1	0
			4		0.01512	0.01538	1	1						10	0.61196	0.01876	1	0
			5		0.01204	0.01626	1	1						11		0.01568	1	1
			6		0.01456		1	0						12		0.01512	1	1
			7	0.27003	0.01484		1	0						13	1.3505	0.01736	1	1
			8		0.01456	0.0153	1	0						14	0.25031	0.01204	0	0
			9		0.01512		1	1					11	1		0.014	1	0
			10		0.01372		1	1						2		0.01428	1	0
			11	0.28452	0.01288		1	1						3		0.01372	1	0
			12		0.0112		1	0						4		0.014	1	0
			13		0.0126		1	0						5		0.01372	1	0
			14		0.01316		1	0						6		0.01344	1	0
			15		0.01316		0	0						7		0.01372	1	0
			16		0.0126		0	0						8		0.014	1	0
			17		0.01372		1	0						9		0.014	1	0
		6	1	0.39821	0.01288		1	0					13	1	0.3168	0.0154	1	1
			2		0.01596	0.01467	1	1						2	0.28571	0.01344	0	0
			3		0.0126		1	0						3		0.01708	1	1
			4		0.0126		1	0						4	0.34175	0.0112	1	0
			5		0.01148	0.01237	1	0						5		0.014	1	1
			6		0.01232		1	0						6		0.01484	1	0
			7		0.01512		1	1						7		0.01176	1	0
			8		0.01148		1	1						8	0.48313	0.01372	1	1
			9		0.01316	0.0143	1	0						9		0.01512	1	1
			10		0.01148	0.01473	1	1						10	0.32417	0.01316	1	0
			11		0.01316		1	1						11		0.0154	1	1
			12		0.01148		1	1						12	0.30706	0.01232	1	1
			13		0.01148		1	0						13		0.0168	1	1
			14		0.0168		1	1						14		0.01456	1	0
			15	0.52183	0.0112		1	0						15		0.0154	1	1
			17		0.01568		1	1						16		0.01092	1	0
			18		0.0154	0.01502	1	1						17		0.01148	1	0
		8	1	0.33239	0.01288		1	0
			2		0.01204		0	0
			3	0.79605	0.01288		1	0
			4		0.01568		1	1
			5		0.01232		1	0
			6		0.01288		1	0
			7	0.58672	0.01288		1	0
				0.29383
			8		0.01288		1	0
			9		0.0126	0.0132	1	0
			10		0.0126		1	0
			11		0.01288		1	0
			12		0.01344		1	0
			13		0.0126		1	1
			14		0.01288	0.01445	1	0
			15	0.58875	0.01288	0.01285	1	0
			16		0.0126		1	0
			17		0.01288		1	0
			18	0.25336	0.01064	0.01428	1	0
			19		0.0126		1	0
			20	0.30596	0.01484	0.01441	1	0
			21	1.6876	0.01344		1	1
			22		0.01288		1	1
			23		0.01316		1	0
			24		0.01484		1	0
			25		0.01232		1	1
		10	2		0.01316		1	0
			3	0.70966	0.01344		1	0
			4		0.01288		1	0
			5		0.01092		1	0
			6		0.0182		1	1
			7	0.32151	0.01288		1	0
			8	0.52547	0.01456		1	0
			9		0.01288		1	0
			10		0.01288		0	0
			11		0.01316		1	0
			12		0.01428		0	0
			13	0.36211	0.01708		1	1
				0.25518
			14		0.01288		1	0
			15		0.01288	0.01244	1	0

## Sheet: Fig 5E
				column E is plotted in Fig 5E											column P is plotted in Fig 5E
Condition	Dataset	embryo	nucleus	F/F0 max	dominant freq. (mHz)	oscillation freq. (mHz)	"16.7 mHz" present?	"16.7 mHz" dominant?			Condition	Dataset	embryo	nucleus	F/F0 max	dominant freq. (mHz)	"16.7 mHz" present?	"16.7 mHz" dominant?
Control	0904_27	8	2	0.69857	0.01344		0	0			Glycine	2004	2	1		0.0126	0	0
				0.58795										2		0.01708	1	1
			3		0.01176		1	1						3		0.01148	1	0
			4		0.01092		0	0						4		0.01568	1	1
			5	0.28611	0.0126		0	0						5		0.01204	1	0
			6		0.01596		1	1						6		0.01148	1	0
			7	2.1505	0.01512	0.01786	1	1						7		0.01344	1	0
				0.47035										8		0.0168	1	1
				0.31467										9	2.468	0.01204	0	0
				0.3472										11		0.01316	1	0
				0.41453										12		0.01148	1	0
			8		0.01204	0.01409	1	1						13		0.01736	1	1
			9	0.69216	0.01512		1	1						14		0.01176	1	1
			10	0.63986	0.01316		1	0						15		0.01428	1	0
			11		0.01176		1	1						16	0.37092	0.0112	1	0
			12		0.0112		1	0							0.66597
			13		0.0336		1	0						17	0.61555	0.01512	1	1
			14	0.47983	0.01232		1	0						18		0.014	0	0
			15		0.01316		1	0						19		0.01512	1	1
		10	1		0.01372		1	0						20		0.01596	1	1
			2		0.01204		1	0						21		0.01148	1	0
			3		0.01456		1	0						22		0.01344	1	0
			4	0.47783	0.0154		1	0						23		0.01988	1	0
			5		0.01904		1	0					4	1		0.01176	0	0
			6		0.0126		1	0						2	0.74354	0.01316	1	0
			7		0.01064		1	0						3		0.01568	1	1
			8		0.01288		1	1						4		0.0168	1	1
			9		0.01428		1	0						5		0.0154	1	1
		12	2		0.01148		1	0						6		0.01456	1	1
			3		0.01176		1	0						7		0.01288	1	0
			4	0.47516	0.01568		1	1						8		0.01372	1	0
			5		0.01232		0	0						9		0.01372	1	0
			6		0.01232		1	0						10		0.014	1	0
			7		0.01344		1	0						11		0.01344	1	0
			8		0.01204		1	0						12		0.01232	1	0
			9		0.0154		1	1						13		0.014	1	0
			10		0.01204		1	0						14		0.01288	1	0
			11		0.01764		1	1						15		0.01764	1	1
			12	0.88701	0.01316	0.01381	1	0						16		0.01456	1	0
			13		0.01512		1	1						17		0.01372	1	0
			14	0.26041	0.01316	0.01295	1	0						18	0.32588	0.01288	1	1
				0.30371										19		0.0126	1	0
				0.41282										20		0.014	1	0
				0.60136										21	1.6828	0.0126	1	0
		15	1		0.01624		1	1					6	1		0.01484	1	0
			2		0.01904		1	0						2		0.01232	1	0
			3		0.01204		0	0						3		0.01652	1	1
			4		0.01428		1	0						4		0.01904	0	0
			5		0.01288		1	0						5		0.01344	0	0
		19	1		0.01232	0.01232	1	0						6		0.01232	1	0
			2		0.01232		0	0						7		0.01232	0	0
			3		0.01344		0	0						8		0.01204	1	0
			4		0.01428		1	0						9		0.021	1	0
			5	0.25085	0.01568		1	1						10		0.0126	1	0
			6		0.0112	0.01162	1	0						11		0.01316	1	0
			7		0.01288		1	0						12		0.01456	1	0
			8		0.01176		1	0						13		0.01484	0	0
			9		0.0112	0.01124	0	0						14		0.01484	0	0
			10		0.014		0	0						15		0.01232	1	0
	0904_30	4	1	0.27605	0.01652		1	1						17		0.014	1	0
				0.66158										18		0.01204	1	0
				0.32944										19		0.0126	1	0
			3		0.0168		1	0						20		0.01232	1	0
			4		0.0168		1	1						21		0.01204	1	0
			5		0.0168		1	1					8	1		0.01288	1	0
			6		0.01232		1	0						2		0.01148	1	0
			7		0.01204		1	0						3		0.0112	1	0
			8		0.01624		1	1						4		0.01344	1	0
			9		0.01624		1	1						5		0.01288	1	0
			10		0.01148		1	0						7		0.0126	0	0
			11		0.01624		1	1						8		0.01596	1	1
			12		0.01792		1	1						9		0.01372	1	0
			13		0.01064		1	0						10		0.0168	1	1
			14		0.01372		1	0						11		0.01232	1	0
			15	0.4331	0.01232		1	0						12		0.01204	1	0
			16		0.0168		1	1						14		0.01372	1	0
			17		0.0168		1	1						15		0.01176	1	0
			18		0.01232		0	0						17		0.01932	1	0
			19		0.01148		1	0						19		0.01456	1	0
		6	1	0.34826	0.01288	0.01351	1	1						20		0.0112	0	0
			2		0.01484		1	1						21	0.32959	0.0112	0	0
			3		0.0126		1	1							1.5293
			4		0.01484		1	0							1.3673
			5		0.01512		1	1							0.2703
			6	0.99088	0.01792		1	1							1.006
			7		0.01428		1	0						22		0.01316	1	0
			8		0.01372	0.01421	1	0						23		0.01092	1	0
			9		0.01316	0.01329	1	0						24		0.01316	0	0
		8	1	0.4952	0.01288		1	0						25		0.0294	0	0
				0.27375										26		0.01708	1	1
			2		0.01428		1	0						27		0.01848	1	0
			3		0.01344		1	0					10	1	1.3285	0.01372	1	0
			4		0.01428		1	0						2	0.34579	0.01512	1	1
			5		0.01344	0.01307	1	1						3	0.25824	0.01904	1	0
			6		0.01288		1	1						4		0.01316	1	0
			7		0.01372		1	0						5		0.0154	1	1
			8	0.26229	0.01288		1	0						6		0.01596	1	1
			9		0.01288	0.01599	1	0						7		0.01176	1	0
			10		0.014	0.01312	0	0						8		0.014	1	0
			11		0.01288	0.01274	1	0						9		0.01456	1	0
			12		0.01288		1	0						10		0.01876	1	0
		10	1		0.01484		1	0						11		0.014	1	0
			2		0.01148		1	0						12		0.0182	1	1
			3		0.01344	0.01132	1	1						13		0.01288	0	0
			4		0.01484		1	1						14		0.01512	1	1
			5		0.01344		1	0						15	0.34158	0.03332	1	1
			6		0.014		0	0						16		0.01428	1	0
			7		0.01372		1	0						17		0.01372	1	0
			8		0.0168		1	1						18	0.30203	0.01148	1	1
			9	0.25881	0.0168		1	1						19		0.01512	1	1
		12	1		0.0126		1	0				2104	4	1		0.01204	0	0
			2		0.01484		0	0						3		0.01344	0	0
			3		0.01344		1	0						4		0.01092	1	1
			4		0.01484		1	0						7		0.01484	1	0
			5		0.01092		1	0						8		0.01316	1	0
			6		0.01288		1	0						9		0.01232	1	0
			7		0.01652		1	1						10		0.01232	1	0
			8		0.01456		1	0						11		0.01512	1	1
	1904	2	1		0.01764		1	1					6	1		0.014	1	0
			2		0.01428		0	0						2		0.0112	1	1
			3		0.01204		1	0						3		0.01344	1	0
			4		0.0154		1	1						4		0.01596	1	1
			5		0.01876		1	0						5		0.01288	1	0
			6		0.01708		1	1						6		0.01372	1	0
			7		0.0112		1	1						7		0.01596	1	1
			8	0.50675	0.01288		1	0						8		0.01372	0	0
			9	0.50846	0.014		1	0						10	0.92288	0.014	1	0
			10	1.5494	0.01792		1	1					8	1		0.01344	1	0
			11	1.0103	0.01148	0.01845	1	1						2		0.01036	1	0
			12		0.01316		1	0						3		0.01064	0	0
			13		0.01456		1	0						4		0.0126	1	1
			14	0.30676	0.0112		1	0						5		0.0112	1	0
			15	1.5577	0.01316		1	0						6		0.01064	1	0
		4	1		0.01484		1	1						7	1.061	0.01344	1	0
			2	0.45172	0.01232	0.01583	1	0							0.97025
			3		0.01484	0.01539	1	1						8		0.0112	1	0
			4		0.01512	0.01538	1	1						9		0.0168	1	1
			5		0.01204	0.01626	1	1						10		0.01316	1	0
			6		0.01456		1	0						11		0.01344	1	0
			7	0.27003	0.01484		1	0						12		0.01092	1	1
			8		0.01456	0.0153	1	0						13		0.01204	1	0
			9		0.01512		1	1						14		0.0126	1	0
			10		0.01372		1	1						15		0.01148	0	0
			11	0.28452	0.01288		1	1					10	1		0.01652	1	1
			12		0.0112		1	0						2		0.01512	1	1
			13		0.0126		1	0						3		0.01512	1	1
			14		0.01316		1	0						4		0.0154	1	1
			15		0.01316		0	0						5		0.01512	1	1
			16		0.0126		0	0						6		0.01316	1	0
			17		0.01372		1	0						7		0.01652	1	1
		6	1	0.39821	0.01288		1	0						8		0.01176	1	0
			2		0.01596	0.01467	1	1						9		0.01176	1	0
			3		0.0126		1	0						10		0.01652	1	1
			4		0.0126		1	0						11		0.01456	1	0
			5		0.01148	0.01237	1	0						12		0.01176	1	1
			6		0.01232		1	0						13		0.014	1	0
			7		0.01512		1	1					12	1		0.01372	1	0
			8		0.01148		1	1						2		0.0112	1	0
			9		0.01316	0.0143	1	0						3		0.01512	1	1
			10		0.01148	0.01473	1	1						4		0.0154	1	1
			11		0.01316		1	1						5		0.01484	1	0
			12		0.01148		1	1						6		0.0154	1	1
			13		0.01148		1	0						7		0.01484	1	0
			14		0.0168		1	1						8	0.41812	0.01064	1	0
			15	0.52183	0.0112		1	0						9		0.01568	1	1
			17		0.01568		1	1						10		0.01176	1	0
			18		0.0154	0.01502	1	1						11		0.0168	1	1
		8	1	0.33239	0.01288		1	0						12		0.01484	0	0
			2		0.01204		0	0				3004	4	1		0.05096	1	0
			3	0.79605	0.01288		1	0						2		0.01176	0	0
			4		0.01568		1	1						3		0.01288	1	0
			5		0.01232		1	0						4		0.01344	0	0
			6		0.01288		1	0						5		0.01624	1	1
			7	0.58672	0.01288		1	0						6		0.0364	0	0
				0.29383										7		0.01428	1	0
			8		0.01288		1	0						8	0.28867	0.01204	1	0
			9		0.0126	0.0132	1	0						9		0.01316	1	0
			10		0.0126		1	0						10		0.01232	1	0
			11		0.01288		1	0						11		0.0126	1	0
			12		0.01344		1	0						12		0.01232	1	0
			13		0.0126		1	1						13		0.01484	1	0
			14		0.01288	0.01445	1	0						14		0.01456	1	0
			15	0.58875	0.01288	0.01285	1	0						15		0.01316	1	0
			16		0.0126		1	0						16	0.54403	0.01148	0	0
			17		0.01288		1	0						17		0.01204	0	0
			18	0.25336	0.01064	0.01428	1	0					6	1		0.01148	1	0
			19		0.0126		1	0						2		0.01204	1	0
			20	0.30596	0.01484	0.01441	1	0						3		0.01596	1	1
			21	1.6876	0.01344		1	1						4		0.01428	1	0
			22		0.01288		1	1						5		0.01232	1	0
			23		0.01316		1	0						6		0.01428	1	0
			24		0.01484		1	0						7		0.01176	1	1
			25		0.01232		1	1						8		0.01288	1	0
		10	2		0.01316		1	0						9		0.01092	1	0
			3	0.70966	0.01344		1	0						10		0.0112	1	0
			4		0.01288		1	0						11		0.01344	1	0
			5		0.01092		1	0						12		0.01092	0	0
			6		0.0182		1	1						13		0.0112	0	0
			7	0.32151	0.01288		1	0						14		0.01428	1	1
			8	0.52547	0.01456		1	0						15		0.01456	1	0
			9		0.01288		1	0					8	1		0.01428	1	0
			10		0.01288		0	0						2		0.0126	1	0
			11		0.01316		1	0						3		0.01288	1	0
			12		0.01428		0	0						4		0.01288	1	0
			13	0.36211	0.01708		1	1						5		0.02072	1	0
				0.25518										6		0.01288	1	0
			14		0.01288		1	0						7		0.01232	0	0
			15		0.01288	0.01244	1	0						8		0.02044	1	0
														9	0.41303	0.01652	1	1
														10		0.01064	1	0
														11		0.02016	1	0
														12		0.01484	0	0
														13		0.01148	1	0
														14		0.01148	1	0
														15		0.01372	1	1
														16		0.01176	1	1
														17		0.01512	1	1
														18		0.01176	1	0
														19		0.01344	1	0
														20		0.01372	0	0
														21		0.01316	0	0
														22		0.0126	1	0
													10	1		0.01316	1	0
														2		0.01176	1	0
														3		0.01232	1	1
														4		0.01064	1	0
														5		0.03304	1	0
														6		0.01512	1	1
														7		0.01764	1	1
														8		0.0112	1	1
														9	0.2896	0.01148	0	0
															0.32559
														10		0.01764	1	1
														11		0.01148	1	0
														12		0.03192	1	0
														13		0.014	1	0
														14		0.01652	1	1
														15		0.0126	1	1
														16		0.02128	1	0
														17		0.01204	1	0
													13	1		0.01316	1	1
														2		0.01372	1	0
														3		0.01288	1	0
														4		0.01316	1	0
														5		0.0112	1	0
														6		0.01232	0	0
														7	1.115	0.02128	1	0
														8		0.0126	1	1
														9		0.014	1	0
														10		0.01904	1	0
														11		0.01596	1	1
														12		0.014	1	0
														13		0.01512	1	1
														14		0.0126	1	1
														15		0.01148	0	0
														16		0.01568	1	1
														17		0.01288	1	0
														18		0.014	1	1
														19		0.014	1	0
														20		0.0126	1	0
														21		0.014	1	0
														22		0.014	1	0
														23		0.014	1	0

## Sheet: Fig 5F
					column F is plotted in Fig 5F											column Q is plotted in Fig 5F
Condition	Dataset	embryo	nucleus	F/F0 max	dominant freq. (mHz)	oscillation freq. (mHz)	"16.7 mHz" present?	"16.7 mHz" dominant?			Condition	Dataset	embryo	nucleus	F/F0 max	dominant freq. (mHz)	"16.7 mHz" present?	"16.7 mHz" dominant?
Control	0904_27	8	2	0.69857	0.01344		0	0			Glycine	2004	2	1		0.0126	0	0
				0.58795										2		0.01708	1	1
			3		0.01176		1	1						3		0.01148	1	0
			4		0.01092		0	0						4		0.01568	1	1
			5	0.28611	0.0126		0	0						5		0.01204	1	0
			6		0.01596		1	1						6		0.01148	1	0
			7	2.1505	0.01512	0.01786	1	1						7		0.01344	1	0
				0.47035										8		0.0168	1	1
				0.31467										9	2.468	0.01204	0	0
				0.3472										11		0.01316	1	0
				0.41453										12		0.01148	1	0
			8		0.01204	0.01409	1	1						13		0.01736	1	1
			9	0.69216	0.01512		1	1						14		0.01176	1	1
			10	0.63986	0.01316		1	0						15		0.01428	1	0
			11		0.01176		1	1						16	0.37092	0.0112	1	0
			12		0.0112		1	0							0.66597
			13		0.0336		1	0						17	0.61555	0.01512	1	1
			14	0.47983	0.01232		1	0						18		0.014	0	0
			15		0.01316		1	0						19		0.01512	1	1
		10	1		0.01372		1	0						20		0.01596	1	1
			2		0.01204		1	0						21		0.01148	1	0
			3		0.01456		1	0						22		0.01344	1	0
			4	0.47783	0.0154		1	0						23		0.01988	1	0
			5		0.01904		1	0					4	1		0.01176	0	0
			6		0.0126		1	0						2	0.74354	0.01316	1	0
			7		0.01064		1	0						3		0.01568	1	1
			8		0.01288		1	1						4		0.0168	1	1
			9		0.01428		1	0						5		0.0154	1	1
		12	2		0.01148		1	0						6		0.01456	1	1
			3		0.01176		1	0						7		0.01288	1	0
			4	0.47516	0.01568		1	1						8		0.01372	1	0
			5		0.01232		0	0						9		0.01372	1	0
			6		0.01232		1	0						10		0.014	1	0
			7		0.01344		1	0						11		0.01344	1	0
			8		0.01204		1	0						12		0.01232	1	0
			9		0.0154		1	1						13		0.014	1	0
			10		0.01204		1	0						14		0.01288	1	0
			11		0.01764		1	1						15		0.01764	1	1
			12	0.88701	0.01316	0.01381	1	0						16		0.01456	1	0
			13		0.01512		1	1						17		0.01372	1	0
			14	0.26041	0.01316	0.01295	1	0						18	0.32588	0.01288	1	1
				0.30371										19		0.0126	1	0
				0.41282										20		0.014	1	0
				0.60136										21	1.6828	0.0126	1	0
		15	1		0.01624		1	1					6	1		0.01484	1	0
			2		0.01904		1	0						2		0.01232	1	0
			3		0.01204		0	0						3		0.01652	1	1
			4		0.01428		1	0						4		0.01904	0	0
			5		0.01288		1	0						5		0.01344	0	0
		19	1		0.01232	0.01232	1	0						6		0.01232	1	0
			2		0.01232		0	0						7		0.01232	0	0
			3		0.01344		0	0						8		0.01204	1	0
			4		0.01428		1	0						9		0.021	1	0
			5	0.25085	0.01568		1	1						10		0.0126	1	0
			6		0.0112	0.01162	1	0						11		0.01316	1	0
			7		0.01288		1	0						12		0.01456	1	0
			8		0.01176		1	0						13		0.01484	0	0
			9		0.0112	0.01124	0	0						14		0.01484	0	0
			10		0.014		0	0						15		0.01232	1	0
	0904_30	4	1	0.27605	0.01652		1	1						17		0.014	1	0
				0.66158										18		0.01204	1	0
				0.32944										19		0.0126	1	0
			3		0.0168		1	0						20		0.01232	1	0
			4		0.0168		1	1						21		0.01204	1	0
			5		0.0168		1	1					8	1		0.01288	1	0
			6		0.01232		1	0						2		0.01148	1	0
			7		0.01204		1	0						3		0.0112	1	0
			8		0.01624		1	1						4		0.01344	1	0
			9		0.01624		1	1						5		0.01288	1	0
			10		0.01148		1	0						7		0.0126	0	0
			11		0.01624		1	1						8		0.01596	1	1
			12		0.01792		1	1						9		0.01372	1	0
			13		0.01064		1	0						10		0.0168	1	1
			14		0.01372		1	0						11		0.01232	1	0
			15	0.4331	0.01232		1	0						12		0.01204	1	0
			16		0.0168		1	1						14		0.01372	1	0
			17		0.0168		1	1						15		0.01176	1	0
			18		0.01232		0	0						17		0.01932	1	0
			19		0.01148		1	0						19		0.01456	1	0
		6	1	0.34826	0.01288	0.01351	1	1						20		0.0112	0	0
			2		0.01484		1	1						21	0.32959	0.0112	0	0
			3		0.0126		1	1							1.5293
			4		0.01484		1	0							1.3673
			5		0.01512		1	1							0.2703
			6	0.99088	0.01792		1	1							1.006
			7		0.01428		1	0						22		0.01316	1	0
			8		0.01372	0.01421	1	0						23		0.01092	1	0
			9		0.01316	0.01329	1	0						24		0.01316	0	0
		8	1	0.4952	0.01288		1	0						25		0.0294	0	0
				0.27375										26		0.01708	1	1
			2		0.01428		1	0						27		0.01848	1	0
			3		0.01344		1	0					10	1	1.3285	0.01372	1	0
			4		0.01428		1	0						2	0.34579	0.01512	1	1
			5		0.01344	0.01307	1	1						3	0.25824	0.01904	1	0
			6		0.01288		1	1						4		0.01316	1	0
			7		0.01372		1	0						5		0.0154	1	1
			8	0.26229	0.01288		1	0						6		0.01596	1	1
			9		0.01288	0.01599	1	0						7		0.01176	1	0
			10		0.014	0.01312	0	0						8		0.014	1	0
			11		0.01288	0.01274	1	0						9		0.01456	1	0
			12		0.01288		1	0						10		0.01876	1	0
		10	1		0.01484		1	0						11		0.014	1	0
			2		0.01148		1	0						12		0.0182	1	1
			3		0.01344	0.01132	1	1						13		0.01288	0	0
			4		0.01484		1	1						14		0.01512	1	1
			5		0.01344		1	0						15	0.34158	0.03332	1	1
			6		0.014		0	0						16		0.01428	1	0
			7		0.01372		1	0						17		0.01372	1	0
			8		0.0168		1	1						18	0.30203	0.01148	1	1
			9	0.25881	0.0168		1	1						19		0.01512	1	1
		12	1		0.0126		1	0				2104	4	1		0.01204	0	0
			2		0.01484		0	0						3		0.01344	0	0
			3		0.01344		1	0						4		0.01092	1	1
			4		0.01484		1	0						7		0.01484	1	0
			5		0.01092		1	0						8		0.01316	1	0
			6		0.01288		1	0						9		0.01232	1	0
			7		0.01652		1	1						10		0.01232	1	0
			8		0.01456		1	0						11		0.01512	1	1
	1904	2	1		0.01764		1	1					6	1		0.014	1	0
			2		0.01428		0	0						2		0.0112	1	1
			3		0.01204		1	0						3		0.01344	1	0
			4		0.0154		1	1						4		0.01596	1	1
			5		0.01876		1	0						5		0.01288	1	0
			6		0.01708		1	1						6		0.01372	1	0
			7		0.0112		1	1						7		0.01596	1	1
			8	0.50675	0.01288		1	0						8		0.01372	0	0
			9	0.50846	0.014		1	0						10	0.92288	0.014	1	0
			10	1.5494	0.01792		1	1					8	1		0.01344	1	0
			11	1.0103	0.01148	0.01845	1	1						2		0.01036	1	0
			12		0.01316		1	0						3		0.01064	0	0
			13		0.01456		1	0						4		0.0126	1	1
			14	0.30676	0.0112		1	0						5		0.0112	1	0
			15	1.5577	0.01316		1	0						6		0.01064	1	0
		4	1		0.01484		1	1						7	1.061	0.01344	1	0
			2	0.45172	0.01232	0.01583	1	0							0.97025
			3		0.01484	0.01539	1	1						8		0.0112	1	0
			4		0.01512	0.01538	1	1						9		0.0168	1	1
			5		0.01204	0.01626	1	1						10		0.01316	1	0
			6		0.01456		1	0						11		0.01344	1	0
			7	0.27003	0.01484		1	0						12		0.01092	1	1
			8		0.01456	0.0153	1	0						13		0.01204	1	0
			9		0.01512		1	1						14		0.0126	1	0
			10		0.01372		1	1						15		0.01148	0	0
			11	0.28452	0.01288		1	1					10	1		0.01652	1	1
			12		0.0112		1	0						2		0.01512	1	1
			13		0.0126		1	0						3		0.01512	1	1
			14		0.01316		1	0						4		0.0154	1	1
			15		0.01316		0	0						5		0.01512	1	1
			16		0.0126		0	0						6		0.01316	1	0
			17		0.01372		1	0						7		0.01652	1	1
		6	1	0.39821	0.01288		1	0						8		0.01176	1	0
			2		0.01596	0.01467	1	1						9		0.01176	1	0
			3		0.0126		1	0						10		0.01652	1	1
			4		0.0126		1	0						11		0.01456	1	0
			5		0.01148	0.01237	1	0						12		0.01176	1	1
			6		0.01232		1	0						13		0.014	1	0
			7		0.01512		1	1					12	1		0.01372	1	0
			8		0.01148		1	1						2		0.0112	1	0
			9		0.01316	0.0143	1	0						3		0.01512	1	1
			10		0.01148	0.01473	1	1						4		0.0154	1	1
			11		0.01316		1	1						5		0.01484	1	0
			12		0.01148		1	1						6		0.0154	1	1
			13		0.01148		1	0						7		0.01484	1	0
			14		0.0168		1	1						8	0.41812	0.01064	1	0
			15	0.52183	0.0112		1	0						9		0.01568	1	1
			17		0.01568		1	1						10		0.01176	1	0
			18		0.0154	0.01502	1	1						11		0.0168	1	1
		8	1	0.33239	0.01288		1	0						12		0.01484	0	0
			2		0.01204		0	0				3004	4	1		0.05096	1	0
			3	0.79605	0.01288		1	0						2		0.01176	0	0
			4		0.01568		1	1						3		0.01288	1	0
			5		0.01232		1	0						4		0.01344	0	0
			6		0.01288		1	0						5		0.01624	1	1
			7	0.58672	0.01288		1	0						6		0.0364	0	0
				0.29383										7		0.01428	1	0
			8		0.01288		1	0						8	0.28867	0.01204	1	0
			9		0.0126	0.0132	1	0						9		0.01316	1	0
			10		0.0126		1	0						10		0.01232	1	0
			11		0.01288		1	0						11		0.0126	1	0
			12		0.01344		1	0						12		0.01232	1	0
			13		0.0126		1	1						13		0.01484	1	0
			14		0.01288	0.01445	1	0						14		0.01456	1	0
			15	0.58875	0.01288	0.01285	1	0						15		0.01316	1	0
			16		0.0126		1	0						16	0.54403	0.01148	0	0
			17		0.01288		1	0						17		0.01204	0	0
			18	0.25336	0.01064	0.01428	1	0					6	1		0.01148	1	0
			19		0.0126		1	0						2		0.01204	1	0
			20	0.30596	0.01484	0.01441	1	0						3		0.01596	1	1
			21	1.6876	0.01344		1	1						4		0.01428	1	0
			22		0.01288		1	1						5		0.01232	1	0
			23		0.01316		1	0						6		0.01428	1	0
			24		0.01484		1	0						7		0.01176	1	1
			25		0.01232		1	1						8		0.01288	1	0
		10	2		0.01316		1	0						9		0.01092	1	0
			3	0.70966	0.01344		1	0						10		0.0112	1	0
			4		0.01288		1	0						11		0.01344	1	0
			5		0.01092		1	0						12		0.01092	0	0
			6		0.0182		1	1						13		0.0112	0	0
			7	0.32151	0.01288		1	0						14		0.01428	1	1
			8	0.52547	0.01456		1	0						15		0.01456	1	0
			9		0.01288		1	0					8	1		0.01428	1	0
			10		0.01288		0	0						2		0.0126	1	0
			11		0.01316		1	0						3		0.01288	1	0
			12		0.01428		0	0						4		0.01288	1	0
			13	0.36211	0.01708		1	1						5		0.02072	1	0
				0.25518										6		0.01288	1	0
			14		0.01288		1	0						7		0.01232	0	0
			15		0.01288	0.01244	1	0						8		0.02044	1	0
														9	0.41303	0.01652	1	1
														10		0.01064	1	0
														11		0.02016	1	0
														12		0.01484	0	0
														13		0.01148	1	0
														14		0.01148	1	0
														15		0.01372	1	1
														16		0.01176	1	1
														17		0.01512	1	1
														18		0.01176	1	0
														19		0.01344	1	0
														20		0.01372	0	0
														21		0.01316	0	0
														22		0.0126	1	0
													10	1		0.01316	1	0
														2		0.01176	1	0
														3		0.01232	1	1
														4		0.01064	1	0
														5		0.03304	1	0
														6		0.01512	1	1
														7		0.01764	1	1
														8		0.0112	1	1
														9	0.2896	0.01148	0	0
															0.32559
														10		0.01764	1	1
														11		0.01148	1	0
														12		0.03192	1	0
														13		0.014	1	0
														14		0.01652	1	1
														15		0.0126	1	1
														16		0.02128	1	0
														17		0.01204	1	0
													13	1		0.01316	1	1
														2		0.01372	1	0
														3		0.01288	1	0
														4		0.01316	1	0
														5		0.0112	1	0
														6		0.01232	0	0
														7	1.115	0.02128	1	0
														8		0.0126	1	1
														9		0.014	1	0
														10		0.01904	1	0
														11		0.01596	1	1
														12		0.014	1	0
														13		0.01512	1	1
														14		0.0126	1	1
														15		0.01148	0	0
														16		0.01568	1	1
														17		0.01288	1	0
														18		0.014	1	1
														19		0.014	1	0
														20		0.0126	1	0
														21		0.014	1	0
														22		0.014	1	0
														23		0.014	1	0
