# Supplementary material for: Neurotransmitter-mediated activity spatially controls neuronal migration in the zebrafish cerebellum
Source: PLoS Biol. 2018 Jan 4;16(1):e2002226. doi: 10.1371/journal.pbio.2002226 (PMC5754045; doi:10.1371/journal.pbio.2002226)
Supplement: S2 Data — (XLSX) [file pbio.2002226.s007.xlsx]

## Sheet: Fig 3F
Control
Position at MHB (fraction)	speed (µm/h)
0	2.25812
0	2.50153
0	2.48734
0	4.14801
0	2.29307
0	7.52787
0	11.2022
0	4.52492
0	9.11159
0	9.94157
0	9.45841
0	10.4468
0	7.6246
0	8.39389
0	4.14268
0	7.9954
0	12.3143
0	9.71112
0	5.21854
0	7.6337
0	5.4624
0	10.0815
0	6.82937
0	3.72274
0	5.98161
0	3.42662
0	7.64736
0	5.61359
0.003	3.73308
0.011	5.51532
0.011	8.11773
0.013	4.35595
0.015	10.6901
0.018	4.69819
0.023	5.82407
0.025	5.32584
0.03	5.60109
0.032	2.32802
0.038	2.83433
0.039	3.44895
0.044	7.68953
0.045	1.40589
0.046	1.90843
0.046	1.23075
0.047	1.81454
0.048	1.09714
0.051	9.66845
0.051	3.48228
0.055	2.15765
0.055	4.4712
0.057	4.47234
0.061	7.14535
0.061	1.09333
0.063	6.03303
0.067	5.62969
0.069	6.3159
0.073	5.57961
0.073	2.93116
0.076	6.828
0.076	9.99022
0.082	3.72436
0.082	0.162571
0.086	0.812857
0.09	5.20038
0.092	1.11886
0.093	10.9049
0.095	4.53635
0.095	4.87714
0.096	3.07687
0.096	5.17919
0.097	2.14741
0.098	3.48114
0.1	6.75403
0.101	2.02996
0.102	1.90481
0.105	2.64275
0.106	7.45618
0.106	4.49794
0.109	4.58614
0.109	1.41418
0.11	8.46331
0.11	8.90485
0.111	8.05135
0.112	2.845
0.117	6.27986
0.117	9.0668
0.118	7.70943
0.12	1.58285
0.121	3.20522
0.123	15.8097
0.124	13.257
0.126	6.89415
0.128	5.02712
0.129	4.49673
0.13	4.10249
0.131	4.70128
0.132	3.57505
0.132	8.97242
0.133	2.89588
0.135	6.39271
0.139	5.43205
0.14	12.6873
0.144	3.414
0.146	5.95255
0.148	3.89196
0.15	5.41485
0.15	3.98072
0.15	2.54587
0.15	15.3203
0.154	7.30202
0.154	3.23971
0.154	1.27171
0.154	1.17214
0.156	5.35145
0.156	5.46496
0.157	1.80942
0.157	3.67688
0.158	4.1209
0.159	2.81484
0.159	3.05212
0.16	0.603851
0.161	8.97455
0.164	7.35848
0.167	11.0101
0.167	15.9434
0.169	11.002
0.17	4.47544
0.171	2.845
0.172	10.6346
0.172	3.23971
0.173	2.61874
0.173	3.6441
0.177	4.16752
0.179	2.68189
0.18	5.03944
0.181	4.88465
0.184	5.69284
0.184	6.828
0.186	7.5864
0.188	0.670607
0.188	2.11668
0.189	0.508506
0.192	6.26611
0.192	5.04484
0.196	1.42169
0.197	4.84503
0.199	2.44306
0.2	1.89558
0.2	7.03796
0.201	2.61874
0.201	2.39351
0.203	8.11015
0.205	6.49514
0.206	7.63029
0.206	8.89997
0.208	2.82594
0.209	4.7429
0.211	4.6845
0.212	6.92757
0.213	1.75821
0.214	6.39468
0.214	0.634602
0.215	8.20726
0.215	6.72103
0.216	5.4634
0.217	5.54775
0.217	10.022
0.217	6.66584
0.217	2.86155
0.218	5.35182
0.22	8.55548
0.22	3.95093
0.221	4.7557
0.221	10.8153
0.222	4.25531
0.222	6.01758
0.223	14.629
0.223	10.8651
0.223	4.19473
0.223	5.09868
0.224	5.81404
0.226	6.66014
0.228	6.33013
0.229	8.55548
0.229	4.36224
0.229	2.32152
0.229	4.91189
0.229	1.76034
0.232	6.30096
0.233	2.92828
0.234	1.95086
0.234	4.69958
0.236	7.99217
0.237	8.98223
0.24	2.07742
0.24	5.34718
0.24	6.4866
0.241	5.76112
0.242	5.52602
0.242	1.52674
0.242	1.52606
0.243	3.27256
0.243	2.40199
0.243	1.23075
0.244	3.74117
0.246	1.04943
0.247	3.70533
0.248	8.31309
0.248	4.94651
0.249	4.05242
0.251	2.25849
0.252	3.01651
0.253	4.77107
0.253	5.06552
0.254	2.34618
0.255	10.5474
0.26	3.47232
0.26	2.34712
0.26	0.569
0.261	1.61027
0.262	4.8934
0.263	5.13124
0.264	1.8777
0.265	11.0124
0.266	7.99851
0.267	7.82802
0.268	3.46142
0.268	3.81685
0.27	3.27256
0.27	2.89678
0.27	5.6826
0.273	5.04678
0.273	3.52829
0.274	3.43107
0.274	3.42002
0.275	4.41225
0.275	3.22282
0.276	5.02102
0.277	3.81685
0.277	3.39314
0.278	7.06296
0.278	4.8621
0.282	1.58285
0.283	2.86349
0.284	1.93211
0.286	4.73799
0.286	3.51898
0.287	3.48228
0.289	1.5424
0.29	3.89196
0.291	9.43061
0.292	8.03485
0.292	5.94463
0.292	4.99013
0.293	7.4869
0.293	8.20043
0.294	2.80232
0.295	10.3342
0.295	5.63666
0.295	3.86422
0.295	6.9987
0.296	1.27171
0.297	5.05028
0.297	0.647762
0.297	1.81155
0.298	3.08479
0.298	1.66104
0.298	2.96828
0.299	5.35742
0.3	6.05741
0.3	2.79327
0.3	4.19434
0.302	5.76539
0.302	4.38201
0.303	5.45265
0.304	3.19907
0.304	13.2683
0.31	2.93248
0.311	8.92892
0.311	0.268378
0.311	3.83036
0.312	2.21151
0.313	1.85669
0.314	8.17897
0.315	8.14808
0.315	8.61181
0.317	3.81704
0.318	4.20882
0.318	3.67688
0.319	2.11668
0.32	5.01727
0.322	2.81939
0.323	5.85785
0.323	3.03931
0.323	1.53203
0.324	6.56854
0.325	6.9763
0.325	4.7377
0.326	3.48114
0.327	8.8764
0.327	0.487714
0.328	6.4866
0.328	2.96774
0.33	4.4382
0.331	1.31154
0.334	5.86497
0.334	1.54118
0.334	6.56683
0.335	4.41933
0.337	3.29917
0.338	1.14938
0.339	2.81034
0.341	2.62309
0.341	5.25135
0.341	0.931091
0.343	6.58639
0.344	2.845
0.345	5.79052
0.346	2.86243
0.348	2.89678
0.35	8.10825
0.351	3.12706
0.351	1.47208
0.351	11.38
0.352	2.74517
0.352	7.90341
0.353	7.93134
0.353	6.36142
0.353	1.83844
0.353	5.13807
0.354	4.90685
0.357	4.43739
0.357	11.5308
0.358	4.90685
0.358	0.8535
0.359	4.88831
0.36	2.9019
0.361	4.27774
0.364	1.138
0.364	3.16751
0.364	7.64736
0.365	5.54685
0.366	7.28699
0.366	6.48258
0.366	1.52606
0.366	1.95554
0.366	2.19427
0.368	0.84781
0.368	3.01712
0.37	0.3414
0.373	4.71985
0.373	2.07742
0.373	2.42963
0.374	2.50153
0.374	0.448841
0.376	4.2675
0.377	6.99491
0.377	11.3652
0.377	1.69532
0.377	3.61962
0.378	3.44814
0.378	3.86123
0.382	3.87603
0.382	2.9679
0.382	3.98141
0.383	3.78799
0.383	1.75928
0.383	0.863742
0.384	1.83844
0.384	1.94328
0.386	3.2497
0.387	1.99982
0.387	0.674265
0.387	2.47325
0.388	6.75972
0.388	6.63596
0.389	6.86214
0.389	0.43153
0.39	2.34618
0.39	2.50231
0.39	0.995181
0.39	7.02943
0.391	1.09248
0.391	5.45265
0.392	4.22312
0.393	4.69141
0.393	3.56194
0.393	0.954497
0.394	2.1634
0.394	1.58285
0.394	2.2127
0.395	6.41619
0.397	7.10112
0.398	3.31727
0.398	2.69365
0.399	5.76112
0.4	7.6337
0.402	3.04036
0.404	1.06653
0.406	1.76215
0.406	1.95262
0.408	3.43287
0.408	6.91335
0.411	6.54824
0.412	2.43857
0.413	4.48331
0.414	3.69214
0.416	1.62571
0.417	1.9915
0.417	7.03284
0.418	4.69197
0.418	5.18009
0.419	1.462
0.421	2.67628
0.421	1.9412
0.422	1.88538
0.422	8.40128
0.423	1.90899
0.424	4.06754
0.424	3.98186
0.424	0.525231
0.427	4.85719
0.428	5.74512
0.43	5.52357
0.431	0.508506
0.433	5.25887
0.434	1.60913
0.434	1.23655
0.436	2.43857
0.436	1.89346
0.437	5.27618
0.438	5.19952
0.439	4.97469
0.439	1.94443
0.441	7.03853
0.442	2.08254
0.442	5.50337
0.444	4.19434
0.446	5.87208
0.446	1.31308
0.449	3.90562
0.449	5.26366
0.449	1.75821
0.45	4.55579
0.45	5.31446
0.451	5.121
0.452	2.27232
0.452	2.05124
0.453	8.70399
0.454	4.31095
0.454	3.81636
0.455	3.46643
0.456	2.29307
0.457	6.16959
0.459	4.34482
0.459	1.33934
0.46	4.13633
0.46	1.68205
0.463	3.6435
0.466	5.30877
0.469	1.85494
0.47	3.51642
0.471	4.96879
0.471	0.448841
0.473	2.31742
0.475	2.05523
0.476	3.4204
0.477	3.7746
0.479	2.63945
0.479	2.98725
0.479	1.21929
0.479	5.56482
0.48	2.65723
0.482	0.8535
0.483	2.44426
0.484	4.74068
0.485	2.05124
0.486	2.12047
0.487	3.88172
0.487	5.33981
0.488	2.845
0.489	3.64957
0.49	5.08876
0.491	3.24614
0.495	4.84788
0.495	2.96259
0.496	4.45527
0.497	2.04271
0.498	3.84075
0.499	2.54424
0.502	1.9346
0.504	0.763029
0.504	1.22563
0.505	3.28384
0.506	3.80905
0.506	5.27036
0.507	2.46149
0.509	1.29552
0.509	4.6419
0.511	7.03853
0.511	1.21553
0.511	7.10965
0.512	7.99217
0.513	0.93885
0.514	2.9679
0.515	1.10067
0.518	4.49673
0.519	2.98354
0.521	4.33783
0.522	2.28994
0.522	4.94651
0.527	2.38502
0.529	2.96259
0.53	2.0484
0.535	6.79173
0.536	2.9438
0.538	3.05212
0.539	4.86609
0.542	3.29707
0.543	2.11668
0.545	8.50299
0.546	2.99382
0.551	4.34482
0.553	2.05103
0.555	5.33267
0.557	2.24186
0.56	3.80905
0.561	3.12259
0.561	5.85785
0.568	3.92854
0.569	4.6089
0.571	7.17334
0.571	1.8759
0.572	4.44161
0.573	8.62157
0.573	2.81484
0.58	3.02424
0.581	1.74873
0.587	3.23002
0.592	3.6997
0.592	3.414
0.592	1.58285
0.597	2.97467
0.599	5.81721
0.6	2.36342
0.603	4.45527
0.61	3.33292
0.614	5.85928
0.617	4.93168
0.622	8.66587
0.63	2.73618
0.63	3.72248
0.642	1.80942
0.653	3.1423
0.656	3.28801
0.66	2.49222
0.668	1.98788
0.669	2.63945
0.67	2.81655
0.67	2.80043
0.672	5.45265
0.684	1.85722
0.684	4.97631
0.688	2.93116
0.689	2.76371
0.693	0.775909
0.697	3.414
0.698	0.690116
0.772	1.27947

## Sheet: Fig 3G
black color in Fig 3G			red color in Fig 3G			blue color in Fig 3G			green color in Fig 3G
Control			SwiChR_10'			ChR2_10'			ChR2_1'
Position at MHB (fraction)	speed (µm/h)		Position at MHB (fraction)	speed (µm/h)		Position at MHB (fraction)	speed (µm/h)		Position at MHB (fraction)	speed (µm/h)
0	2.25812		0	8.42606		0	6.72444		0.032	9.32664
0	2.50153		0	7.5172		0	6.87067		0.068	9.92851
0	2.48734		0.006	4.46421		0	2.42963		0.101	13.8302
0	4.14801		0.018	6.52245		0	7.64873		0.113	10.3455
0	2.29307		0.043	1.61055		0	8.48038		0.122	13.8077
0	7.52787		0.048	9.80956		0	7.04422		0.127	7.39365
0	11.2022		0.049	10.0144		0	7.24337		0.13	3.29685
0	4.52492		0.05	6.98407		0	6.52714		0.131	10.2945
0	9.11159		0.053	3.9261		0	3.04036		0.134	5.57395
0	9.94157		0.055	8.65759		0	2.29079		0.141	7.37627
0	9.45841		0.058	4.80282		0	3.414		0.151	8.14745
0	10.4468		0.064	1.33934		0	6.88134		0.167	0.758667
0	7.6246		0.078	12.4775		0	5.08971		0.182	12.5578
0	8.39389		0.078	4.37197		0	9.8975		0.189	8.77708
0	4.14268		0.079	0.210035		0	3.5278		0.2	7.45601
0	7.9954		0.08	1.58285		0	11.3872		0.2	4.69141
0	12.3143		0.08	5.3168		0.001	6.48802		0.202	6.96828
0	9.71112		0.082	4.095		0.004	8.95443		0.203	6.36655
0	5.21854		0.089	2.2222		0.006	6.62506		0.212	6.71184
0	7.6337		0.092	1.55182		0.006	1.97585		0.214	6.93577
0	5.4624		0.093	2.59464		0.009	5.29636		0.227	6.37308
0	10.0815		0.094	4.49673		0.02	2.9019		0.229	3.18309
0	6.82937		0.094	8.67025		0.024	5.15893		0.23	9.31091
0	3.72274		0.096	5.56055		0.039	7.30998		0.233	9.06986
0	5.98161		0.1	1.15928		0.04	5.6139		0.235	5.73219
0	3.42662		0.102	0.879105		0.041	2.70389		0.237	6.56074
0	7.64736		0.103	4.17361		0.041	6.47806		0.237	1.37661
0	5.61359		0.104	5.80117		0.044	2.52636		0.237	6.99725
0.003	3.73308		0.105	6.11106		0.049	5.25236		0.246	7.90156
0.011	5.51532		0.106	6.259		0.05	3.24401		0.254	4.50195
0.011	8.11773		0.108	4.58424		0.051	7.04137		0.261	0.930523
0.013	4.35595		0.108	9.15976		0.062	1.1454		0.262	6.2139
0.015	10.6901		0.11	0		0.063	2.18008		0.263	7.84024
0.018	4.69819		0.111	6.63596		0.069	0.683748		0.268	6.11269
0.023	5.82407		0.111	4.71132		0.072	3.03467		0.274	4.37724
0.025	5.32584		0.113	8.70017		0.075	1.44794		0.28	3.7554
0.03	5.60109		0.116	5.72314		0.075	8.06523		0.28	5.87508
0.032	2.32802		0.117	2.89712		0.076	7.23313		0.281	3.03618
0.038	2.83433		0.119	1.37243		0.077	6.97159		0.287	3.74479
0.039	3.44895		0.122	5.73689		0.078	9.19219		0.291	12.0695
0.044	7.68953		0.124	0.487714		0.086	11.311		0.294	17.2378
0.045	1.40589		0.124	2.8706		0.087	4.64567		0.297	7.19573
0.046	1.90843		0.125	2.62634		0.088	5.39507		0.299	11.3221
0.046	1.23075		0.126	4.59354		0.088	6.33724		0.3	6.58236
0.047	1.81454		0.127	4.4382		0.088	3.92951		0.315	8.82832
0.048	1.09714		0.129	6.61343		0.09	3.01241		0.316	3.38908
0.051	9.66845		0.129	2.42394		0.092	0.536757		0.323	12.3825
0.051	3.48228		0.134	6.33638		0.093	8.31878		0.324	5.33217
0.055	2.15765		0.135	0.916318		0.093	5.23434		0.327	1.807
0.055	4.4712		0.138	0.965479		0.095	2.71603		0.33	4.66624
0.057	4.47234		0.138	4.84263		0.095	11.1097		0.332	3.19603
0.061	7.14535		0.139	4.32212		0.097	3.73308		0.339	6.63882
0.061	1.09333		0.141	3.414		0.099	1.34512		0.34	7.37168
0.063	6.03303		0.141	2.76859		0.099	10.8405		0.343	3.37399
0.067	5.62969		0.144	0.757017		0.1	6.77159		0.343	4.19986
0.069	6.3159		0.144	1.08329		0.103	4.58614		0.349	6.08235
0.073	5.57961		0.145	6.90482		0.103	1.28627		0.353	14.6438
0.073	2.93116		0.147	6.20727		0.105	11.6836		0.363	10.6633
0.076	6.828		0.151	8.30577		0.106	1.05046		0.363	9.68964
0.076	9.99022		0.154	2.36342		0.109	10.2975		0.363	6.65556
0.082	3.72436		0.156	6.02571		0.112	7.70832		0.37	7.98022
0.082	0.162571		0.157	0.980749		0.113	4.88799		0.37	3.74727
0.086	0.812857		0.158	4.2675		0.113	7.21173		0.373	6.18293
0.09	5.20038		0.159	2.95756		0.116	1.09248		0.374	3.72244
0.092	1.11886		0.16	2.9588		0.118	2.08376		0.374	4.58045
0.093	10.9049		0.164	1.10067		0.118	2.93116		0.376	5.87277
0.095	4.53635		0.165	1.31749		0.119	10.2542		0.376	5.73651
0.095	4.87714		0.166	5.27962		0.119	4.20349		0.382	11.043
0.096	3.07687		0.169	3.15048		0.122	2.59464		0.387	1.45902
0.096	5.17919		0.17	4.16679		0.122	8.62279		0.388	4.17361
0.097	2.14741		0.171	2.0484		0.122	1.31749		0.39	3.37191
0.098	3.48114		0.171	1.99982		0.124	13.0539		0.399	9.62272
0.1	6.75403		0.171	2.62634		0.124	2.96693		0.401	6.71076
0.101	2.02996		0.174	2.37102		0.124	8.19726		0.405	6.08755
0.102	1.90481		0.176	3.05854		0.125	4.03705		0.41	1.00153
0.105	2.64275		0.18	8.91054		0.127	6.22107		0.411	6.13677
0.106	7.45618		0.18	8.36942		0.128	9.04954		0.412	5.3944
0.106	4.49794		0.181	7.88122		0.13	1.23075		0.416	4.41466
0.109	4.58614		0.182	1.60532		0.131	1.95736		0.423	7.6815
0.109	1.41418		0.182	2.56273		0.132	3.82641		0.423	3.1695
0.11	8.46331		0.183	1.27171		0.133	0.43153		0.424	5.59896
0.11	8.90485		0.183	0.567802		0.133	6.70973		0.435	2.89518
0.111	8.05135		0.184	0.230039		0.134	0.568331		0.436	1.26715
0.112	2.845		0.186	4.16671		0.135	6.79045		0.44	2.81195
0.117	6.27986		0.187	5.81376		0.137	6.83938		0.447	6.13127
0.117	9.0668		0.187	1.0242		0.137	4.90478		0.449	4.16341
0.118	7.70943		0.188	1.00412		0.138	6.02471		0.451	12.8298
0.12	1.58285		0.19	8.63742		0.138	0.539412		0.453	4.79056
0.121	3.20522		0.191	6.72103		0.139	3.79523		0.453	7.11465
0.123	15.8097		0.192	4.67103		0.14	0.379333		0.459	3.06481
0.124	13.257		0.192	0.663503		0.141	14.8338		0.459	2.70827
0.126	6.89415		0.193	6.04392		0.141	6.36866		0.46	4.57703
0.128	5.02712		0.193	0.310364		0.143	4.41625		0.461	1.77528
0.129	4.49673		0.197	4.82825		0.143	5.84306		0.466	3.02383
0.13	4.10249		0.198	5.26985		0.143	5.69711		0.466	7.82808
0.131	4.70128		0.2	5.03665		0.15	2.98524		0.471	11.5773
0.132	3.57505		0.2	3.37346		0.15	3.2402		0.472	2.55112
0.132	8.97242		0.2	4.08826		0.152	7.63273		0.474	2.53746
0.133	2.89588		0.206	7.78919		0.154	5.9295		0.475	3.68254
0.135	6.39271		0.206	4.79155		0.156	7.38166		0.476	4.31766
0.139	5.43205		0.208	1.25908		0.157	2.28994		0.483	1.43843
0.14	12.6873		0.208	1.00571		0.157	0.947791		0.485	6.35033
0.144	3.414		0.211	6.37308		0.158	4.98313		0.488	8.16788
0.146	5.95255		0.213	2.63026		0.159	3.96024		0.489	0.762838
0.148	3.89196		0.214	2.535		0.159	1.707		0.491	2.88915
0.15	5.41485		0.219	5.34505		0.161	10.9447		0.491	6.66836
0.15	3.98072		0.221	1.93147		0.161	1.85669		0.492	0.49294
0.15	2.54587		0.221	5.3868		0.163	1.73118		0.494	4.13132
0.15	15.3203		0.223	4.03307		0.165	4.72708		0.494	4.80489
0.154	7.30202		0.225	10.1493		0.166	5.86497		0.495	1.43175
0.154	3.23971		0.225	2.4137		0.169	3.77076		0.496	5.04569
0.154	1.27171		0.227	7.80343		0.17	7.07409		0.497	3.59273
0.154	1.17214		0.227	1.41982		0.173	4.82808		0.502	13.8186
0.156	5.35145		0.227	7.25333		0.173	6.9987		0.507	5.89234
0.156	5.46496		0.228	2.18008		0.173	7.82147		0.51	3.74997
0.157	1.80942		0.23	2.59025		0.174	0.310364		0.511	1.72329
0.157	3.67688		0.23	5.20848		0.175	2.62309		0.511	3.61612
0.158	4.1209		0.23	4.24095		0.178	3.22433		0.515	6.86332
0.159	2.81484		0.231	4.2133		0.179	6.24237		0.518	0.895998
0.159	3.05212		0.231	10.3828		0.181	7.66598		0.526	3.96841
0.16	0.603851		0.232	7.0525		0.181	4.86602		0.528	2.45929
0.161	8.97455		0.232	6.87396		0.181	6.83288		0.53	2.92569
0.164	7.35848		0.232	4.58252		0.182	2.17643		0.533	3.38709
0.167	11.0101		0.233	2.71603		0.183	0.880172		0.539	5.03034
0.167	15.9434		0.234	4.31871		0.185	2.34314		0.542	5.53398
0.169	11.002		0.235	7.8522		0.188	0.476893		0.548	6.35633
0.17	4.47544		0.235	5.05569		0.188	5.29383		0.548	7.57383
0.171	2.845		0.236	3.06406		0.188	0.189667		0.55	3.51477
0.172	10.6346		0.236	1.90228		0.189	2.15879		0.55	3.08292
0.172	3.23971		0.237	0.84781		0.189	3.70988		0.551	8.63541
0.173	2.61874		0.238	3.36279		0.189	10.3295		0.553	3.61096
0.173	3.6441		0.239	7.72642		0.191	5.27618		0.558	3.76544
0.177	4.16752		0.24	7.7384		0.191	3.98635		0.561	0.630602
0.179	2.68189		0.24	3.72274		0.195	5.67407		0.566	8.96267
0.18	5.03944		0.242	1.04943		0.196	3.65786		0.566	1.96997
0.181	4.88465		0.243	1.58285		0.196	1.17389		0.568	7.41066
0.184	5.69284		0.243	7.99217		0.196	2.78909		0.574	6.6116
0.184	6.828		0.246	2.85285		0.199	2.81484		0.581	2.42695
0.186	7.5864		0.247	3.88265		0.201	2.52339		0.583	9.66881
0.188	0.670607		0.247	0.954497		0.204	5.08971		0.587	3.89306
0.188	2.11668		0.247	0.586945		0.204	7.74162		0.587	2.95385
0.189	0.508506		0.249	4.97078		0.205	1.71553		0.59	5.36105
0.192	6.26611		0.252	6.85076		0.206	8.61378		0.592	1.52914
0.192	5.04484		0.253	5.21796		0.209	4.18642		0.603	4.88314
0.196	1.42169		0.258	1.09004		0.209	4.87714		0.604	0.814032
0.197	4.84503		0.259	1.58285		0.209	4.58614		0.609	3.22292
0.199	2.44306		0.259	2.44371		0.21	1.85669		0.61	3.31414
0.2	1.89558		0.26	0.487714		0.211	7.18053		0.611	4.09165
0.2	7.03796		0.261	3.49713		0.212	2.69611		0.613	6.51846
0.201	2.61874		0.261	6.28176		0.212	8.30521		0.616	6.49973
0.201	2.39351		0.261	2.07742		0.213	4.03231		0.617	5.11033
0.203	8.11015		0.261	4.65889		0.214	13.912		0.624	3.80547
0.205	6.49514		0.261	7.87815		0.215	1.10067		0.624	4.05887
0.206	7.63029		0.262	9.08681		0.215	8.76402		0.63	3.89288
0.206	8.89997		0.264	8.08987		0.216	2.24836		0.631	1.56463
0.208	2.82594		0.264	8.18131		0.216	3.19928		0.647	5.00166
0.209	4.7429		0.266	4.68991		0.218	2.55094		0.65	4.02316
0.211	4.6845		0.266	6.32565		0.219	0.87057		0.652	0.483081
0.212	6.92757		0.267	5.69		0.22	3.07687		0.661	3.414
0.213	1.75821		0.269	5.39839		0.221	26.5575		0.665	6.42389
0.214	6.39468		0.271	10.0144		0.222	0.43153		0.673	1.28236
0.214	0.634602		0.274	1.6201		0.224	7.72588		0.678	2.9687
0.215	8.20726		0.275	1.95266		0.224	6.18275		0.681	2.99929
0.215	6.72103		0.277	1.52606		0.225	5.88595		0.681	13.5903
0.216	5.4634		0.277	1.33934		0.226	5.68675		0.685	1.41321
0.217	5.54775		0.278	4.7099		0.227	2.48734		0.693	4.95948
0.217	10.022		0.278	2.99734		0.229	5.36757		0.696	3.49745
0.217	6.66584		0.282	7.4626		0.23	8.94346		0.702	2.26559
0.217	2.86155		0.282	5.07491		0.232	0.569		0.712	1.02562
0.218	5.35182		0.283	4.0212		0.233	6.35979		0.715	3.50154
0.22	8.55548		0.283	2.92417		0.234	0.980749		0.719	3.33007
0.22	3.95093		0.284	6.03937		0.234	6.2681		0.732	2.96192
0.221	4.7557		0.284	7.61979		0.235	3.49745		0.736	1.68928
0.221	10.8153		0.287	1.4701		0.236	1.38733		0.74	5.23788
0.222	4.25531		0.287	3.62085		0.24	3.26941		0.816	2.77948
0.222	6.01758		0.288	3.46237		0.241	1.5424
0.223	14.629		0.289	4.1603		0.242	7.21142
0.223	10.8651		0.291	3.76643		0.242	5.62931
0.223	4.19473		0.293	4.7377		0.243	1.9346
0.223	5.09868		0.294	4.0968		0.243	5.62931
0.224	5.81404		0.295	6.17555		0.243	0.492299
0.226	6.66014		0.296	5.85785		0.246	5.92756
0.228	6.33013		0.296	7.29316		0.247	1.74873
0.229	8.55548		0.296	4.77358		0.247	3.86422
0.229	4.36224		0.297	3.23818		0.248	13.496
0.229	2.32152		0.297	3.32208		0.249	6.35979
0.229	4.91189		0.298	3.98989		0.251	12.0992
0.229	1.76034		0.301	1.91858		0.252	3.14771
0.232	6.30096		0.304	2.01182		0.254	1.98012
0.233	2.92828		0.304	4.15654		0.255	7.0886
0.234	1.95086		0.304	1.55678		0.256	2.845
0.234	4.69958		0.306	4.60158		0.258	3.96877
0.236	7.99217		0.306	2.10032		0.26	3.9322
0.237	8.98223		0.307	10.4191		0.261	1.83741
0.24	2.07742		0.307	1.52674		0.261	4.24255
0.24	5.34718		0.308	2.06291		0.261	2.5605
0.24	6.4866		0.308	0.603851		0.262	2.29805
0.241	5.76112		0.31	6.83938		0.262	3.86422
0.242	5.52602		0.312	2.24445		0.263	0.612293
0.242	1.52674		0.312	4.35178		0.263	3.05212
0.242	1.52606		0.314	6.1452		0.265	6.64165
0.243	3.27256		0.314	5.05141		0.266	3.56422
0.243	2.40199		0.315	0.634602		0.267	2.583
0.243	1.23075		0.316	9.88616		0.267	2.13375
0.244	3.74117		0.316	4.52782		0.268	12.609
0.246	1.04943		0.317	7.42139		0.269	4.49605
0.247	3.70533		0.317	2.43145		0.269	3.79523
0.248	8.31309		0.318	2.54587		0.269	11.7454
0.248	4.94651		0.319	4.32337		0.27	1.9346
0.249	4.05242		0.321	9.87621		0.27	6.35979
0.251	2.25849		0.322	3.0058		0.271	1.72748
0.252	3.01651		0.322	2.07742		0.272	1.61909
0.253	4.77107		0.325	5.66248		0.274	4.40816
0.253	5.06552		0.326	4.19837		0.274	5.69391
0.254	2.34618		0.326	3.00773		0.277	8.48447
0.255	10.5474		0.327	13.1866		0.281	2.46149
0.26	3.47232		0.328	2.94461		0.283	2.0484
0.26	2.34712		0.331	3.19907		0.284	2.13873
0.26	0.569		0.332	2.26462		0.285	3.42254
0.261	1.61027		0.332	1.33591		0.286	17.1383
0.262	4.8934		0.333	1.85722		0.287	4.40275
0.263	5.13124		0.336	1.38733		0.287	7.41363
0.264	1.8777		0.337	5.3114		0.288	6.29273
0.265	11.0124		0.341	2.37798		0.288	4.20349
0.266	7.99851		0.341	4.14232		0.29	2.57025
0.267	7.82802		0.342	3.1434		0.29	4.33009
0.268	3.46142		0.343	3.34539		0.291	1.2077
0.268	3.81685		0.343	4.8602		0.291	6.52821
0.27	3.27256		0.345	5.85257		0.292	1.07351
0.27	2.89678		0.346	3.70988		0.293	0.975429
0.27	5.6826		0.346	1.24367		0.295	3.41969
0.273	5.04678		0.346	3.11954		0.296	9.00386
0.273	3.52829		0.346	1.72748		0.298	2.81541
0.274	3.43107		0.348	4.98124		0.3	2.62309
0.274	3.42002		0.349	1.22153		0.302	6.97002
0.275	4.41225		0.35	2.17643		0.303	3.5608
0.275	3.22282		0.352	2.69919		0.305	6.15516
0.276	5.02102		0.352	0.919219		0.31	0.725475
0.277	3.81685		0.352	3.69224		0.311	7.93999
0.277	3.39314		0.353	4.55428		0.312	5.10752
0.278	7.06296		0.354	3.46987		0.319	5.4205
0.278	4.8621		0.354	4.19301		0.322	1.40827
0.282	1.58285		0.356	2.73359		0.322	4.01551
0.283	2.86349		0.356	1.52462		0.322	0.84781
0.284	1.93211		0.356	6.51434		0.322	8.65221
0.286	4.73799		0.356	2.43857		0.324	1.53203
0.286	3.51898		0.357	2.55382		0.324	0.243857
0.287	3.48228		0.357	4.41686		0.326	4.7377
0.289	1.5424		0.358	3.93463		0.326	3.78876
0.29	3.89196		0.358	0.89902		0.329	4.19473
0.291	9.43061		0.361	0.331752		0.329	1.51733
0.292	8.03485		0.362	3.38179		0.33	2.28738
0.292	5.94463		0.362	30.8455		0.33	2.38912
0.292	4.99013		0.362	2.88034		0.331	11.6076
0.293	7.4869		0.362	0.487714		0.332	0.966162
0.293	8.20043		0.363	4.24078		0.332	2.01182
0.294	2.80232		0.366	5.4199		0.333	2.31583
0.295	10.3342		0.367	3.42956		0.334	1.44794
0.295	5.63666		0.367	8.55491		0.334	6.29542
0.295	3.86422		0.369	4.58614		0.334	5.41005
0.295	6.9987		0.37	2.69919		0.335	4.23467
0.296	1.27171		0.37	0.874667		0.336	2.67868
0.297	5.05028		0.373	3.32241		0.336	7.2011
0.297	0.647762		0.373	0.830968		0.339	4.45527
0.297	1.81155		0.374	0.725475		0.339	1.20685
0.298	3.08479		0.375	6.1548		0.34	7.95911
0.298	1.66104		0.377	4.49673		0.341	9.3297
0.298	2.96828		0.378	2.48165		0.341	2.84337
0.299	5.35742		0.379	2.01542		0.341	0.966162
0.3	6.05741		0.379	3.51855		0.342	4.3244
0.3	2.79327		0.379	2.46149		0.343	1.3881
0.3	4.19434		0.381	2.5605		0.344	2.79327
0.302	5.76539		0.382	5.13807		0.345	0.569
0.302	4.38201		0.382	2.59976		0.345	4.4881
0.303	5.45265		0.383	1.138		0.347	2.18906
0.304	3.19907		0.383	4.41182		0.349	15.1582
0.304	13.2683		0.384	2.43857		0.35	2.62309
0.31	2.93248		0.384	1.37901		0.35	4.26951
0.311	8.92892		0.385	3.52299		0.351	3.84553
0.311	0.268378		0.386	4.2675		0.352	1.06653
0.311	3.83036		0.388	3.0621		0.352	3.31253
0.312	2.21151		0.389	2.20203		0.353	5.85785
0.313	1.85669		0.392	0.81936		0.353	1.37243
0.314	8.17897		0.392	2.12419		0.354	1.89667
0.315	8.14808		0.393	1.806		0.358	3.52299
0.315	8.61181		0.393	1.23075		0.359	6.66014
0.317	3.81704		0.396	3.66639		0.359	2.3457
0.318	4.20882		0.397	5.62478		0.359	6.54919
0.318	3.67688		0.397	3.07687		0.36	3.29207
0.319	2.11668		0.397	4.31871		0.36	6.27835
0.32	5.01727		0.397	2.21151		0.36	3.73057
0.322	2.81939		0.397	2.92526		0.361	6.91472
0.323	5.85785		0.398	3.46094		0.363	2.54533
0.323	3.03931		0.398	3.21394		0.363	0.569
0.323	1.53203		0.398	1.88856		0.365	4.7639
0.324	6.56854		0.398	3.33292		0.365	7.52977
0.325	6.9763		0.398	1.32603		0.365	1.69562
0.325	4.7377		0.399	3.67005		0.366	0.647762
0.326	3.48114		0.399	2.81655		0.366	2.02208
0.327	8.8764		0.4	3.4125		0.366	1.40827
0.327	0.487714		0.4	6.63291		0.367	2.3457
0.328	6.4866		0.4	1.82171		0.368	1.09004
0.328	2.96774		0.402	2.45018		0.37	0.635857
0.33	4.4382		0.403	1.46802		0.372	1.75821
0.331	1.31154		0.405	3.2916		0.374	0.828397
0.334	5.86497		0.405	1.03871		0.375	1.61027
0.334	1.54118		0.406	2.48795		0.375	0.852496
0.334	6.56683		0.408	3.31727		0.377	1.10067
0.335	4.41933		0.408	5.10752		0.377	9.16147
0.337	3.29917		0.413	0.8535		0.377	2.16287
0.338	1.14938		0.414	4.88202		0.378	2.68189
0.339	2.81034		0.415	2.72526		0.379	3.25305
0.341	2.62309		0.416	2.08459		0.38	4.8184
0.341	5.25135		0.419	13.1317		0.381	3.32524
0.341	0.931091		0.42	2.30729		0.383	2.41434
0.343	6.58639		0.42	4.22312		0.385	16.2116
0.344	2.845		0.421	1.2285		0.386	5.04077
0.345	5.79052		0.421	2.08765		0.386	8.20688
0.346	2.86243		0.421	3.48228		0.387	1.65579
0.348	2.89678		0.422	0.693663		0.388	1.63384
0.35	8.10825		0.423	2.01182		0.389	3.25305
0.351	3.12706		0.423	6.30096		0.389	3.62404
0.351	1.47208		0.424	5.69		0.389	0.975429
0.351	11.38		0.424	5.43205		0.39	1.76034
0.352	2.74517		0.424	4.27706		0.39	7.72844
0.352	7.90341		0.426	0.8723		0.391	2.37102
0.353	7.93134		0.426	2.59976		0.394	1.40827
0.353	6.36142		0.426	5.66866		0.395	0.634602
0.353	1.83844		0.427	2.55895		0.395	3.93463
0.353	5.13807		0.428	5.50507		0.396	4.92299
0.354	4.90685		0.429	3.79333		0.396	2.11993
0.357	4.43739		0.431	2.57025		0.397	0.880172
0.357	11.5308		0.432	3.38123		0.397	3.18071
0.358	4.90685		0.433	0.615373		0.398	9.38118
0.358	0.8535		0.433	3.25764		0.398	4.95518
0.359	4.88831		0.433	2.99817		0.398	0.439165
0.36	2.9019		0.435	2.42868		0.399	9.12107
0.361	4.27774		0.436	0.448841		0.4	2.0484
0.364	1.138		0.437	4.94651		0.401	3.81728
0.364	3.16751		0.439	1.94443		0.401	2.4467
0.364	7.64736		0.441	5.04729		0.402	7.83513
0.365	5.54685		0.444	1.09338		0.403	1.54118
0.366	7.28699		0.444	0.162571		0.406	4.88885
0.366	6.48258		0.444	6.03937		0.407	1.95554
0.366	1.52606		0.445	1.3656		0.407	4.8274
0.366	1.95554		0.447	1.56475		0.408	6.40727
0.366	2.19427		0.447	1.34512		0.409	4.67035
0.368	0.84781		0.448	7.644		0.409	0.630106
0.368	3.01712		0.449	3.62358		0.409	6.24862
0.37	0.3414		0.449	1.31749		0.41	4.1537
0.373	4.71985		0.449	2.21151		0.41	5.11895
0.373	2.07742		0.449	1.23075		0.41	6.96456
0.373	2.42963		0.45	2.29079		0.411	1.99804
0.374	2.50153		0.45	3.79044		0.412	0.674265
0.374	0.448841		0.45	1.52606		0.413	7.54153
0.376	4.2675		0.452	1.93147		0.414	3.47374
0.377	6.99491		0.453	3.56087		0.415	7.47511
0.377	11.3652		0.453	6.4866		0.417	2.4137
0.377	1.69532		0.453	0.8535		0.418	13.6731
0.377	3.61962		0.453	3.23971		0.42	2.43857
0.378	3.44814		0.454	2.47325		0.42	0.539412
0.378	3.86123		0.455	1.34853		0.421	1.707
0.382	3.87603		0.455	4.69141		0.422	5.77276
0.382	2.9679		0.456	1.55678		0.422	1.17389
0.382	3.98141		0.456	2.80096		0.423	10.4712
0.383	3.78799		0.456	2.25945		0.423	4.4401
0.383	1.75928		0.457	4.51114		0.424	4.0212
0.383	0.863742		0.457	4.99696		0.425	2.57615
0.384	1.83844		0.457	3.74994		0.425	1.40517
0.384	1.94328		0.457	2.29876		0.427	2.1813
0.386	3.2497		0.46	3.96308		0.428	3.44473
0.387	1.99982		0.46	4.94651		0.428	3.15866
0.387	0.674265		0.461	2.99382		0.429	1.19638
0.387	2.47325		0.461	2.42394		0.429	5.53495
0.388	6.75972		0.462	1.36955		0.429	0.953786
0.388	6.63596		0.462	1.74865		0.431	5.60033
0.389	6.86214		0.464	1.86623		0.432	3.01712
0.389	0.43153		0.464	4.31188		0.434	1.95086
0.39	2.34618		0.465	2.43247		0.434	2.52636
0.39	2.50231		0.466	2.31298		0.434	1.09004
0.39	0.995181		0.467	3.57505		0.435	4.0771
0.39	7.02943		0.467	4.38943		0.435	2.13716
0.391	1.09248		0.467	1.9346		0.435	10.2551
0.391	5.45265		0.467	5.39696		0.435	5.50337
0.392	4.22312		0.467	3.71338		0.435	7.04854
0.393	4.69141		0.467	1.28025		0.437	4.49041
0.393	3.56194		0.468	4.44389		0.437	4.52287
0.393	0.954497		0.469	3.6435		0.438	5.83794
0.394	2.1634		0.47	3.93098		0.438	1.3675
0.394	1.58285		0.47	1.72748		0.44	2.18667
0.394	2.2127		0.47	3.48228		0.44	2.43247
0.395	6.41619		0.471	4.6982		0.44	2.93604
0.397	7.10112		0.473	1.32405		0.441	3.86422
0.398	3.31727		0.474	1.51667		0.441	3.51642
0.398	2.69365		0.475	1.54118		0.442	2.99472
0.399	5.76112		0.477	7.68055		0.442	4.12184
0.4	7.6337		0.478	6.03567		0.442	5.41382
0.402	3.04036		0.479	1.70625		0.443	6.1504
0.404	1.06653		0.479	0.8535		0.443	1.64418
0.406	1.76215		0.481	2.64666		0.443	6.77435
0.406	1.95262		0.482	12.9561		0.444	1.81155
0.408	3.43287		0.483	4.68		0.444	4.45527
0.408	6.91335		0.483	1.74114		0.444	3.03683
0.411	6.54824		0.483	3.66937		0.445	3.69224
0.412	2.43857		0.484	3.53815		0.446	3.51927
0.413	4.48331		0.486	7.7384		0.449	1.11886
0.414	3.69214		0.486	4.60158		0.449	1.2427
0.416	1.62571		0.486	3.93951		0.45	0.545021
0.417	1.9915		0.486	1.9412		0.453	1.4815
0.417	7.03284		0.486	2.80232		0.453	12.2319
0.418	4.69197		0.487	2.77467		0.454	3.97731
0.418	5.18009		0.487	1.15928		0.454	4.06668
0.419	1.462		0.487	3.55056		0.457	3.56763
0.421	2.67628		0.488	2.24405		0.458	5.04988
0.421	1.9412		0.488	5.9745		0.458	4.77755
0.422	1.88538		0.488	3.05553		0.459	2.42695
0.422	8.40128		0.489	2.92629		0.459	1.27171
0.423	1.90899		0.49	3.705		0.46	3.09138
0.424	4.06754		0.49	3.73678		0.46	3.06236
0.424	3.98186		0.49	0		0.461	1.98154
0.424	0.525231		0.49	3.67228		0.462	1.12594
0.427	4.85719		0.49	3.44814		0.463	8.05704
0.428	5.74512		0.491	2.8068		0.463	3.33932
0.43	5.52357		0.491	1.85722		0.465	4.73496
0.431	0.508506		0.491	3.59892		0.469	3.18071
0.433	5.25887		0.492	0.46865		0.47	3.3027
0.434	1.60913		0.494	4.49112		0.472	3.63281
0.434	1.23655		0.494	3.67688		0.472	9.12392
0.436	2.43857		0.495	1.365		0.473	0.569
0.436	1.89346		0.495	2.69919		0.474	0.696456
0.437	5.27618		0.497	4.58424		0.476	2.45125
0.438	5.19952		0.497	1.38023		0.477	5.79052
0.439	4.97469		0.498	1.93011		0.48	2.05103
0.439	1.94443		0.499	1.90228		0.481	5.75543
0.441	7.03853		0.5	2.85878		0.481	2.62673
0.442	2.08254		0.5	4.86495		0.485	2.9415
0.442	5.50337		0.5	1.90228		0.486	1.73317
0.444	4.19434		0.502	2.07981		0.487	2.01182
0.446	5.87208		0.502	8.58242		0.488	2.78241
0.446	1.31308		0.503	4.34411		0.489	4.0968
0.449	3.90562		0.503	6.259		0.489	5.121
0.449	5.26366		0.504	1.37584		0.49	3.12381
0.449	1.75821		0.506	6.61343		0.49	8.18791
0.45	4.55579		0.506	2.71025		0.491	0.93885
0.45	5.31446		0.507	0.805135		0.492	1.65863
0.451	5.121		0.507	2.95448		0.494	2.9679
0.452	2.27232		0.508	2.4154		0.494	5.13466
0.452	2.05124		0.509	1.29839		0.495	5.08003
0.453	8.70399		0.511	1.39811		0.497	5.22342
0.454	4.31095		0.511	2.13375		0.498	3.46643
0.454	3.81636		0.512	2.99817		0.5	3.44581
0.455	3.46643		0.513	3.95015		0.501	1.14653
0.456	2.29307		0.513	3.43486		0.501	2.63766
0.457	6.16959		0.513	6.1452		0.501	2.276
0.459	4.34482		0.514	1.08143		0.502	2.44371
0.459	1.33934		0.514	3.05382		0.503	7.7365
0.46	4.13633		0.514	3.12381		0.504	6.09102
0.46	1.68205		0.515	3.77557		0.505	3.93463
0.463	3.6435		0.515	1.83831		0.507	1.5932
0.466	5.30877		0.516	4.75305		0.51	2.59976
0.469	1.85494		0.516	1.73047		0.514	2.42963
0.47	3.51642		0.518	1.06653		0.515	0
0.471	4.96879		0.52	3.26227		0.518	1.96732
0.471	0.448841		0.522	3.01968		0.519	1.66671
0.473	2.31742		0.522	2.17191		0.521	4.20349
0.475	2.05523		0.524	2.99472		0.522	5.121
0.476	3.4204		0.528	4.13826		0.523	1.54118
0.477	3.7746		0.528	1.0242		0.525	0.539053
0.479	2.63945		0.53	2.63817		0.525	13.4279
0.479	2.98725		0.53	0.89902		0.526	0.946728
0.479	1.21929		0.53	3.55329		0.526	2.0484
0.479	5.56482		0.531	4.00102		0.528	7.04728
0.48	2.65723		0.532	1.84985		0.528	4.3244
0.482	0.8535		0.536	2.78241		0.53	2.30824
0.483	2.44426		0.536	4.39339		0.533	1.18352
0.484	4.74068		0.537	0.966162		0.534	1.71553
0.485	2.05124		0.538	4.86495		0.535	5.80487
0.486	2.12047		0.54	17.4821		0.536	6.69677
0.487	3.88172		0.54	1.96732		0.537	3.80934
0.487	5.33981		0.54	8.9333		0.537	12.316
0.488	2.845		0.54	2.96475		0.538	3.93463
0.489	3.64957		0.54	1.40827		0.542	2.54457
0.49	5.08876		0.542	1.84578		0.547	1.52871
0.491	3.24614		0.543	1.6926		0.547	0.55943
0.495	4.84788		0.543	2.48795		0.549	5.63737
0.495	2.96259		0.543	5.8038		0.552	3.21864
0.496	4.45527		0.543	3.06406		0.554	2.20906
0.497	2.04271		0.545	7.98754		0.556	1.4813
0.498	3.84075		0.545	2.07013		0.561	7.93983
0.499	2.54424		0.546	0.29715		0.563	2.43857
0.502	1.9346		0.549	8.61181		0.563	0.230039
0.504	0.763029		0.55	2.22194		0.563	4.58756
0.504	1.22563		0.55	2.28943		0.564	1.34094
0.505	3.28384		0.552	0.803188		0.564	6.9922
0.506	3.80905		0.553	3.87433		0.565	5.8057
0.506	5.27036		0.553	1.65863		0.567	2.11047
0.507	2.46149		0.554	1.40827		0.569	4.64446
0.509	1.29552		0.555	4.3476		0.57	4.58614
0.509	4.6419		0.555	2.82594		0.572	5.38558
0.511	7.03853		0.556	5.28549		0.575	3.44067
0.511	1.21553		0.56	2.83931		0.575	3.25717
0.511	7.10965		0.56	1.68925		0.575	0.965479
0.512	7.99217		0.561	1.4815		0.577	1.50856
0.513	0.93885		0.562	0.966162		0.578	11.0086
0.514	2.9679		0.565	2.64666		0.581	13.2488
0.515	1.10067		0.566	9.0535		0.581	10.6346
0.518	4.49673		0.566	0.635857		0.583	5.30796
0.519	2.98354		0.567	2.48291		0.586	4.94651
0.521	4.33783		0.569	2.01828		0.587	3.59892
0.522	2.28994		0.57	2.45076		0.587	0.487714
0.522	4.94651		0.57	4.67587		0.59	4.59046
0.527	2.38502		0.571	2.22194		0.591	1.54118
0.529	2.96259		0.571	1.85722		0.593	1.60913
0.53	2.0484		0.572	3.93098		0.594	1.81165
0.535	6.79173		0.572	2.09847		0.596	2.35064
0.536	2.9438		0.573	2.59464		0.597	4.80073
0.538	3.05212		0.574	2.1092		0.598	1.32767
0.539	4.86609		0.578	2.62673		0.599	4.24095
0.542	3.29707		0.579	2.77997		0.601	0.763029
0.543	2.11668		0.581	7.79928		0.604	1.73493
0.545	8.50299		0.582	2.394		0.604	3.13405
0.546	2.99382		0.582	2.43857		0.608	1.75821
0.551	4.34482		0.583	1.90228		0.611	1.42169
0.553	2.05103		0.584	3.48228		0.611	3.55511
0.555	5.33267		0.584	0.81936		0.612	2.2222
0.557	2.24186		0.586	2.93194		0.612	4.51889
0.56	3.80905		0.588	4.8621		0.612	2.54042
0.561	3.12259		0.591	2.98725		0.619	2.05318
0.561	5.85785		0.593	4.94651		0.622	2.56596
0.568	3.92854		0.597	2.03537		0.625	5.4624
0.569	4.6089		0.598	4.56717		0.625	2.54485
0.571	7.17334		0.601	2.3478		0.63	1.26968
0.571	1.8759		0.601	1.45163		0.63	1.43175
0.572	4.44161		0.602	6.11106		0.635	2.38502
0.573	8.62157		0.603	1.89682		0.639	6.41832
0.573	2.81484		0.604	1.42142		0.64	2.74486
0.58	3.02424		0.605	2.48866		0.64	4.92299
0.581	1.74873		0.605	4.33053		0.646	0.3414
0.587	3.23002		0.607	2.32802		0.651	3.55329
0.592	3.6997		0.608	6.43783		0.651	2.17148
0.592	3.414		0.608	1.82329		0.654	0.371601
0.592	1.58285		0.609	0.93885		0.66	1.11886
0.597	2.97467		0.61	2.0484		0.67	0.875447
0.599	5.81721		0.613	1.54304		0.684	2.04271
0.6	2.36342		0.616	7.38034		0.686	3.4396
0.603	4.45527		0.621	5.95255		0.688	3.6284
0.61	3.33292		0.622	2.93475		0.694	2.23772
0.614	5.85928		0.622	7.87902		0.698	2.03588
0.617	4.93168		0.623	1.21333		0.714	6.39815
0.622	8.66587		0.628	2.34712		0.717	2.3457
0.63	2.73618		0.63	1.8164		0.718	2.84337
0.63	3.72248		0.631	6.828		0.724	1.83741
0.642	1.80942		0.636	2.5894		0.728	4.44441
0.653	3.1423		0.636	4.90762		0.73	1.4719
0.656	3.28801		0.637	2.74827		0.737	0.448841
0.66	2.49222		0.638	2.01828		0.739	3.06406
0.668	1.98788		0.639	1.26838		0.74	3.71394
0.669	2.63945		0.64	1.78951
0.67	2.81655		0.641	3.74345
0.67	2.80043		0.644	1.54966
0.672	5.45265		0.644	1.34408
0.684	1.85722		0.646	2.23936
0.684	4.97631		0.647	1.89017
0.688	2.93116		0.648	2.26075
0.689	2.76371		0.649	2.92629
0.693	0.775909		0.649	1.83741
0.697	3.414		0.652	0.545021
0.698	0.690116		0.652	0.735376
0.772	1.27947		0.654	9.20317
			0.655	3.04924
			0.656	0.966162
			0.656	5.2917
			0.656	2.06092
			0.659	0.975
			0.663	2.08339
			0.667	5.47449
			0.669	2.7312
			0.669	1.3675
			0.673	2.54457
			0.674	5.96255
			0.681	4.45243
			0.682	1.28765
			0.686	3.23971
			0.691	0.75075
			0.704	1.10747
			0.705	1.85494
			0.709	4.53925
			0.721	2.59677
			0.728	3.05348
			0.73	6.62506
			0.73	2.84337
			0.74	3.87955
			0.744	2.79327
			0.763	8.85079

## Sheet: Fig 4G
black color in Fig 4G			green color in Fig 4G			light brown color in Fig 4G
Control			ChR2_1'			ChR2_1'_Hexa
Position at MHB (fraction)	speed (µm/h)		Position at MHB (fraction)	speed (µm/h)		Position at MHB (fraction)	speed (µm/h)
0	2.25812		0.032	9.32664		0.043	6.6726
0	2.50153		0.068	9.92851		0.049	8.90861
0	2.48734		0.101	13.8302		0.053	2.14975
0	4.14801		0.113	10.3455		0.056	2.80436
0	2.29307		0.122	13.8077		0.057	3.23881
0	7.52787		0.127	7.39365		0.057	4.91829
0	11.2022		0.13	3.29685		0.059	8.8655
0	4.52492		0.131	10.2945		0.06	7.91688
0	9.11159		0.134	5.57395		0.066	0.809633
0	9.94157		0.141	7.37627		0.067	5.14593
0	9.45841		0.151	8.14745		0.078	6.77563
0	10.4468		0.167	0.758667		0.085	6.95962
0	7.6246		0.182	12.5578		0.085	5.65674
0	8.39389		0.189	8.77708		0.086	4.37104
0	4.14268		0.2	7.45601		0.091	6.4975
0	7.9954		0.2	4.69141		0.098	11.4841
0	12.3143		0.202	6.96828		0.099	2.23223
0	9.71112		0.203	6.36655		0.102	7.16364
0	5.21854		0.212	6.71184		0.107	3.90713
0	7.6337		0.214	6.93577		0.109	9.11868
0	5.4624		0.227	6.37308		0.111	4.8469
0	10.0815		0.229	3.18309		0.117	2.07742
0	6.82937		0.23	9.31091		0.119	7.00463
0	3.72274		0.233	9.06986		0.12	7.11837
0	5.98161		0.235	5.73219		0.12	5.69
0	3.42662		0.237	6.56074		0.129	10.3639
0	7.64736		0.237	1.37661		0.132	15.7956
0	5.61359		0.237	6.99725		0.133	3.85452
0.003	3.73308		0.246	7.90156		0.138	6.24762
0.011	5.51532		0.254	4.50195		0.138	8.32683
0.011	8.11773		0.261	0.930523		0.139	0.395968
0.013	4.35595		0.262	6.2139		0.14	7.66152
0.015	10.6901		0.263	7.84024		0.142	8.36067
0.018	4.69819		0.268	6.11269		0.143	11.9052
0.023	5.82407		0.274	4.37724		0.143	7.09911
0.025	5.32584		0.28	3.7554		0.147	7.51204
0.03	5.60109		0.28	5.87508		0.148	5.08714
0.032	2.32802		0.281	3.03618		0.152	8.7057
0.038	2.83433		0.287	3.74479		0.159	7.54552
0.039	3.44895		0.291	12.0695		0.16	5.8038
0.044	7.68953		0.294	17.2378		0.16	36.8561
0.045	1.40589		0.297	7.19573		0.161	20.5201
0.046	1.90843		0.299	11.3221		0.165	9.08862
0.046	1.23075		0.3	6.58236		0.167	3.71651
0.047	1.81454		0.315	8.82832		0.169	7.49454
0.048	1.09714		0.316	3.38908		0.17	7.60768
0.051	9.66845		0.323	12.3825		0.17	12.3218
0.051	3.48228		0.324	5.33217		0.171	10.0144
0.055	2.15765		0.327	1.807		0.174	1.91334
0.055	4.4712		0.33	4.66624		0.176	9.67599
0.057	4.47234		0.332	3.19603		0.176	5.02955
0.061	7.14535		0.339	6.63882		0.177	6.50916
0.061	1.09333		0.34	7.37168		0.177	10.2551
0.063	6.03303		0.343	3.37399		0.178	13.0026
0.067	5.62969		0.343	4.19986		0.18	7.2989
0.069	6.3159		0.349	6.08235		0.181	5.62256
0.073	5.57961		0.353	14.6438		0.184	2.49805
0.073	2.93116		0.363	10.6633		0.186	14.2242
0.076	6.828		0.363	9.68964		0.191	11.0994
0.076	9.99022		0.363	6.65556		0.193	15.5182
0.082	3.72436		0.37	7.98022		0.197	6.76993
0.082	0.162571		0.37	3.74727		0.197	8.09229
0.086	0.812857		0.373	6.18293		0.197	16.6671
0.09	5.20038		0.374	3.72244		0.2	7.61196
0.092	1.11886		0.374	4.58045		0.2	7.39993
0.093	10.9049		0.376	5.87277		0.201	6.72185
0.095	4.53635		0.376	5.73651		0.202	8.15009
0.095	4.87714		0.382	11.043		0.203	9.69727
0.096	3.07687		0.387	1.45902		0.207	5.29354
0.096	5.17919		0.388	4.17361		0.21	2.05566
0.097	2.14741		0.39	3.37191		0.212	3.1369
0.098	3.48114		0.399	9.62272		0.213	13.0937
0.1	6.75403		0.401	6.71076		0.214	7.70318
0.101	2.02996		0.405	6.08755		0.215	6.05842
0.102	1.90481		0.41	1.00153		0.218	6.7016
0.105	2.64275		0.411	6.13677		0.222	9.12912
0.106	7.45618		0.412	5.3944		0.222	2.00824
0.106	4.49794		0.416	4.41466		0.223	5.9942
0.109	4.58614		0.423	7.6815		0.224	4.76925
0.109	1.41418		0.423	3.1695		0.225	30.8479
0.11	8.46331		0.424	5.59896		0.226	9.82274
0.11	8.90485		0.435	2.89518		0.226	12.1197
0.111	8.05135		0.436	1.26715		0.227	9.67053
0.112	2.845		0.44	2.81195		0.227	5.20441
0.117	6.27986		0.447	6.13127		0.229	3.53043
0.117	9.0668		0.449	4.16341		0.231	3.75043
0.118	7.70943		0.451	12.8298		0.232	11.7455
0.12	1.58285		0.453	4.79056		0.235	0.911474
0.121	3.20522		0.453	7.11465		0.241	5.63193
0.123	15.8097		0.459	3.06481		0.244	5.6164
0.124	13.257		0.459	2.70827		0.248	4.68679
0.126	6.89415		0.46	4.57703		0.249	6.18897
0.128	5.02712		0.461	1.77528		0.249	7.32563
0.129	4.49673		0.466	3.02383		0.249	9.45353
0.13	4.10249		0.466	7.82808		0.252	5.99478
0.131	4.70128		0.471	11.5773		0.252	11.1382
0.132	3.57505		0.472	2.55112		0.257	1.19223
0.132	8.97242		0.474	2.53746		0.257	1.4327
0.133	2.89588		0.475	3.68254		0.258	2.00534
0.135	6.39271		0.476	4.31766		0.261	5.39839
0.139	5.43205		0.483	1.43843		0.261	5.80238
0.14	12.6873		0.485	6.35033		0.262	1.98508
0.144	3.414		0.488	8.16788		0.262	11.0844
0.146	5.95255		0.489	0.762838		0.262	5.67942
0.148	3.89196		0.491	2.88915		0.264	12.8025
0.15	5.41485		0.491	6.66836		0.265	9.08014
0.15	3.98072		0.492	0.49294		0.269	0.334706
0.15	2.54587		0.494	4.13132		0.27	15.7127
0.15	15.3203		0.494	4.80489		0.272	4.37692
0.154	7.30202		0.495	1.43175		0.273	6.75197
0.154	3.23971		0.496	5.04569		0.277	4.01025
0.154	1.27171		0.497	3.59273		0.28	7.16752
0.154	1.17214		0.502	13.8186		0.282	4.06429
0.156	5.35145		0.507	5.89234		0.283	4.13117
0.156	5.46496		0.51	3.74997		0.284	14.604
0.157	1.80942		0.511	1.72329		0.285	10.6113
0.157	3.67688		0.511	3.61612		0.286	11.9251
0.158	4.1209		0.515	6.86332		0.287	5.76913
0.159	2.81484		0.518	0.895998		0.289	5.02217
0.159	3.05212		0.526	3.96841		0.293	7.37621
0.16	0.603851		0.528	2.45929		0.294	1.48283
0.161	8.97455		0.53	2.92569		0.295	9.15348
0.164	7.35848		0.533	3.38709		0.299	0.857336
0.167	11.0101		0.539	5.03034		0.302	9.58669
0.167	15.9434		0.542	5.53398		0.302	7.5768
0.169	11.002		0.548	6.35633		0.307	2.09776
0.17	4.47544		0.548	7.57383		0.308	12.5542
0.171	2.845		0.55	3.51477		0.309	2.41327
0.172	10.6346		0.55	3.08292		0.31	5.48568
0.172	3.23971		0.551	8.63541		0.311	5.9839
0.173	2.61874		0.553	3.61096		0.313	4.99954
0.173	3.6441		0.558	3.76544		0.313	2.32714
0.177	4.16752		0.561	0.630602		0.313	4.62415
0.179	2.68189		0.566	8.96267		0.315	5.02694
0.18	5.03944		0.566	1.96997		0.317	9.28158
0.181	4.88465		0.568	7.41066		0.32	5.67902
0.184	5.69284		0.574	6.6116		0.321	4.06897
0.184	6.828		0.581	2.42695		0.324	5.50645
0.186	7.5864		0.583	9.66881		0.325	4.8799
0.188	0.670607		0.587	3.89306		0.326	11.3666
0.188	2.11668		0.587	2.95385		0.326	5.32996
0.189	0.508506		0.59	5.36105		0.328	12.5542
0.192	6.26611		0.592	1.52914		0.329	4.23963
0.192	5.04484		0.603	4.88314		0.329	6.90446
0.196	1.42169		0.604	0.814032		0.331	6.76926
0.197	4.84503		0.609	3.22292		0.332	13.2878
0.199	2.44306		0.61	3.31414		0.332	0.599347
0.2	1.89558		0.611	4.09165		0.333	4.95476
0.2	7.03796		0.613	6.51846		0.333	4.71626
0.201	2.61874		0.616	6.49973		0.334	8.96677
0.201	2.39351		0.617	5.11033		0.339	2.90354
0.203	8.11015		0.624	3.80547		0.339	8.6498
0.205	6.49514		0.624	4.05887		0.339	3.88342
0.206	7.63029		0.63	3.89288		0.342	17.0651
0.206	8.89997		0.631	1.56463		0.342	6.32222
0.208	2.82594		0.647	5.00166		0.344	1.66317
0.209	4.7429		0.65	4.02316		0.348	15.9477
0.211	4.6845		0.652	0.483081		0.351	1.80874
0.212	6.92757		0.661	3.414		0.351	2.82587
0.213	1.75821		0.665	6.42389		0.354	9.46871
0.214	6.39468		0.673	1.28236		0.355	3.11369
0.214	0.634602		0.678	2.9687		0.355	3.36379
0.215	8.20726		0.681	2.99929		0.356	5.39839
0.215	6.72103		0.681	13.5903		0.358	4.45304
0.216	5.4634		0.685	1.41321		0.359	2.63113
0.217	5.54775		0.693	4.95948		0.36	6.24762
0.217	10.022		0.696	3.49745		0.361	5.98512
0.217	6.66584		0.702	2.26559		0.369	4.49092
0.217	2.86155		0.712	1.02562		0.374	9.08014
0.218	5.35182		0.715	3.50154		0.374	6.42774
0.22	8.55548		0.719	3.33007		0.379	2.04361
0.22	3.95093		0.732	2.96192		0.38	5.88621
0.221	4.7557		0.736	1.68928		0.381	1.40301
0.221	10.8153		0.74	5.23788		0.384	1.27127
0.222	4.25531		0.816	2.77948		0.384	0.721016
0.222	6.01758					0.384	8.9843
0.223	14.629					0.384	1.51026
0.223	10.8651					0.386	6.72179
0.223	4.19473					0.387	5.58264
0.223	5.09868					0.388	7.33006
0.224	5.81404					0.39	1.47784
0.226	6.66014					0.396	4.06548
0.228	6.33013					0.401	2.86634
0.229	8.55548					0.402	2.927
0.229	4.36224					0.402	0.455737
0.229	2.32152					0.403	3.4396
0.229	4.91189					0.403	0.862645
0.229	1.76034					0.404	2.242
0.232	6.30096					0.406	12.4906
0.233	2.92828					0.408	3.95688
0.234	1.95086					0.41	5.85309
0.234	4.69958					0.416	1.83844
0.236	7.99217					0.416	1.91563
0.237	8.98223					0.421	4.87714
0.24	2.07742					0.422	4.61656
0.24	5.34718					0.423	4.88011
0.24	6.4866					0.425	6.76727
0.241	5.76112					0.425	0.793953
0.242	5.52602					0.426	8.34983
0.242	1.52674					0.434	5.25106
0.242	1.52606					0.441	8.84019
0.243	3.27256					0.443	3.81049
0.243	2.40199					0.443	7.75363
0.243	1.23075					0.443	3.45238
0.244	3.74117					0.444	4.21986
0.246	1.04943					0.446	1.41957
0.247	3.70533					0.446	5.54441
0.248	8.31309					0.447	17.5709
0.248	4.94651					0.448	8.00833
0.249	4.05242					0.45	1.68226
0.251	2.25849					0.452	5.121
0.252	3.01651					0.454	2.43857
0.253	4.77107					0.455	1.92077
0.253	5.06552					0.455	9.02303
0.254	2.34618					0.456	13.9974
0.255	10.5474					0.458	6.39019
0.26	3.47232					0.459	6.11853
0.26	2.34712					0.46	4.23653
0.26	0.569					0.46	9.2747
0.261	1.61027					0.461	9.27523
0.262	4.8934					0.468	6.02278
0.263	5.13124					0.471	6.63014
0.264	1.8777					0.475	3.82178
0.265	11.0124					0.48	14.9063
0.266	7.99851					0.481	8.8764
0.267	7.82802					0.483	7.13254
0.268	3.46142					0.489	6.92101
0.268	3.81685					0.499	10.1974
0.27	3.27256					0.503	10.4882
0.27	2.89678					0.504	4.5486
0.27	5.6826					0.515	3.26175
0.273	5.04678					0.518	3.82762
0.273	3.52829					0.519	6.72494
0.274	3.43107					0.52	4.91014
0.274	3.42002					0.521	6.53723
0.275	4.41225					0.523	0.737317
0.275	3.22282					0.527	2.18721
0.276	5.02102					0.535	8.2096
0.277	3.81685					0.547	4.76925
0.277	3.39314					0.551	11.5292
0.278	7.06296					0.551	2.85404
0.278	4.8621					0.554	2.45693
0.282	1.58285					0.555	2.33381
0.283	2.86349					0.558	4.71395
0.284	1.93211					0.565	1.72861
0.286	4.73799					0.572	9.65803
0.286	3.51898					0.578	7.89635
0.287	3.48228					0.585	6.34188
0.289	1.5424					0.589	4.9503
0.29	3.89196					0.597	2.11741
0.291	9.43061					0.606	2.20269
0.292	8.03485					0.609	3.30644
0.292	5.94463					0.609	12.8973
0.292	4.99013					0.616	4.10699
0.293	7.4869					0.616	8.48284
0.293	8.20043					0.634	4.68976
0.294	2.80232					0.642	3.14506
0.295	10.3342					0.661	2.20875
0.295	5.63666					0.67	8.08987
0.295	3.86422					0.683	6.58617
0.295	6.9987					0.712	5.11708
0.296	1.27171					0.718	3.40798
0.297	5.05028					0.728	3.59462
0.297	0.647762					0.761	10.9657
0.297	1.81155					0.797	8.62121
0.298	3.08479					0.814	6.50763
0.298	1.66104
0.298	2.96828
0.299	5.35742
0.3	6.05741
0.3	2.79327
0.3	4.19434
0.302	5.76539
0.302	4.38201
0.303	5.45265
0.304	3.19907
0.304	13.2683
0.31	2.93248
0.311	8.92892
0.311	0.268378
0.311	3.83036
0.312	2.21151
0.313	1.85669
0.314	8.17897
0.315	8.14808
0.315	8.61181
0.317	3.81704
0.318	4.20882
0.318	3.67688
0.319	2.11668
0.32	5.01727
0.322	2.81939
0.323	5.85785
0.323	3.03931
0.323	1.53203
0.324	6.56854
0.325	6.9763
0.325	4.7377
0.326	3.48114
0.327	8.8764
0.327	0.487714
0.328	6.4866
0.328	2.96774
0.33	4.4382
0.331	1.31154
0.334	5.86497
0.334	1.54118
0.334	6.56683
0.335	4.41933
0.337	3.29917
0.338	1.14938
0.339	2.81034
0.341	2.62309
0.341	5.25135
0.341	0.931091
0.343	6.58639
0.344	2.845
0.345	5.79052
0.346	2.86243
0.348	2.89678
0.35	8.10825
0.351	3.12706
0.351	1.47208
0.351	11.38
0.352	2.74517
0.352	7.90341
0.353	7.93134
0.353	6.36142
0.353	1.83844
0.353	5.13807
0.354	4.90685
0.357	4.43739
0.357	11.5308
0.358	4.90685
0.358	0.8535
0.359	4.88831
0.36	2.9019
0.361	4.27774
0.364	1.138
0.364	3.16751
0.364	7.64736
0.365	5.54685
0.366	7.28699
0.366	6.48258
0.366	1.52606
0.366	1.95554
0.366	2.19427
0.368	0.84781
0.368	3.01712
0.37	0.3414
0.373	4.71985
0.373	2.07742
0.373	2.42963
0.374	2.50153
0.374	0.448841
0.376	4.2675
0.377	6.99491
0.377	11.3652
0.377	1.69532
0.377	3.61962
0.378	3.44814
0.378	3.86123
0.382	3.87603
0.382	2.9679
0.382	3.98141
0.383	3.78799
0.383	1.75928
0.383	0.863742
0.384	1.83844
0.384	1.94328
0.386	3.2497
0.387	1.99982
0.387	0.674265
0.387	2.47325
0.388	6.75972
0.388	6.63596
0.389	6.86214
0.389	0.43153
0.39	2.34618
0.39	2.50231
0.39	0.995181
0.39	7.02943
0.391	1.09248
0.391	5.45265
0.392	4.22312
0.393	4.69141
0.393	3.56194
0.393	0.954497
0.394	2.1634
0.394	1.58285
0.394	2.2127
0.395	6.41619
0.397	7.10112
0.398	3.31727
0.398	2.69365
0.399	5.76112
0.4	7.6337
0.402	3.04036
0.404	1.06653
0.406	1.76215
0.406	1.95262
0.408	3.43287
0.408	6.91335
0.411	6.54824
0.412	2.43857
0.413	4.48331
0.414	3.69214
0.416	1.62571
0.417	1.9915
0.417	7.03284
0.418	4.69197
0.418	5.18009
0.419	1.462
0.421	2.67628
0.421	1.9412
0.422	1.88538
0.422	8.40128
0.423	1.90899
0.424	4.06754
0.424	3.98186
0.424	0.525231
0.427	4.85719
0.428	5.74512
0.43	5.52357
0.431	0.508506
0.433	5.25887
0.434	1.60913
0.434	1.23655
0.436	2.43857
0.436	1.89346
0.437	5.27618
0.438	5.19952
0.439	4.97469
0.439	1.94443
0.441	7.03853
0.442	2.08254
0.442	5.50337
0.444	4.19434
0.446	5.87208
0.446	1.31308
0.449	3.90562
0.449	5.26366
0.449	1.75821
0.45	4.55579
0.45	5.31446
0.451	5.121
0.452	2.27232
0.452	2.05124
0.453	8.70399
0.454	4.31095
0.454	3.81636
0.455	3.46643
0.456	2.29307
0.457	6.16959
0.459	4.34482
0.459	1.33934
0.46	4.13633
0.46	1.68205
0.463	3.6435
0.466	5.30877
0.469	1.85494
0.47	3.51642
0.471	4.96879
0.471	0.448841
0.473	2.31742
0.475	2.05523
0.476	3.4204
0.477	3.7746
0.479	2.63945
0.479	2.98725
0.479	1.21929
0.479	5.56482
0.48	2.65723
0.482	0.8535
0.483	2.44426
0.484	4.74068
0.485	2.05124
0.486	2.12047
0.487	3.88172
0.487	5.33981
0.488	2.845
0.489	3.64957
0.49	5.08876
0.491	3.24614
0.495	4.84788
0.495	2.96259
0.496	4.45527
0.497	2.04271
0.498	3.84075
0.499	2.54424
0.502	1.9346
0.504	0.763029
0.504	1.22563
0.505	3.28384
0.506	3.80905
0.506	5.27036
0.507	2.46149
0.509	1.29552
0.509	4.6419
0.511	7.03853
0.511	1.21553
0.511	7.10965
0.512	7.99217
0.513	0.93885
0.514	2.9679
0.515	1.10067
0.518	4.49673
0.519	2.98354
0.521	4.33783
0.522	2.28994
0.522	4.94651
0.527	2.38502
0.529	2.96259
0.53	2.0484
0.535	6.79173
0.536	2.9438
0.538	3.05212
0.539	4.86609
0.542	3.29707
0.543	2.11668
0.545	8.50299
0.546	2.99382
0.551	4.34482
0.553	2.05103
0.555	5.33267
0.557	2.24186
0.56	3.80905
0.561	3.12259
0.561	5.85785
0.568	3.92854
0.569	4.6089
0.571	7.17334
0.571	1.8759
0.572	4.44161
0.573	8.62157
0.573	2.81484
0.58	3.02424
0.581	1.74873
0.587	3.23002
0.592	3.6997
0.592	3.414
0.592	1.58285
0.597	2.97467
0.599	5.81721
0.6	2.36342
0.603	4.45527
0.61	3.33292
0.614	5.85928
0.617	4.93168
0.622	8.66587
0.63	2.73618
0.63	3.72248
0.642	1.80942
0.653	3.1423
0.656	3.28801
0.66	2.49222
0.668	1.98788
0.669	2.63945
0.67	2.81655
0.67	2.80043
0.672	5.45265
0.684	1.85722
0.684	4.97631
0.688	2.93116
0.689	2.76371
0.693	0.775909
0.697	3.414
0.698	0.690116
0.772	1.27947

## Sheet: Fig S3A
Control
Position at MHB (fraction)	speed (µm/h)
0	2.25812
0	2.50153
0	2.48734
0	4.14801
0	2.29307
0	7.52787
0	11.2022
0	4.52492
0	9.11159
0	9.94157
0	9.45841
0	10.4468
0	7.6246
0	8.39389
0	4.14268
0	7.9954
0	12.3143
0	9.71112
0	5.21854
0	7.6337
0	5.4624
0	10.0815
0	6.82937
0	3.72274
0	5.98161
0	3.42662
0	7.64736
0	5.61359
0.003	3.73308
0.011	5.51532
0.011	8.11773
0.013	4.35595
0.015	10.6901
0.018	4.69819
0.023	5.82407
0.025	5.32584
0.03	5.60109
0.032	2.32802
0.038	2.83433
0.039	3.44895
0.044	7.68953
0.045	1.40589
0.046	1.90843
0.046	1.23075
0.047	1.81454
0.048	1.09714
0.051	9.66845
0.051	3.48228
0.055	2.15765
0.055	4.4712
0.057	4.47234
0.061	7.14535
0.061	1.09333
0.063	6.03303
0.067	5.62969
0.069	6.3159
0.073	5.57961
0.073	2.93116
0.076	6.828
0.076	9.99022
0.082	3.72436
0.082	0.162571
0.086	0.812857
0.09	5.20038
0.092	1.11886
0.093	10.9049
0.095	4.53635
0.095	4.87714
0.096	3.07687
0.096	5.17919
0.097	2.14741
0.098	3.48114
0.1	6.75403
0.101	2.02996
0.102	1.90481
0.105	2.64275
0.106	7.45618
0.106	4.49794
0.109	4.58614
0.109	1.41418
0.11	8.46331
0.11	8.90485
0.111	8.05135
0.112	2.845
0.117	6.27986
0.117	9.0668
0.118	7.70943
0.12	1.58285
0.121	3.20522
0.123	15.8097
0.124	13.257
0.126	6.89415
0.128	5.02712
0.129	4.49673
0.13	4.10249
0.131	4.70128
0.132	3.57505
0.132	8.97242
0.133	2.89588
0.135	6.39271
0.139	5.43205
0.14	12.6873
0.144	3.414
0.146	5.95255
0.148	3.89196
0.15	5.41485
0.15	3.98072
0.15	2.54587
0.15	15.3203
0.154	7.30202
0.154	3.23971
0.154	1.27171
0.154	1.17214
0.156	5.35145
0.156	5.46496
0.157	1.80942
0.157	3.67688
0.158	4.1209
0.159	2.81484
0.159	3.05212
0.16	0.603851
0.161	8.97455
0.164	7.35848
0.167	11.0101
0.167	15.9434
0.169	11.002
0.17	4.47544
0.171	2.845
0.172	10.6346
0.172	3.23971
0.173	2.61874
0.173	3.6441
0.177	4.16752
0.179	2.68189
0.18	5.03944
0.181	4.88465
0.184	5.69284
0.184	6.828
0.186	7.5864
0.188	0.670607
0.188	2.11668
0.189	0.508506
0.192	6.26611
0.192	5.04484
0.196	1.42169
0.197	4.84503
0.199	2.44306
0.2	1.89558
0.2	7.03796
0.201	2.61874
0.201	2.39351
0.203	8.11015
0.205	6.49514
0.206	7.63029
0.206	8.89997
0.208	2.82594
0.209	4.7429
0.211	4.6845
0.212	6.92757
0.213	1.75821
0.214	6.39468
0.214	0.634602
0.215	8.20726
0.215	6.72103
0.216	5.4634
0.217	5.54775
0.217	10.022
0.217	6.66584
0.217	2.86155
0.218	5.35182
0.22	8.55548
0.22	3.95093
0.221	4.7557
0.221	10.8153
0.222	4.25531
0.222	6.01758
0.223	14.629
0.223	10.8651
0.223	4.19473
0.223	5.09868
0.224	5.81404
0.226	6.66014
0.228	6.33013
0.229	8.55548
0.229	4.36224
0.229	2.32152
0.229	4.91189
0.229	1.76034
0.232	6.30096
0.233	2.92828
0.234	1.95086
0.234	4.69958
0.236	7.99217
0.237	8.98223
0.24	2.07742
0.24	5.34718
0.24	6.4866
0.241	5.76112
0.242	5.52602
0.242	1.52674
0.242	1.52606
0.243	3.27256
0.243	2.40199
0.243	1.23075
0.244	3.74117
0.246	1.04943
0.247	3.70533
0.248	8.31309
0.248	4.94651
0.249	4.05242
0.251	2.25849
0.252	3.01651
0.253	4.77107
0.253	5.06552
0.254	2.34618
0.255	10.5474
0.26	3.47232
0.26	2.34712
0.26	0.569
0.261	1.61027
0.262	4.8934
0.263	5.13124
0.264	1.8777
0.265	11.0124
0.266	7.99851
0.267	7.82802
0.268	3.46142
0.268	3.81685
0.27	3.27256
0.27	2.89678
0.27	5.6826
0.273	5.04678
0.273	3.52829
0.274	3.43107
0.274	3.42002
0.275	4.41225
0.275	3.22282
0.276	5.02102
0.277	3.81685
0.277	3.39314
0.278	7.06296
0.278	4.8621
0.282	1.58285
0.283	2.86349
0.284	1.93211
0.286	4.73799
0.286	3.51898
0.287	3.48228
0.289	1.5424
0.29	3.89196
0.291	9.43061
0.292	8.03485
0.292	5.94463
0.292	4.99013
0.293	7.4869
0.293	8.20043
0.294	2.80232
0.295	10.3342
0.295	5.63666
0.295	3.86422
0.295	6.9987
0.296	1.27171
0.297	5.05028
0.297	0.647762
0.297	1.81155
0.298	3.08479
0.298	1.66104
0.298	2.96828
0.299	5.35742
0.3	6.05741
0.3	2.79327
0.3	4.19434
0.302	5.76539
0.302	4.38201
0.303	5.45265
0.304	3.19907
0.304	13.2683
0.31	2.93248
0.311	8.92892
0.311	0.268378
0.311	3.83036
0.312	2.21151
0.313	1.85669
0.314	8.17897
0.315	8.14808
0.315	8.61181
0.317	3.81704
0.318	4.20882
0.318	3.67688
0.319	2.11668
0.32	5.01727
0.322	2.81939
0.323	5.85785
0.323	3.03931
0.323	1.53203
0.324	6.56854
0.325	6.9763
0.325	4.7377
0.326	3.48114
0.327	8.8764
0.327	0.487714
0.328	6.4866
0.328	2.96774
0.33	4.4382
0.331	1.31154
0.334	5.86497
0.334	1.54118
0.334	6.56683
0.335	4.41933
0.337	3.29917
0.338	1.14938
0.339	2.81034
0.341	2.62309
0.341	5.25135
0.341	0.931091
0.343	6.58639
0.344	2.845
0.345	5.79052
0.346	2.86243
0.348	2.89678
0.35	8.10825
0.351	3.12706
0.351	1.47208
0.351	11.38
0.352	2.74517
0.352	7.90341
0.353	7.93134
0.353	6.36142
0.353	1.83844
0.353	5.13807
0.354	4.90685
0.357	4.43739
0.357	11.5308
0.358	4.90685
0.358	0.8535
0.359	4.88831
0.36	2.9019
0.361	4.27774
0.364	1.138
0.364	3.16751
0.364	7.64736
0.365	5.54685
0.366	7.28699
0.366	6.48258
0.366	1.52606
0.366	1.95554
0.366	2.19427
0.368	0.84781
0.368	3.01712
0.37	0.3414
0.373	4.71985
0.373	2.07742
0.373	2.42963
0.374	2.50153
0.374	0.448841
0.376	4.2675
0.377	6.99491
0.377	11.3652
0.377	1.69532
0.377	3.61962
0.378	3.44814
0.378	3.86123
0.382	3.87603
0.382	2.9679
0.382	3.98141
0.383	3.78799
0.383	1.75928
0.383	0.863742
0.384	1.83844
0.384	1.94328
0.386	3.2497
0.387	1.99982
0.387	0.674265
0.387	2.47325
0.388	6.75972
0.388	6.63596
0.389	6.86214
0.389	0.43153
0.39	2.34618
0.39	2.50231
0.39	0.995181
0.39	7.02943
0.391	1.09248
0.391	5.45265
0.392	4.22312
0.393	4.69141
0.393	3.56194
0.393	0.954497
0.394	2.1634
0.394	1.58285
0.394	2.2127
0.395	6.41619
0.397	7.10112
0.398	3.31727
0.398	2.69365
0.399	5.76112
0.4	7.6337
0.402	3.04036
0.404	1.06653
0.406	1.76215
0.406	1.95262
0.408	3.43287
0.408	6.91335
0.411	6.54824
0.412	2.43857
0.413	4.48331
0.414	3.69214
0.416	1.62571
0.417	1.9915
0.417	7.03284
0.418	4.69197
0.418	5.18009
0.419	1.462
0.421	2.67628
0.421	1.9412
0.422	1.88538
0.422	8.40128
0.423	1.90899
0.424	4.06754
0.424	3.98186
0.424	0.525231
0.427	4.85719
0.428	5.74512
0.43	5.52357
0.431	0.508506
0.433	5.25887
0.434	1.60913
0.434	1.23655
0.436	2.43857
0.436	1.89346
0.437	5.27618
0.438	5.19952
0.439	4.97469
0.439	1.94443
0.441	7.03853
0.442	2.08254
0.442	5.50337
0.444	4.19434
0.446	5.87208
0.446	1.31308
0.449	3.90562
0.449	5.26366
0.449	1.75821
0.45	4.55579
0.45	5.31446
0.451	5.121
0.452	2.27232
0.452	2.05124
0.453	8.70399
0.454	4.31095
0.454	3.81636
0.455	3.46643
0.456	2.29307
0.457	6.16959
0.459	4.34482
0.459	1.33934
0.46	4.13633
0.46	1.68205
0.463	3.6435
0.466	5.30877
0.469	1.85494
0.47	3.51642
0.471	4.96879
0.471	0.448841
0.473	2.31742
0.475	2.05523
0.476	3.4204
0.477	3.7746
0.479	2.63945
0.479	2.98725
0.479	1.21929
0.479	5.56482
0.48	2.65723
0.482	0.8535
0.483	2.44426
0.484	4.74068
0.485	2.05124
0.486	2.12047
0.487	3.88172
0.487	5.33981
0.488	2.845
0.489	3.64957
0.49	5.08876
0.491	3.24614
0.495	4.84788
0.495	2.96259
0.496	4.45527
0.497	2.04271
0.498	3.84075
0.499	2.54424
0.502	1.9346
0.504	0.763029
0.504	1.22563
0.505	3.28384
0.506	3.80905
0.506	5.27036
0.507	2.46149
0.509	1.29552
0.509	4.6419
0.511	7.03853
0.511	1.21553
0.511	7.10965
0.512	7.99217
0.513	0.93885
0.514	2.9679
0.515	1.10067
0.518	4.49673
0.519	2.98354
0.521	4.33783
0.522	2.28994
0.522	4.94651
0.527	2.38502
0.529	2.96259
0.53	2.0484
0.535	6.79173
0.536	2.9438
0.538	3.05212
0.539	4.86609
0.542	3.29707
0.543	2.11668
0.545	8.50299
0.546	2.99382
0.551	4.34482
0.553	2.05103
0.555	5.33267
0.557	2.24186
0.56	3.80905
0.561	3.12259
0.561	5.85785
0.568	3.92854
0.569	4.6089
0.571	7.17334
0.571	1.8759
0.572	4.44161
0.573	8.62157
0.573	2.81484
0.58	3.02424
0.581	1.74873
0.587	3.23002
0.592	3.6997
0.592	3.414
0.592	1.58285
0.597	2.97467
0.599	5.81721
0.6	2.36342
0.603	4.45527
0.61	3.33292
0.614	5.85928
0.617	4.93168
0.622	8.66587
0.63	2.73618
0.63	3.72248
0.642	1.80942
0.653	3.1423
0.656	3.28801
0.66	2.49222
0.668	1.98788
0.669	2.63945
0.67	2.81655
0.67	2.80043
0.672	5.45265
0.684	1.85722
0.684	4.97631
0.688	2.93116
0.689	2.76371
0.693	0.775909
0.697	3.414
0.698	0.690116
0.772	1.27947
