# Supplementary material for: Neurotransmitter-mediated activity spatially controls neuronal migration in the zebrafish cerebellum
Source: PLoS Biol. 2018 Jan 4;16(1):e2002226. doi: 10.1371/journal.pbio.2002226 (PMC5754045; doi:10.1371/journal.pbio.2002226)
Supplement: S3 Data — (XLSX) [file pbio.2002226.s008.xlsx]

## Sheet: Fig 4C
black color in all figures			red color in Fig 4C			dark blue color in Fig 4C			light green color in Fig 4C			violet color in Fig 4C			orange color in Fig 4C
Control			Hexamethonium			nicotine			atropine			ACh			AcheH			glycine			Strychnine			glycine + Strychnine			glycine + MK801			Bicuculline			GlyRa1 wt			GlyRa1 Y226F			CNQX			glutamate			MK801			NMDA
Position at MHB (fraction)	speed (µm/h)		Position at MHB (fraction)	speed (µm/h)		Position at MHB (fraction)	speed (µm/h)		Position at MHB (fraction)	speed (µm/h)		Position at MHB (fraction)	speed (µm/h)		Position at MHB (fraction)	speed (µm/h)		Position at MHB (fraction)	speed (µm/h)		Position at MHB (fraction)	speed (µm/h)		Position at MHB (fraction)	speed (µm/h)		Position at MHB (fraction)	speed (µm/h)		Position at MHB (fraction)	speed (µm/h)		Position at MHB (fraction)	speed (µm/h)		Position at MHB (fraction)	speed (µm/h)		Position at MHB (fraction)	speed (µm/h)		Position at MHB (fraction)	speed (µm/h)		Position at MHB (fraction)	speed (µm/h)		Position at MHB (fraction)	speed (µm/h)
0.037	6.38884		0	7.35514		0.036	5.9295		0	3.42254		0.063	13.5052		0	5.23327		0.064	6.40445		0.016	15.7198		0	5.47236		0	3.2497		0.045	8.92174		0	7.50367		0	8.28534		0	11.3123		0.016	8.99589		0.005	5.37095		0	5.50318
0.042	6.45156		0.017	2.20105		0.043	1.0242		0.027	4.58159		0.094	12.1845		0.006	4.99694		0.07	6.34364		0.043	5.61997		0.006	8.2041		0.019	5.27463		0.046	7.97647		0	10.7633		0.018	9.95184		0	5.00461		0.073	8.90485		0.01	12.3655		0.045	8.82782
0.048	3.71087		0.024	0.750082		0.074	3.7554		0.047	2.44442		0.099	4.86514		0.022	3.54636		0.094	12.0059		0.044	1.34853		0.054	4.19694		0.024	2.17255		0.051	9.28949		0.015	13.5172		0.034	7.48768		0	8.40128		0.085	0.953786		0.037	4.07404		0.068	6.828
0.052	9.10488		0.027	9.93492		0.081	10.9305		0.072	2.50153		0.1	15.0634		0.029	1.90714		0.112	8.67156		0.051	9.58115		0.058	9.07149		0.032	5.41382		0.053	25.0301		0.016	5.17864		0.055	9.18944		0	5.03565		0.092	14.6631		0.072	7.15388		0.12	13.9782
0.054	8.39844		0.044	7.5375		0.088	2.53015		0.091	8.40883		0.104	14.9974		0.039	6.07332		0.116	10.737		0.073	8.54219		0.072	0.448841		0.052	5.82407		0.064	4.97078		0.064	5.63712		0.065	8.51826		0.017	5.22513		0.093	5.15229		0.075	9.48333		0.152	10.7427
0.056	9.5221		0.053	4.74735		0.088	8.47138		0.096	4.60171		0.109	9.92874		0.041	1.81723		0.12	6.61266		0.081	2.9019		0.084	3.76065		0.074	7.6337		0.077	9.25438		0.074	5.58708		0.065	4.80654		0.019	5.30877		0.103	6.63291		0.076	4.74643		0.171	2.7762
0.06	8.66587		0.062	4.44471		0.091	2.0484		0.098	9.49092		0.124	7.75909		0.043	1.42726		0.12	5.38887		0.086	4.67116		0.089	2.9679		0.075	5.11381		0.081	6.89365		0.075	9.78483		0.073	9.43351		0.034	4.9064		0.111	4.25157		0.08	4.43815		0.173	7.45256
0.063	4.853		0.063	6.81901		0.093	9.77323		0.1	2.90095		0.124	11.2027		0.047	6.45604		0.125	6.10805		0.09	5.57139		0.109	6.31732		0.076	12.0804		0.092	4.58614		0.078	5.12032		0.08	11.4127		0.04	13.7613		0.112	4.03705		0.083	7.04422		0.176	7.35376
0.067	10.8714		0.064	7.81269		0.101	9.18244		0.124	0.370948		0.128	10.9856		0.062	5.92574		0.129	7.29913		0.097	9.22463		0.114	6.12813		0.085	8.118		0.094	2.79818		0.079	6.11305		0.094	4.84541		0.05	6.73615		0.139	7.54153		0.084	1.17356		0.178	6.47656
0.069	6.99213		0.07	3.58227		0.102	3.83673		0.125	4.96879		0.137	5.72768		0.067	0.991711		0.14	11.5222		0.104	9.86336		0.114	2.41792		0.086	9.58907		0.099	3.39314		0.083	8.18593		0.095	0.400659		0.062	1.52606		0.145	6.12813		0.087	4.50648		0.183	2.916
0.07	2.23772		0.077	5.61375		0.105	8.1302		0.128	10.2551		0.139	9.69555		0.069	2.28376		0.142	8.71253		0.108	3.50329		0.118	4.77358		0.087	2.86155		0.108	14.6119		0.095	0.219042		0.1	11.2694		0.076	6.87067		0.152	10.4639		0.088	3.56479		0.197	10.7456
0.076	4.69235		0.088	2.70441		0.111	4.58252		0.136	8.25477		0.139	14.1332		0.069	2.58467		0.145	2.5605		0.114	7.10112		0.121	13.1317		0.094	4.17267		0.112	3.51642		0.098	7.52531		0.105	4.86514		0.077	3.74416		0.152	6.24518		0.089	10.9299		0.198	13.4136
0.081	3.64773		0.091	5.83761		0.112	7.17184		0.139	5.80699		0.147	8.9324		0.07	8.58289		0.149	4.88571		0.115	1.07882		0.125	8.44965		0.094	9.3885		0.113	4.41885		0.105	4.86514		0.105	10.2183		0.084	3.71394		0.156	7.98591		0.091	6.6155		0.202	8.60043
0.085	13.1975		0.096	0		0.117	9.24447		0.147	7.3715		0.165	6.82255		0.072	12.9534		0.16	8.64483		0.119	7.56201		0.136	5.2324		0.098	2.16647		0.119	9.31778		0.105	10.2183		0.115	1.2734		0.087	9.67599		0.158	9.9262		0.098	1.32482		0.206	6.79557
0.085	9.51043		0.105	8.76704		0.119	3.97468		0.149	5.12		0.165	13.7113		0.075	13.7274		0.161	6.97452		0.122	4.90762		0.144	5.19568		0.099	3.12259		0.137	8.6146		0.109	16.2478		0.117	4.26486		0.097	0.916389		0.168	5.15727		0.101	4.97078		0.207	1.23075
0.089	12.0413		0.11	2.85356		0.121	1.27171		0.154	2.49713		0.165	11.2239		0.088	13.1013		0.164	7.59615		0.132	2.88034		0.149	10.4229		0.11	0.615373		0.138	6.30285		0.109	7.37112		0.128	2.28516		0.1	5.11417		0.17	5.63879		0.102	8.77185		0.208	7.86039
0.09	9.6711		0.119	1.50016		0.122	8.32861		0.156	6.36142		0.17	5.19673		0.094	0.818479		0.169	9.49558		0.135	8.86502		0.149	15.5309		0.119	8.86274		0.146	8.5329		0.112	5.66862		0.129	7.34971		0.101	4.02686		0.174	6.70973		0.102	10.7778		0.214	8.92903
0.091	13.0701		0.121	3.87887		0.127	9.16737		0.157	7.43985		0.171	13.3329		0.096	9.45267		0.17	4.92022		0.142	4.14268		0.155	10.8297		0.12	5.98161		0.148	6.34029		0.117	5.94742		0.131	5.27111		0.102	8.48806		0.178	7.78026		0.102	8.84795		0.22	11.3872
0.092	6.58902		0.125	11.5988		0.13	7.21142		0.16	8.75577		0.171	14.9846		0.097	3.0499		0.17	6.58992		0.146	7.37708		0.157	8.44624		0.123	5.29075		0.15	7.43202		0.124	10.2175		0.135	5.97421		0.104	9.25316		0.18	10.1835		0.105	6.48281		0.224	7.4856
0.093	6.30106		0.125	4.50405		0.131	7.66016		0.16	6.03424		0.172	6.25992		0.11	10.8624		0.173	4.84693		0.147	7.71137		0.159	6.07218		0.129	1.66125		0.152	10.5238		0.126	8.91345		0.136	7.44975		0.111	7.84501		0.188	11.4271		0.106	9.93923		0.23	4.89612
0.096	6.25294		0.125	6.8544		0.133	6.35979		0.162	5.91908		0.173	13.3864		0.112	0.400606		0.173	11.7985		0.151	2.9019		0.164	5.90394		0.13	0.3414		0.153	13.3875		0.129	6.0934		0.139	5.88317		0.112	3.78588		0.189	6.47636		0.111	1.6054		0.232	7.31294
0.098	4.15195		0.128	3.05382		0.135	5.64732		0.171	10.7568		0.173	2.42098		0.115	8.57927		0.174	4.89435		0.152	4.88885		0.165	4.33053		0.132	3.81728		0.162	3.08479		0.134	1.44568		0.148	1.7851		0.113	6.52245		0.192	11.5196		0.111	10.4329		0.24	1.39291
0.108	6.80773		0.129	1.03203		0.138	4.92299		0.171	10.3046		0.174	10.8532		0.115	1.31425		0.179	7.45804		0.153	4.93201		0.171	4.5207		0.132	6.11594		0.163	1.06875		0.135	5.97421		0.15	3.64886		0.114	4.03925		0.193	10.9376		0.112	5.81514		0.244	5.99467
0.116	7.6559		0.131	1.9494		0.14	8.03807		0.172	7.56421		0.175	14.808		0.115	4.50004		0.181	8.79008		0.153	5.08971		0.175	7.8522		0.135	5.07467		0.164	10.242		0.138	6.59073		0.152	5.66862		0.118	2.99315		0.199	13.198		0.112	8.02461		0.245	8.53927
0.117	10.682		0.136	9.80915		0.143	8.37947		0.172	8.73068		0.175	3.89786		0.12	8.43418		0.183	10.6944		0.154	3.71394		0.177	8.55918		0.141	2.9687		0.165	14.3559		0.139	5.24054		0.153	9.47686		0.118	3.90013		0.2	6.75972		0.118	7.30718		0.249	3.42492
0.125	12.5304		0.14	5.1129		0.147	7.83358		0.173	9.86402		0.177	7.43485		0.129	9.13722		0.184	5.41485		0.155	4.3244		0.178	2.4137		0.142	10.9056		0.171	9.98502		0.153	2.91697		0.157	4.5229		0.118	6.39271		0.2	4.07344		0.119	7.58267		0.251	6.40922
0.126	12.7822		0.14	5.9681		0.147	2.46149		0.174	3.834		0.177	4.98282		0.13	1.61466		0.188	5.66866		0.158	4.15313		0.184	8.8067		0.143	5.58677		0.172	9.24896		0.157	4.5229		0.158	10.3494		0.12	8.14705		0.2	2.62634		0.121	10.4952		0.254	4.01647
0.126	7.02051		0.141	5.64827		0.15	6.80773		0.174	2.63928		0.179	9.44628		0.137	10.9793		0.189	3.10674		0.162	7.35376		0.184	10.2496		0.148	1.41418		0.173	5.98894		0.158	3.30438		0.159	13.3439		0.121	9.77599		0.201	2.18667		0.121	11.6564		0.255	9.10855
0.128	1.69562		0.141	3.96507		0.151	3.49745		0.179	7.02601		0.182	5.85054		0.141	8.38842		0.191	7.31571		0.176	14.3593		0.186	8.09273		0.151	3.77076		0.175	3.8		0.158	11.6076		0.159	5.78333		0.124	6.40125		0.202	3.81571		0.13	11.5207		0.256	8.54841
0.129	4.03342		0.143	0.744096		0.151	9.38118		0.184	3.14218		0.187	7.79882		0.144	7.65449		0.192	1.54118		0.177	3.59892		0.188	6.25465		0.151	1.22384		0.176	9.23998		0.159	13.3439		0.163	6.19819		0.126	4.75638		0.203	16.9761		0.131	3.40976		0.257	7.75966
0.13	4.06668		0.143	5.86395		0.151	6.59125		0.188	8.54354		0.188	6.50934		0.151	8.61617		0.192	5.62534		0.178	4.75305		0.197	6.828		0.153	2.7312		0.176	12.3718		0.163	6.19819		0.171	5.5079		0.13	3.80934		0.205	9.26332		0.134	6.27664		0.257	9.7887
0.131	6.828		0.145	1.32629		0.154	6.12813		0.19	1.23798		0.189	8.15074		0.154	0.136224		0.192	1.44825		0.182	4.52433		0.198	14.1852		0.155	10.0516		0.179	9.10575		0.163	6.58984		0.174	4.4662		0.132	0.797875		0.205	0.536757		0.135	14.4037		0.259	4.69059
0.132	14.0765		0.146	5.0211		0.158	3.52299		0.191	5.62576		0.19	12.1845		0.154	2.72661		0.197	9.20322		0.187	7.70943		0.202	10.2776		0.156	0.880172		0.18	6.47806		0.163	8.24564		0.179	3.80746		0.132	6.57661		0.206	6.15373		0.136	5.24618		0.259	4.552
0.136	10.979		0.147	1.27823		0.16	6.47197		0.193	8.65523		0.194	3.25519		0.155	2.46717		0.198	13.4495		0.19	8.535		0.202	4.03473		0.157	8.87533		0.182	3.79864		0.168	7.01554		0.179	5.11448		0.132	1.89667		0.209	7.02581		0.14	4.91388		0.261	6.48802
0.138	16.6419		0.147	3.73261		0.161	11.949		0.193	7.12843		0.195	7.38826		0.158	1.12317		0.199	5.31187		0.199	5.30023		0.204	9.01106		0.163	6.49109		0.183	5.43537		0.171	5.5079		0.182	5.06242		0.134	12.6375		0.21	4.8934		0.148	4.0937		0.261	11.1702
0.139	11.2074		0.15	3.04068		0.165	3.64843		0.194	8.06601		0.195	2.84812		0.16	3.59631		0.2	12.1483		0.201	7.42189		0.215	10.4952		0.165	5.50507		0.185	5.60569		0.174	4.4662		0.182	6.09602		0.142	5.28549		0.211	18.8073		0.148	10.784		0.262	3.76792
0.143	2.52067		0.15	4.38558		0.168	5.02712		0.201	4.6658		0.195	9.32726		0.164	6.22781		0.201	3.93098		0.202	1.33934		0.216	4.79065		0.167	5.24618		0.187	6.22469		0.179	3.80746		0.187	15.8424		0.144	1.48746		0.215	5.07491		0.148	0.829317		0.265	7.59615
0.143	3.19519		0.15	3.1863		0.169	4.87958		0.202	8.8764		0.196	16.3542		0.165	2.61664		0.202	5.83412		0.21	6.8408		0.216	3.89196		0.167	9.0535		0.187	3.77844		0.182	5.06242		0.188	8.89909		0.146	6.85253		0.215	4.33293		0.149	7.52524		0.267	5.70821
0.145	7.03796		0.151	8.03252		0.169	4.33053		0.203	6.79044		0.197	6.89934		0.17	5.59703		0.202	3.1293		0.21	6.51109		0.227	13.178		0.167	5.62172		0.191	7.50614		0.182	6.09602		0.194	3.94333		0.146	4.55089		0.217	9.23274		0.149	7.93999		0.267	5.40717
0.147	5.54775		0.151	4.07645		0.17	6.1211		0.205	7.86462		0.198	13.321		0.172	12.6921		0.208	5.90717		0.211	5.05141		0.231	7.19785		0.168	2.7312		0.193	8.132		0.184	7.83969		0.196	9.40371		0.146	5.08876		0.218	5.63879		0.151	9.67599		0.27	10.3165
0.148	6.16959		0.156	5.59495		0.172	5.50451		0.205	7.57306		0.201	3.82657		0.178	4.59756		0.211	8.2737		0.211	6.2321		0.231	7.55752		0.169	1.61909		0.196	5.33166		0.184	6.47206		0.197	7.96627		0.15	8.19981		0.219	13.9974		0.154	13.8551		0.27	6.9987
0.15	3.60177		0.16	6.15705		0.174	4.80399		0.206	3.32706		0.203	6.6307		0.178	10.9466		0.211	10.1123		0.211	4.69141		0.231	3.04036		0.174	0.87057		0.199	8.85079		0.186	4.73199		0.205	2.45544		0.151	2.46249		0.222	5.50337		0.155	5.96475		0.272	6.85531
0.152	7.86927		0.162	6.37163		0.18	6.25538		0.208	5.66925		0.205	10.2741		0.179	4.19638		0.22	4.12723		0.214	8.64484		0.241	4.27283		0.177	1.69562		0.201	5.28479		0.187	4.37824		0.21	3.98979		0.152	9.75429		0.223	1.641		0.157	6.88134		0.274	3.6351
0.154	3.62342		0.163	6.7209		0.183	6.47408		0.209	2.49713		0.207	2.74378		0.18	0.688418		0.221	2.77276		0.217	7.24544		0.242	7.70198		0.179	4.08542		0.202	3.10364		0.187	4.79917		0.212	4.21193		0.155	9.95259		0.224	7.78392		0.158	2.75141		0.277	5.30411
0.154	2.75055		0.166	3.33292		0.185	0.898421		0.21	3.0726		0.208	4.49007		0.183	3.60725		0.222	6.54391		0.217	19.4354		0.245	9.48333		0.179	6.13262		0.204	3.22575		0.193	7.80291		0.214	6.43821		0.158	13.5706		0.225	5.33981		0.16	9.597		0.277	10.1438
0.154	4.41415		0.167	2.76929		0.185	4.02283		0.21	10.2704		0.209	4.0924		0.184	0.304461		0.222	13.2744		0.218	3.33932		0.253	5.85928		0.18	1.22563		0.205	8.28017		0.196	6.9231		0.215	17.0493		0.163	7.4745		0.23	11.7299		0.161	6.27986		0.278	9.60472
0.156	4.17594		0.168	3.66985		0.185	9.73986		0.211	6.22812		0.21	13.9041		0.186	13.3261		0.224	1.24367		0.218	6.12813		0.253	5.90195		0.182	9.23618		0.206	9.54213		0.197	8.67499		0.215	7.01554		0.163	8.36071		0.231	7.43348		0.164	3.58298		0.279	11.6481
0.158	4.93925		0.171	3.98362		0.187	11.5171		0.213	11.4471		0.211	12.9731		0.188	0.827823		0.225	5.62944		0.219	1.99804		0.255	9.9006		0.183	2.0484		0.208	1.71438		0.199	7.80155		0.215	1.55806		0.164	5.88642		0.231	5.52309		0.164	9.3646		0.28	2.46149
0.16	13.3341		0.174	9.69817		0.188	0		0.216	2.71603		0.211	9.3356		0.195	5.76159		0.225	5.40316		0.22	7.6943		0.255	7.11999		0.183	6.63557		0.209	6.45246		0.201	5.19044		0.216	6.3824		0.166	8.12601		0.236	5.71845		0.167	6.4866		0.282	6.96342
0.161	5.22141		0.18	1.76989		0.189	3.06002		0.217	10.4739		0.211	7.12699		0.198	8.47254		0.227	5.88915		0.221	6.99728		0.257	3.44814		0.188	4.49673		0.21	11.0272		0.203	9.3581		0.218	6.76958		0.166	14.5159		0.237	9.673		0.167	5.38558		0.284	10.145
0.164	4.73449		0.184	5.22209		0.189	0.508686		0.219	6.39869		0.213	2.87348		0.199	0.863461		0.228	9.01675		0.222	4.17827		0.258	9.80306		0.189	5.15893		0.213	12.7171		0.207	5.49119		0.219	1.48022		0.168	9.9245		0.238	8.65759		0.169	11.049		0.284	7.10112
0.165	4.7988		0.186	2.79365		0.19	3.64302		0.221	6.96179		0.216	4.12163		0.202	0.491088		0.231	3.26227		0.224	6.86573		0.26	15.9751		0.19	6.16026		0.214	5.6316		0.208	1.90373		0.221	2.79354		0.168	7.92048		0.238	1.09004		0.171	6.64587		0.287	13.7726
0.168	7.95035		0.187	0.587812		0.19	7.5081		0.224	11.5245		0.216	6.27993		0.203	8.32791		0.232	5.5457		0.226	7.07039		0.26	1.91184		0.191	5.83453		0.215	15.2587		0.209	3.01679		0.222	8.02444		0.174	6.74692		0.24	10.7351		0.171	7.5607		0.294	15.4047
0.17	0.89902		0.189	5.17893		0.192	5.85785		0.225	7.04137		0.217	8.05303		0.205	8.85797		0.234	0.690116		0.23	10.4428		0.262	3.12381		0.191	3.05212		0.217	8.65749		0.211	3.47303		0.224	7.59711		0.177	9.41885		0.243	10.9841		0.172	4.46446		0.297	8.51994
0.17	10.8615		0.191	8.56231		0.193	6.97404		0.226	7.70477		0.218	13.728		0.206	8.25958		0.234	2.48795		0.23	3.07687		0.262	7.6181		0.192	5.83453		0.218	6.7252		0.214	6.43821		0.227	2.2704		0.178	10.0203		0.247	7.26394		0.172	3.82067		0.297	8.30577
0.172	7.6784		0.192	6.33508		0.194	9.26332		0.226	11.048		0.219	11.2142		0.207	1.99157		0.235	3.10225		0.231	9.49519		0.264	8.85554		0.192	4.60158		0.22	4.96879		0.214	4.86796		0.228	6.02253		0.179	8.48189		0.247	4.28884		0.174	6.36974		0.3	7.97169
0.172	3.56519		0.194	8.90627		0.196	4.90762		0.227	6.91335		0.219	6.09922		0.214	4.1378		0.236	2.48291		0.231	5.77276		0.267	6.27664		0.194	1.36667		0.221	1.49177		0.215	17.0493		0.23	3.096		0.181	6.20727		0.248	6.9166		0.176	7.41905		0.304	11.2272
0.173	7.8205		0.196	3.83008		0.196	4.57801		0.228	6.38675		0.219	9.02058		0.217	9.04917		0.237	2.00887		0.234	9.69386		0.27	6.39815		0.195	8.69018		0.222	11.2455		0.218	6.76958		0.23	9.05967		0.183	7.13395		0.248	5.97592		0.177	1.68139		0.307	11.116
0.174	4.38599		0.196	4.49673		0.201	8.63102		0.228	6.47656		0.22	12.3453		0.221	4.09557		0.237	4.44389		0.235	1.79804		0.273	9.46897		0.196	5.04901		0.223	1.52988		0.22	2.42507		0.235	6.85704		0.183	12.9007		0.251	1.07882		0.179	6.40684		0.311	8.59645
0.174	5.82407		0.196	3.63861		0.202	8.17897		0.229	4.97007		0.22	9.26493		0.222	1.15586		0.241	3.90903		0.24	5.14132		0.273	3.06557		0.197	2.46567		0.226	5.17055		0.22	5.2927		0.237	3.99896		0.186	10.8338		0.252	6.06625		0.18	2.72632		0.311	6.6969
0.175	3.05743		0.197	4.41993		0.203	6.00505		0.23	12.5527		0.222	19.6049		0.224	6.01818		0.244	11.361		0.24	8.85592		0.274	7.51933		0.197	12.7462		0.228	6.95492		0.221	2.79354		0.241	5.676		0.186	7.30718		0.256	9.38118		0.181	7.04728		0.313	9.65479
0.178	8.87586		0.197	5.41252		0.204	6.53179		0.232	5.89403		0.222	5.692		0.226	3.44647		0.245	2.05124		0.249	3.78954		0.276	5.2324		0.197	6.88831		0.228	1.53843		0.228	6.02253		0.248	9.6404		0.187	11.8409		0.257	10.9453		0.182	7.6815		0.313	6.47636
0.18	3.05463		0.198	5.79052		0.204	8.48806		0.232	6.88134		0.223	11.8479		0.228	0.68112		0.246	2.63928		0.251	6.7142		0.277	6.02571		0.197	2.7403		0.231	3.89285		0.237	5.9346		0.248	5.21974		0.187	6.55829		0.258	4.21019		0.185	8.15421		0.318	10.6687
0.181	10.8052		0.199	5.69028		0.207	1.60885		0.233	3.4396		0.223	5.92929		0.228	0.408672		0.246	6.29591		0.255	7.6943		0.278	9.39277		0.198	3.414		0.231	7.87329		0.242	8.20239		0.249	0.768693		0.189	7.24071		0.259	3.23971		0.186	4.51786		0.32	7.51933
0.183	6.25465		0.199	1.66796		0.212	0.635857		0.233	8.77185		0.225	3.6894		0.231	2.31989		0.247	5.52011		0.256	5.75503		0.278	1.41982		0.198	7.6337		0.232	5.98644		0.243	6.81971		0.25	6.11954		0.192	15.2674		0.259	9.81525		0.189	17.2724		0.321	1.0242
0.183	7.80915		0.199	4.97752		0.213	4.69958		0.233	6.35135		0.226	2.10934		0.233	11.7566		0.247	6.54712		0.257	5.73339		0.279	8.70399		0.199	5.51051		0.232	3.86432		0.246	5.85054		0.258	6.68633		0.193	5.26667		0.266	6.55773		0.19	6.34113		0.327	3.22111
0.185	7.17592		0.2	5.47126		0.214	3.98072		0.234	9.86402		0.227	12.2857		0.234	1.02168		0.248	10.6687		0.258	14.2364		0.282	7.38156		0.2	5.55994		0.233	4.79719		0.246	1.56457		0.258	6.97493		0.193	12.923		0.27	5.31796		0.191	6.8699		0.332	9.29936
0.187	10.8627		0.201	4.4916		0.215	2.11455		0.238	7.07647		0.227	7.62854		0.236	2.27797		0.248	3.79333		0.266	10.102		0.282	9.26332		0.2	2.44741		0.235	3.31265		0.248	6.70903		0.26	4.19031		0.194	18.0527		0.271	4.85812		0.191	9.95352		0.333	9.29265
0.188	4.01367		0.203	5.14417		0.216	6.20281		0.239	2.78944		0.229	5.26591		0.236	2.35191		0.249	8.43173		0.267	7.63431		0.282	3.73678		0.201	1.01611		0.236	8.69388		0.25	6.11954		0.262	7.41083		0.196	15.8495		0.274	6.15373		0.192	4.91388		0.334	1.99036
0.188	4.14557		0.205	3.35291		0.217	8.535		0.239	7.1694		0.229	6.58757		0.237	2.17958		0.249	8.04708		0.268	6.27986		0.285	8.98223		0.201	8.97242		0.238	5.55611		0.251	5.75121		0.265	7.40009		0.196	8.21067		0.275	1.42169		0.194	4.40496		0.335	13.6674
0.192	7.43639		0.205	4.623		0.218	8.03495		0.241	5.08076		0.23	9.10534		0.24	11.1996		0.249	5.42485		0.271	7.06561		0.287	6.66584		0.201	5.52149		0.239	5.26191		0.254	0.992732		0.266	6.58087		0.198	1.61585		0.275	7.86927		0.194	7.79814		0.34	3.79333
0.192	14.1624		0.206	8.26343		0.219	7.00768		0.242	4.2675		0.231	10.5469		0.244	3.80746		0.25	6.76216		0.272	3.47303		0.288	3.10674		0.202	4.3288		0.243	2.7664		0.256	7.91873		0.267	3.35452		0.198	0.8535		0.276	9.19548		0.195	6.86769		0.341	3.47431
0.192	6.25032		0.207	6.63602		0.219	6.4866		0.244	5.97877		0.233	2.28376		0.248	3.17288		0.253	6.828		0.273	4.33009		0.291	5.81404		0.202	7.01122		0.246	4.807		0.256	11.0824		0.274	3.15359		0.199	16.0492		0.277	3.87955		0.197	8.68931		0.345	5.60465
0.192	2.4467		0.209	7.02		0.219	3.14771		0.244	4.3626		0.233	7.02064		0.248	5.2258		0.253	0		0.277	5.86669		0.292	7.86927		0.203	9.28407		0.246	8.6423		0.258	3.80125		0.275	5.73099		0.199	10.4724		0.279	2.08376		0.197	5.59782		0.346	15.821
0.194	5.52149		0.209	7.79789		0.223	10.3124		0.247	1.23075		0.235	6.85499		0.25	4.71475		0.256	4.05153		0.277	9.69007		0.292	2.47325		0.203	4.98529		0.246	9.41898		0.26	4.0248		0.277	1.20473		0.2	4.49673		0.281	9.82013		0.198	5.25656		0.347	3.68867
0.195	10.6218		0.211	5.3514		0.225	10.9589		0.248	6.5526		0.235	6.96087		0.251	3.07321		0.257	4.06668		0.28	2.30824		0.293	4.03231		0.205	4.38943		0.246	1.57569		0.261	3.32472		0.278	9.29486		0.214	8.75104		0.281	7.452		0.199	7.43114		0.351	1.21553
0.195	5.80266		0.211	3.6304		0.228	4.79155		0.249	7.12843		0.236	5.11448		0.254	10.9413		0.258	4.46807		0.284	9.5592		0.295	5.54775		0.205	1.07351		0.248	4.40399		0.262	4.81624		0.28	8.98304		0.214	7.63456		0.285	5.55994		0.199	7.81237		0.352	1.09004
0.196	8.40647		0.214	8.71337		0.229	6.30096		0.25	5.06031		0.238	7.27902		0.256	5.69837		0.259	4.24055		0.286	4.69141		0.298	4.3467		0.206	2.72632		0.248	7.81047		0.262	6.52273		0.283	6.96241		0.215	6.79955		0.289	1.79946		0.2	13.5251		0.354	7.22586
0.197	13.5194		0.216	4.25104		0.23	8.63742		0.252	8.24993		0.242	10.0146		0.257	7.95037		0.26	5.13807		0.287	9.0535		0.3	5.55241		0.206	5.15824		0.25	8.95356		0.262	5.47237		0.283	4.26486		0.215	6.45151		0.296	8.30577		0.202	1.96732		0.355	3.7426
0.198	5.34077		0.217	7.17398		0.231	9.13245		0.254	6.10843		0.244	1.92757		0.26	0.4679		0.261	5.29636		0.29	7.66784		0.302	7.1125		0.206	10.8622		0.25	5.13807		0.265	2.9168		0.283	4.68081		0.215	4.87714		0.297	15.0831		0.202	2.30824		0.358	2.15936
0.198	2.51384		0.219	1.30552		0.231	6.44013		0.255	1.76034		0.245	8.81442		0.263	4.06203		0.261	7.33194		0.29	5.85785		0.305	2.73659		0.207	4.3626		0.252	6.2021		0.265	8.19592		0.287	5.8372		0.218	3.5278		0.303	4.86602		0.204	0.805135		0.359	2.73499
0.199	7.28561		0.219	10.219		0.237	6.02471		0.256	7.66123		0.245	6.54897		0.266	6.87718		0.262	10.5815		0.291	8.15421		0.306	3.47303		0.208	9.71771		0.253	18.9136		0.272	0.810857		0.289	8.86137		0.219	10.0116		0.304	3.31265		0.205	5.60086		0.366	8.07566
0.199	3.47375		0.22	4.93232		0.239	2.77997		0.257	2.97628		0.245	3.5635		0.266	5.86376		0.262	4.37333		0.292	6.47928		0.308	4.33293		0.208	7.37196		0.254	5.52602		0.275	5.73099		0.29	7.11014		0.22	7.80695		0.304	10.2792		0.207	8.23979		0.367	4.20972
0.2	6.14189		0.221	5.19952		0.241	6.88134		0.258	4.25896		0.247	14.0065		0.27	1.75388		0.264	5.95114		0.293	3.61884		0.31	2.29307		0.21	7.57244		0.256	6.51315		0.276	4.31376		0.29	1.75388		0.22	6.9987		0.306	5.33303		0.208	8.07358		0.367	6.88945
0.2	7.54153		0.222	9.55405		0.241	12.053		0.258	8.22546		0.247	9.40371		0.271	4.31273		0.264	4.98529		0.293	9.68113		0.311	2.46567		0.214	14.9216		0.257	7.7805		0.277	7.04823		0.293	3.8313		0.221	10.6773		0.307	10.1794		0.208	4.8184		0.369	4.36377
0.201	3.67392		0.222	1.17893		0.242	7.91785		0.259	1.3675		0.247	11.3869		0.273	6.9304		0.267	3.11779		0.294	0.567802		0.311	4.00102		0.215	9.52335		0.257	5.59302		0.278	6.89362		0.293	4.95855		0.223	3.2616		0.308	2.36354		0.208	5.39839		0.369	4.98313
0.201	5.34967		0.223	3.0951		0.244	5.79052		0.262	4.29417		0.247	3.69059		0.274	4.42728		0.267	4.84263		0.297	15.1593		0.312	9.26332		0.217	0.980749		0.257	6.04485		0.285	8.26345		0.296	3.63761		0.224	6.71041		0.308	3.73643		0.21	13.8921		0.372	5.76283
0.201	8.25761		0.224	3.62737		0.244	19.4222		0.262	5.19952		0.249	11.6195		0.275	5.66853		0.267	26.3561		0.298	12.8366		0.314	8.09289		0.217	5.59586		0.261	11.8712		0.286	8.04743		0.3	6.15441		0.225	6.94465		0.308	6.36142		0.211	3.31727		0.373	6.98565
0.202	18.0779		0.227	6.82968		0.245	6.50026		0.264	5.0237		0.25	9.84742		0.28	9.59149		0.268	7.19821		0.298	3.51855		0.317	3.90998		0.217	4.19694		0.261	5.0575		0.292	4.14267		0.301	8.34656		0.225	8.63742		0.309	4.32084		0.211	6.26611		0.374	6.5622
0.202	4.82853		0.227	5.20294		0.246	6.39039		0.267	11.1275		0.25	10.0363		0.284	2.58967		0.269	9.39767		0.299	3.65786		0.318	6.77834		0.219	13.62		0.262	4.959		0.292	1.81308		0.308	6.95715		0.226	17.3052		0.311	7.90661		0.212	6.35857		0.376	4.3244
0.202	2.85922		0.228	6.41202		0.247	7.51202		0.267	6.80239		0.251	9.34648		0.291	0.896211		0.271	8.54634		0.299	7.27182		0.321	14.3388		0.219	10.9789		0.262	6.95069		0.292	3.70481		0.309	5.54626		0.227	12.8564		0.312	6.12813		0.212	5.20325		0.377	4.48087
0.203	3.81704		0.228	4.42796		0.248	9.1609		0.269	7.24987		0.252	2.89405		0.292	6.96593		0.272	5.50931		0.299	0.758667		0.321	5.32394		0.22	6.35135		0.263	7.9679		0.293	3.8313		0.309	7.11203		0.227	9.9575		0.312	7.63313		0.213	11.5109		0.378	6.13076
0.204	8.35064		0.231	5.40702		0.248	7.7384		0.271	12.3644		0.253	8.67927		0.294	7.9078		0.276	4.31952		0.302	7.22251		0.321	4.06668		0.221	3.47903		0.263	3.71394		0.296	5.44896		0.31	4.36087		0.228	9.39481		0.313	5.94036		0.213	13.1337		0.378	4.77107
0.205	7.07552		0.232	6.8683		0.248	10.4307		0.271	6.85076		0.253	12.8656		0.295	3.92189		0.276	12.9874		0.304	7.40731		0.323	3.73678		0.222	3.08479		0.266	1.76344		0.297	3.57588		0.31	7.28798		0.228	0.998087		0.314	8.88778		0.215	1.38733		0.379	2.43145
0.206	15.1138		0.234	2.63344		0.248	8.54841		0.272	7.242		0.253	9.56548		0.295	4.15406		0.277	10.0522		0.304	7.01577		0.323	4.49794		0.225	14.4071		0.266	5.64952		0.299	4.19638		0.315	6.0544		0.229	4.87942		0.316	0.569		0.215	14.0111		0.38	2.43105
0.206	8.24218		0.234	3.91553		0.251	5.62172		0.272	8.06945		0.255	7.52531		0.303	4.58479		0.278	4.01904		0.304	2.13375		0.325	12.1304		0.225	6.21234		0.266	12.4236		0.3	6.15441		0.315	3.04956		0.229	8.9572		0.317	4.48621		0.216	12.5692		0.38	4.63166
0.207	12.2363		0.235	4.24888		0.252	4.05242		0.272	15.9239		0.255	3.50047		0.304	4.97736		0.279	10.9376		0.305	4.67587		0.325	2.46149		0.226	17.6248		0.267	7.38682		0.3	4.21406		0.316	2.67209		0.232	8.57933		0.318	4.3887		0.216	4.10205		0.382	4.76964
0.208	5.73552		0.235	6.34435		0.253	12.1652		0.273	5.08996		0.256	7.55811		0.307	5.1084		0.281	3.23818		0.306	3.08479		0.327	7.45319		0.226	4.87714		0.268	6.02571		0.301	6.73494		0.316	4.94336		0.233	8.79349		0.318	5.30877		0.216	6.0379		0.383	3.47232
0.21	11.6836		0.236	2.57474		0.253	12.0661		0.274	7.24195		0.256	2.84812		0.308	2.47828		0.282	5.58931		0.307	6.85804		0.328	5.88915		0.227	16.2302		0.268	9.70026		0.305	5.42001		0.317	8.09511		0.234	10.616		0.321	3.72659		0.218	4.14025		0.384	5.70604
0.211	15.2685		0.236	3.24493		0.254	4.94825		0.274	5.55994		0.256	11.5246		0.31	3.80789		0.283	3.44581		0.307	5.8038		0.331	11.8124		0.227	3.81728		0.268	0.955462		0.306	4.62569		0.319	4.67324		0.234	8.23438		0.322	4.19473		0.219	10.3386		0.384	2.54073
0.211	6.51672		0.236	3.6351		0.254	8.57918		0.275	3.75307		0.257	7.18411		0.313	2.33993		0.284	5.11381		0.308	3.31338		0.333	3.18071		0.227	7.06485		0.268	12.8721		0.306	1.36493		0.321	7.27882		0.235	11.5745		0.323	12.5391		0.219	8.8764		0.384	4.2675
0.212	4.68823		0.237	5.81241		0.255	2.69919		0.276	7.12957		0.257	6.50934		0.314	1.54137		0.284	6.81055		0.308	3.70319		0.333	4.81374		0.227	5.73339		0.269	2.58676		0.309	2.06261		0.329	8.23644		0.235	10.6562		0.324	9.18244		0.222	1.71604		0.384	4.73249
0.213	5.57139		0.238	2.48514		0.256	6.18637		0.276	5.76112		0.257	7.90099		0.316	2.37068		0.286	1.57385		0.309	1.4225		0.333	4.32535		0.229	9.10827		0.27	7.41		0.309	5.65774		0.331	2.04336		0.236	5.47236		0.325	3.78799		0.223	12.5507		0.387	4.84263
0.213	9.3316		0.242	3.82399		0.257	5.69284		0.277	9.20046		0.257	10.0413		0.316	1.98299		0.286	7.3607		0.31	11.7299		0.336	5.82407		0.23	8.96663		0.27	6.62413		0.31	2.59038		0.332	5.5079		0.238	6.20281		0.326	3.73678		0.223	12.3658		0.388	2.98524
0.214	6.99372		0.243	10.6163		0.257	6.3984		0.279	2.86349		0.257	8.29264		0.317	8.37607		0.287	8.66827		0.31	2.64183		0.337	3.62404		0.23	1.02562		0.271	6.98407		0.314	8.02904		0.336	7.18014		0.238	9.01706		0.328	4.10344		0.225	14.151		0.39	6.19772
0.214	2.22593		0.244	4.41885		0.258	3.1423		0.28	4.84056		0.257	4.3879		0.318	1.44806		0.287	7.66935		0.311	5.81404		0.337	2.7403		0.231	8.568		0.271	2.97018		0.32	1.95254		0.345	12.0169		0.241	5.89769		0.329	5.59896		0.227	0		0.391	6.93286
0.215	9.02129		0.244	9.93629		0.259	13.1354		0.28	13.701		0.259	6.4328		0.319	5.2258		0.288	5.12316		0.311	5.02102		0.337	8.51793		0.232	5.02925		0.272	7.73982		0.327	2.78763		0.35	8.8654		0.242	9.70878		0.33	4.52207		0.227	3.05212		0.391	2.07981
0.215	9.81525		0.244	2.24556		0.259	9.07804		0.282	5.54685		0.259	5.14624		0.324	10.9036		0.288	4.97752		0.311	3.01712		0.339	3.75307		0.233	5.42485		0.274	4.3605		0.328	3.71358		0.352	6.79727		0.242	6.60609		0.331	7.51999		0.228	2.5605		0.391	4.97676
0.218	2.87589		0.245	3.13076		0.26	5.1844		0.283	3.26227		0.261	7.14041		0.325	5.79023		0.291	14.9362		0.312	6.04847		0.339	5.18009		0.235	8.43372		0.274	4.47544		0.329	8.23644		0.353	8.51157		0.243	3.19507		0.337	9.95465		0.228	3.64302		0.391	5.71845
0.218	4.18443		0.245	5.08699		0.261	7.92617		0.285	1.5354		0.262	12.7126		0.326	2.838		0.292	4.73977		0.316	8.41764		0.34	8.49574		0.236	3.98072		0.275	6.4125		0.329	2.51418		0.353	1.31425		0.246	8.04566		0.338	11.9518		0.229	15.2674		0.392	4.37333
0.219	16.5336		0.245	2.66633		0.261	5.93289		0.287	11.3474		0.262	6.142		0.326	1.97525		0.294	7.81996		0.316	2.45342		0.342	3.81685		0.236	3.94696		0.279	6.81201		0.331	1.80296		0.353	9.63217		0.248	8.937		0.338	7.78392		0.233	6.1452		0.392	6.10735
0.219	4.49238		0.246	9.62593		0.261	8.11773		0.288	6.76366		0.263	11.462		0.333	2.18367		0.294	5.23561		0.319	3.81728		0.343	6.54824		0.237	9.41837		0.279	6.48188		0.332	5.5079		0.365	5.11218		0.251	6.00585		0.34	6.81896		0.237	14.0884		0.392	7.04991
0.22	13.6048		0.248	1.44716		0.263	7.30596		0.288	7.48425		0.263	7.71262		0.336	2.9404		0.295	5.99947		0.322	4.81886		0.343	1.69657		0.238	9.049		0.279	6.44028		0.332	7.86353		0.367	6.83981		0.251	7.17382		0.342	1.28627		0.238	6.03776		0.393	4.06536
0.221	6.54919		0.248	2.59989		0.264	7.37734		0.288	11.2802		0.265	6.68349		0.337	4.76183		0.295	5.84364		0.322	6.9987		0.343	3.11915		0.238	1.80583		0.28	5.33166		0.333	5.37355		0.369	7.51343		0.253	4.42223		0.342	13.198		0.238	10.0912		0.393	0.603851
0.221	2.65206		0.249	13.8006		0.264	8.535		0.29	9.72132		0.265	7.79814		0.337	8.82857		0.297	2.69023		0.323	3.79333		0.344	5.56408		0.238	3.16571		0.283	7.88077		0.333	3.20603		0.372	8.14383		0.255	8.51725		0.345	4.94651		0.239	6.62506		0.394	4.93133
0.222	3.8657		0.249	6.44889		0.265	4.4401		0.291	6.65816		0.265	2.28175		0.338	2.58485		0.297	1.21929		0.324	6.23909		0.344	2.37614		0.241	6.29542		0.284	5.15959		0.333	5.27463		0.373	19.2729		0.255	8.47138		0.346	5.57139		0.24	5.63082		0.396	5.45265
0.222	2.4286		0.251	4.08272		0.265	8.14429		0.291	7.50321		0.266	5.24759		0.338	4.00907		0.298	4.82796		0.325	12.258		0.345	1.79804		0.242	7.58079		0.284	9.47598		0.334	3.79968		0.374	6.57707		0.256	3.46975		0.346	5.12356		0.24	7.80668		0.399	3.36279
0.222	5.5718		0.251	3.99963		0.266	7.79246		0.293	2.13475		0.267	7.95586		0.338	3.79968		0.298	3.14771		0.325	4.75305		0.345	2.26818		0.242	1.3675		0.285	6.54649		0.338	6.02224		0.374	4.36048		0.256	12.3852		0.347	11.0101		0.241	8.10791		0.401	5.37095
0.222	2.23172		0.252	11.865		0.267	8.43258		0.294	10.072		0.268	11.8072		0.341	3.0772		0.301	6.54712		0.326	6.40922		0.346	5.62306		0.243	9.58115		0.286	3.7988		0.338	4.27539		0.379	9.52672		0.257	5.76112		0.35	6.24219		0.241	11.1328		0.401	5.24791
0.223	12.3065		0.252	5.34526		0.267	8.35482		0.295	7.92048		0.271	8.12803		0.342	7.63706		0.302	3.98186		0.326	0.3414		0.346	8.50427		0.244	14.5029		0.287	5.34575		0.341	5.30048		0.38	7.01213		0.258	8.33229		0.35	4.58614		0.241	7.95718		0.402	5.59586
0.223	11.593		0.254	11.6683		0.267	4.72839		0.297	8.58621		0.271	6.21522		0.343	3.44919		0.302	5.2554		0.329	1.63278		0.347	9.54213		0.251	5.03665		0.288	3.86422		0.341	7.51343		0.38	7.568		0.259	9.12107		0.351	6.21253		0.242	6.28297		0.403	2.81518
0.225	7.22183		0.254	3.79523		0.267	1.76215		0.297	10.5027		0.271	3.64059		0.345	2.39109		0.307	4.88799		0.331	6.17578		0.347	1.89667		0.251	3.59892		0.289	5.55163		0.343	5.05527		0.386	1.9043		0.259	16.7457		0.351	2.43105		0.242	5.04215		0.404	4.03231
0.227	2.30642		0.254	3.157		0.268	10.5398		0.298	2.1622		0.272	6.29582		0.347	0.304461		0.307	6.68711		0.332	6.11594		0.347	5.87208		0.251	7.55115		0.289	5.76112		0.346	3.13759		0.387	5.10159		0.26	4.22483		0.355	7.1125		0.244	6.31377		0.406	3.87603
0.227	5.99623		0.255	3.12084		0.268	3.23828		0.298	4.99013		0.272	8.8061		0.35	5.17342		0.309	2.2191		0.332	9.26368		0.347	4.23549		0.252	7.83212		0.291	2.90598		0.346	8.84829		0.388	2.88152		0.265	8.61039		0.356	1.138		0.245	9.25194		0.407	6.75184
0.227	5.85785		0.256	5.40465		0.268	7.63339		0.298	1.34853		0.272	5.9598		0.35	2.75513		0.31	7.82553		0.335	6.34364		0.348	5.4634		0.253	5.40316		0.291	8.40128		0.348	4.18662		0.391	9.90462		0.268	3.65717		0.358	5.63879		0.246	10.8321		0.407	5.36472
0.228	5.36472		0.256	2.7945		0.268	10.3456		0.302	3.03085		0.272	9.70238		0.353	6.76958		0.31	7.79102		0.337	5.27668		0.349	9.50609		0.253	8.28464		0.291	7.58079		0.35	7.39271		0.392	4.1796		0.269	7.12635		0.361	6.63291		0.246	4.73944		0.408	2.60114
0.229	16.2093		0.257	4.05879		0.27	6.78106		0.302	7.24058		0.274	12.2148		0.353	2.33147		0.311	3.03618		0.338	12.4343		0.35	2.0106		0.253	5.75058		0.292	3.4884		0.351	7.61492		0.392	4.257		0.269	13.7618		0.361	2.15765		0.248	12.7854		0.408	2.78241
0.231	3.53836		0.257	2.1489		0.273	7.03796		0.302	4.29233		0.274	5.72141		0.354	2.09331		0.312	9.54864		0.339	1.75821		0.351	7.63423		0.253	0.874667		0.292	3.88365		0.351	7.43457		0.4	2.838		0.27	8.63102		0.364	4.44898		0.249	8.94834		0.408	2.29805
0.232	2.94417		0.257	3.55775		0.274	5.60197		0.302	7.97945		0.274	7.35099		0.359	3.21318		0.314	4.5125		0.34	3.94842		0.353	1.79804		0.254	5.21411		0.292	11.8871		0.352	3.912		0.401	1.52826		0.271	8.86329		0.366	6.11106		0.25	11.7772		0.409	5.75401
0.233	6.37332		0.258	0.99693		0.276	7.71137		0.303	3.1423		0.274	0.385514		0.36	2.72789		0.317	2.65131		0.34	7.54153		0.355	5.87208		0.255	2.95756		0.293	6.5899		0.353	3.47303		0.405	3.59007		0.273	1.16076		0.366	10.5441		0.253	4.7557		0.409	2.23772
0.234	6.12226		0.258	4.19473		0.277	6.28313		0.304	4.87714		0.275	11.9735		0.361	3.36516		0.317	3.32463		0.34	2.24405		0.355	7.94805		0.255	5.68251		0.294	7.79967		0.354	4.697		0.406	3.73339		0.275	9.18419		0.368	4.97469		0.257	3.46987		0.41	3.67228
0.234	8.63155		0.259	0.892174		0.277	2.76875		0.305	5.0635		0.275	8.74638		0.362	2.43257		0.318	5.5832		0.343	2.62615		0.355	1.2077		0.256	6.85076		0.294	5.08353		0.356	4.19314		0.411	4.93434		0.276	6.71472		0.368	10.3828		0.257	8.33357		0.41	2.36342
0.236	12.6799		0.259	6.08931		0.278	4.40275		0.306	4.17874		0.275	4.33474		0.364	5.70438		0.319	4.50395		0.343	3.67688		0.356	4.04714		0.257	5.68331		0.294	5.08876		0.359	4.43944		0.411	4.744		0.279	9.99875		0.37	5.05272		0.258	3.91485		0.411	6.45886
0.237	4.74167		0.26	4.45243		0.28	11.7985		0.306	8.17653		0.276	4.72527		0.364	4.81416		0.322	4.18471		0.343	4.37333		0.359	3.44067		0.257	5.4205		0.294	8.85554		0.361	3.04574		0.411	12.6728		0.281	3.56991		0.372	1.75821		0.258	10.8723		0.415	6.56683
0.238	6.36604		0.261	2.63966		0.28	6.64165		0.306	8.77886		0.276	5.46799		0.373	4.97785		0.323	2.86155		0.345	4.45929		0.36	6.85076		0.257	7.31571		0.296	0.841925		0.362	3.11204		0.413	4.257		0.281	9.06945		0.373	7.81996		0.258	7.45878		0.415	3.63378
0.239	10.0144		0.262	5.04067		0.28	5.83879		0.307	4.80122		0.276	5.98088		0.376	2.31989		0.323	9.18026		0.345	7.20283		0.361	9.42264		0.258	6.72558		0.296	1.6745		0.362	2.96287		0.414	7.66828		0.284	9.97509		0.373	16.8118		0.258	7.02586		0.416	3.184
0.24	4.45527		0.262	5.61305		0.28	14.0207		0.308	6.27986		0.278	5.3851		0.379	5.97945		0.324	5.66866		0.345	3.60055		0.362	2.89458		0.258	1.89667		0.296	5.38837		0.366	3.77211		0.414	9.60224		0.285	10.242		0.373	8.86075		0.258	6.88063		0.416	3.6284
0.242	9.82379		0.262	5.06669		0.281	6.2846		0.308	5.35998		0.278	12.8486		0.379	7.22555		0.325	7.63339		0.35	4.51889		0.362	3.97421		0.26	6.76655		0.297	6.2086		0.37	6.27079		0.415	5.9581		0.288	10.7473		0.376	10.7013		0.259	5.25887		0.417	1.83844
0.244	3.87887		0.263	3.50306		0.281	2.46149		0.311	6.83788		0.278	3.7514		0.382	1.17153		0.325	2.38482		0.351	4.92413		0.363	6.18015		0.26	7.74162		0.298	5.06643		0.373	3.77657		0.42	3.82975		0.288	8.69868		0.377	6.40125		0.26	9.98189		0.417	0.975429
0.244	4.01742		0.264	3.53242		0.281	7.32303		0.313	5.36334		0.278	4.7583		0.385	0.991711		0.326	6.74675		0.353	3.90822		0.363	1.55337		0.26	4.66011		0.299	6.12669		0.376	3.30911		0.422	4.6022		0.292	7.78748		0.378	6.11106		0.262	5.79648		0.419	5.19212
0.246	11.2159		0.266	2.92893		0.282	3.93951		0.314	6.56146		0.279	5.65774		0.388	2.12782		0.327	6.89415		0.353	3.38917		0.364	4.86116		0.262	12.1308		0.301	10.4165		0.378	4.13537		0.429	1.73686		0.293	10.2812		0.378	5.08971		0.264	8.535		0.42	8.71423
0.247	11.6913		0.267	0.593419		0.284	10.0436		0.314	5.31796		0.279	2.07827		0.389	4.95855		0.327	5.81939		0.354	9.39362		0.364	0.725475		0.264	3.88886		0.301	11.3942		0.379	3.11531		0.429	7.26906		0.295	13.4633		0.378	11.6481		0.266	11.1148		0.42	3.2497
0.248	10.8188		0.267	5.16876		0.285	7.87329		0.315	7.4976		0.281	11.6396		0.39	3.12535		0.327	2.87579		0.355	4.46336		0.366	6.66584		0.265	4.23467		0.302	7.6266		0.381	3.37495		0.432	5.96689		0.295	5.72227		0.382	10.9419		0.267	7.18647		0.42	3.53349
0.248	2.18496		0.267	2.9019		0.285	9.60797		0.315	8.25213		0.282	7.7457		0.39	0.561924		0.328	5.11575		0.356	7.79245		0.367	8.14666		0.265	2.85164		0.303	5.56225		0.381	4.0451		0.432	4.31589		0.297	8.30259		0.384	6.88831		0.267	11.2611		0.421	1.52674
0.248	7.20476		0.268	5.68486		0.286	7.69757		0.316	2.37614		0.283	5.59491		0.396	1.93642		0.329	4.88465		0.356	4.07729		0.367	7.59974		0.266	9.02929		0.304	6.6643		0.383	5.80859		0.437	5.45158		0.299	9.05777		0.384	13.1354		0.267	8.54394		0.422	3.33292
0.249	5.52602		0.27	10.3176		0.286	6.6714		0.317	10.5265		0.283	6.56713		0.4	6.08209		0.329	4.56		0.357	9.13123		0.369	2.49091		0.268	3.48979		0.304	4.84231		0.383	4.08672		0.437	11.0767		0.3	6.37484		0.385	5.41119		0.268	5.87208		0.422	9.7777
0.249	7.73982		0.272	10.707		0.286	6.13291		0.317	2.57615		0.283	8.95592		0.4	2.92882		0.33	3.67688		0.358	4.36547		0.372	8.30626		0.269	14.1297		0.305	2.84379		0.386	1.9043		0.438	4.77976		0.3	7.83513		0.386	5.46695		0.268	3.98774		0.422	2.59976
0.251	4.17874		0.272	2.73714		0.287	0.322054		0.317	4.88842		0.283	3.87489		0.403	8.58521		0.33	2.4092		0.358	9.95394		0.376	2.63344		0.269	2.12047		0.306	8.21852		0.387	2.28376		0.44	2.67529		0.301	8.92477		0.386	16.9608		0.269	6.72558		0.422	1.9412
0.251	7.32872		0.274	3.29402		0.288	6.88632		0.317	5.6331		0.284	4.34214		0.403	1.87129		0.331	10.9483		0.364	3.51855		0.377	3.02383		0.27	10.3469		0.306	6.04363		0.387	2.75513		0.443	3.59007		0.301	15.5958		0.386	9.03856		0.269	5.79638		0.422	5.04134
0.252	6.41512		0.274	1.47725		0.288	5.1271		0.318	6.88203		0.285	3.189		0.403	4.31944		0.331	7.51421		0.364	7.65655		0.377	3.2497		0.272	2.845		0.306	2.77121		0.39	5.05527		0.443	5.58209		0.301	2.28359		0.387	4.75229		0.269	6.09643		0.423	5.43645
0.252	9.5592		0.275	4.71834		0.288	2.23772		0.318	0.647762		0.286	9.86678		0.405	4.92199		0.332	2.86243		0.367	4.88799		0.377	1.47208		0.273	3.6985		0.307	5.61176		0.392	4.1796		0.444	5.06958		0.302	9.71462		0.391	2.62309		0.27	5.81299		0.423	8.99345
0.253	4.74759		0.275	4.21412		0.288	9.28779		0.318	5.19184		0.286	10.6674		0.408	0.963104		0.332	6.2244		0.371	4.34566		0.377	3.49935		0.275	2.96828		0.308	11.5658		0.392	3.98677		0.444	2.69213		0.302	1.8095		0.392	4.56812		0.273	6.62411		0.423	3.17502
0.253	7.55735		0.276	3.70399		0.288	7.23427		0.318	9.59832		0.286	3.84833		0.408	0.3096		0.332	2.79747		0.372	3.46237		0.379	4.06668		0.276	5.87101		0.308	3.7062		0.395	1.44483		0.444	4.65484		0.307	7.09587		0.392	8.33504		0.273	7.58667		0.424	14.9675
0.254	10.8358		0.276	2.96996		0.29	6.36801		0.319	4.4366		0.287	10.0295		0.41	2.25294		0.333	3.16189		0.376	5.9727		0.382	5.35404		0.276	8.06945		0.308	10.9094		0.398	7.56487		0.444	1.1352		0.307	2.77387		0.394	1.85669		0.273	4.7355		0.424	8.535
0.254	6.16959		0.278	5.33862		0.291	6.62913		0.319	2.15169		0.287	1.7028		0.41	2.02497		0.333	4.60967		0.376	9.39362		0.382	2.67101		0.277	5.84182		0.309	6.02787		0.4	5.08613		0.444	2.67209		0.31	7.21647		0.395	6.87067		0.275	8.52362		0.424	9.39316
0.255	12.4423		0.278	5.94036		0.293	5.59586		0.32	8.01863		0.288	11.9415		0.411	7.05811		0.334	2.25849		0.377	3.18071		0.383	9.65479		0.277	6.4866		0.309	9.89112		0.4	2.99125		0.444	2.89476		0.311	10.1832		0.397	4.10249		0.278	6.87402		0.425	3.5654
0.256	8.50299		0.279	2.82366		0.294	3.13686		0.321	2.8977		0.288	3.41161		0.411	2.92473		0.336	5.85656		0.377	3.21864		0.384	11.2548		0.277	6.83576		0.31	6.06625		0.405	1.79362		0.448	2.56981		0.311	7.65447		0.397	5.02029		0.278	3.46987		0.425	3.06406
0.257	3.05708		0.282	10.2542		0.294	6.73562		0.321	4.92576		0.288	10.4665		0.415	1.79503		0.336	3.46094		0.378	3.03231		0.384	5.34101		0.278	5.63879		0.312	6.6367		0.406	2.10934		0.454	5.70438		0.312	4.61573		0.398	9.38118		0.279	2.48734		0.426	8.17084
0.257	8.62699		0.282	3.73755		0.296	5.07761		0.321	9.87621		0.288	3.0472		0.421	1.67791		0.337	6.11191		0.379	6.41969		0.385	3.17014		0.278	7.6943		0.312	5.43338		0.406	2.9404		0.454	6.56042		0.312	5.74512		0.4	6.44867		0.279	6.23482		0.426	1.17356
0.259	8.43974		0.285	2.1941		0.296	7.35848		0.323	4.86922		0.289	13.7343		0.422	3.91985		0.337	1.72708		0.379	16.5677		0.386	8.30577		0.279	5.68168		0.313	4.49466		0.408	2.372		0.454	5.4005		0.312	6.97792		0.4	4.77107		0.28	6.83807		0.427	5.68675
0.26	6.06644		0.286	2.16868		0.296	8.79349		0.324	5.60086		0.29	3.30911		0.424	1.04685		0.337	8.07411		0.38	7.06518		0.386	4.48372		0.281	4.84263		0.313	6.68742		0.411	5.33402		0.456	5.08613		0.312	9.99022		0.401	5.51532		0.28	3.45623		0.428	3.82368
0.26	7.36705		0.286	3.69239		0.297	5.86497		0.326	4.38171		0.29	8.9397		0.424	3.03839		0.338	3.4204		0.384	1.75821		0.386	5.07242		0.283	3.93098		0.314	10.3046		0.411	4.93434		0.459	9.85191		0.313	3.414		0.402	7.10335		0.28	1.707		0.428	4.35285
0.261	11.6023		0.287	8.11773		0.297	0.953786		0.327	4.552		0.291	2.69255		0.425	9.05038		0.34	5.07443		0.385	6.64556		0.388	4.63938		0.287	12.0825		0.315	4.54699		0.414	7.66828		0.462	6.64711		0.315	12.0969		0.403	2.13375		0.281	5.74121		0.429	5.32584
0.262	8.568		0.288	10.4135		0.298	10.2989		0.327	10.3402		0.291	5.45804		0.425	7.94186		0.34	1.46414		0.386	3.98499		0.388	5.08506		0.288	10.1552		0.316	15.5195		0.421	4.03718		0.462	8.07553		0.318	1.88829		0.404	5.59408		0.281	1.80942		0.429	8.70285
0.264	12.7585		0.289	4.06902		0.298	4.90153		0.327	7.78819		0.291	5.43023		0.43	3.56566		0.34	2.10174		0.388	2.76155		0.39	4.99511		0.29	0.965309		0.316	6.65608		0.421	4.63942		0.471	6.98067		0.319	6.74635		0.404	6.44108		0.287	5.81299		0.43	2.51384
0.264	8.90485		0.289	1.53386		0.3	4.98124		0.328	6.37993		0.292	5.93		0.431	9.29587		0.342	3.414		0.389	5.95269		0.393	2.31583		0.29	4.39475		0.318	5.49237		0.422	4.6022		0.478	6.10686		0.32	7.41443		0.407	4.48087		0.287	6.50611		0.43	4.85719
0.264	4.85719		0.289	2.4137		0.301	9.18176		0.328	8.28464		0.293	3.14273		0.435	4.06424		0.343	4.77358		0.39	5.43537		0.394	7.15802		0.292	3.93463		0.318	11.065		0.422	3.4056		0.48	3.09829		0.32	9.47598		0.407	3.3571		0.287	5.80238		0.43	3.96877
0.264	8.20854		0.289	6.83288		0.301	6.7732		0.331	6.9154		0.293	3.23106		0.438	1.98546		0.343	0.69768		0.39	2.81034		0.397	6.64178		0.292	5.12953		0.318	5.7528		0.423	3.21049		0.484	3.63945		0.32	13.257		0.408	3.06236		0.288	3.47374		0.431	2.17643
0.264	4.41812		0.292	0.589463		0.302	5.57291		0.333	4.31112		0.294	5.72708		0.44	4.15726		0.344	3.98158		0.391	4.48087		0.4	5.77509		0.296	4.52287		0.319	5.72152		0.424	4.70186		0.484	5.87466		0.32	11.7247		0.409	5.05805		0.288	2.22593		0.431	9.6711
0.266	9.65479		0.292	2.49233		0.303	4.9759		0.335	6.48569		0.294	11.0512		0.442	1.97973		0.344	6.26469		0.392	5.79648		0.4	4.82162		0.297	4.02283		0.321	6.69144		0.425	2.7864		0.485	0.523938		0.321	18.0209		0.409	1.56475		0.29	10.3046		0.431	2.24405
0.268	6.55432		0.292	2.36342		0.303	7.31937		0.335	6.00153		0.294	3.41161		0.445	3.59904		0.346	1.62704		0.393	3.92165		0.401	5.21367		0.299	5.22888		0.321	3.96		0.434	4.39322		0.489	5.55234		0.324	0.45922		0.41	5.77276		0.291	3.63378		0.432	4.4382
0.269	5.15969		0.293	4.84614		0.306	4.41885		0.336	0.6816		0.294	3.4579		0.445	4.97087		0.346	4.33293		0.393	6.6381		0.401	2.42394		0.301	8.42039		0.321	5.89645		0.438	5.44996		0.493	1.44738		0.324	6.31732		0.411	3.94842		0.292	2.41446		0.432	4.90807
0.269	2.34314		0.293	1.52942		0.306	2.4154		0.336	4.15939		0.294	6.02451		0.446	5.45151		0.346	4.8365		0.395	4.66632		0.402	3.61439		0.301	4.09355		0.323	0.403275		0.439	8.89937		0.493	1.9866		0.326	8.74115		0.418	3.9698		0.294	3.89281		0.434	4.88465
0.27	6.17156		0.293	4.60148		0.306	2.66633		0.337	11.2972		0.295	6.85282		0.446	5.10091		0.346	3.83324		0.397	8.26727		0.403	4.47722		0.301	7.35376		0.323	4.2636		0.439	4.44431		0.496	3.26654		0.329	8.89545		0.421	2.82837		0.296	4.45243		0.435	4.62719
0.27	4.82853		0.294	1.23209		0.307	3.78588		0.337	9.40557		0.295	3.03199		0.449	2.98152		0.347	4.18642		0.398	1.91004		0.404	4.47544		0.301	4.5639		0.323	10.0144		0.442	2.11526		0.499	1.89984		0.329	3.24862		0.422	4.7796		0.297	6.28462		0.435	5.04561
0.271	10.4165		0.295	4.74281		0.307	4.19556		0.338	5.325		0.296	9.91354		0.45	3.9059		0.348	2.60114		0.399	1.73118		0.407	4.37197		0.301	4.31383		0.324	4.97711		0.444	5.06958		0.501	7.50935		0.331	4.36908		0.427	3.67688		0.297	8.11895		0.436	3.07391
0.271	6.57764		0.295	2.43572		0.308	4.79487		0.338	2.32393		0.296	5.56437		0.451	6.81607		0.349	4.623		0.399	6.8873		0.408	8.2505		0.302	7.29316		0.324	6.46005		0.448	5.718		0.505	3.44776		0.331	13.233		0.432	9.16415		0.297	6.18602		0.439	2.65304
0.272	6.78747		0.296	9.55196		0.308	11.8338		0.338	4.85736		0.296	9.35291		0.452	1.11611		0.349	4.14553		0.399	7.23313		0.409	8.64169		0.302	2.03702		0.325	8.14054		0.448	3.68077		0.506	2.81702		0.331	5.35145		0.434	8.16412		0.298	7.59828		0.439	1.24145
0.274	3.60997		0.297	5.38003		0.31	11.949		0.338	11.6048		0.297	6.73032		0.452	1.61766		0.35	10.9497		0.4	4.19694		0.409	5.4385		0.303	8.24993		0.325	5.45764		0.448	5.01236		0.506	2.63279		0.332	7.83774		0.435	5.56116		0.299	18.8067		0.439	6.16959
0.276	9.26332		0.297	6.79965		0.31	17.8723		0.339	5.7936		0.298	4.74135		0.452	2.25389		0.351	3.0716		0.402	5.01727		0.41	5.59586		0.303	1.09714		0.327	6.8818		0.45	1.86669		0.509	2.1672		0.334	8.49344		0.436	7.93999		0.299	6.99151		0.44	4.31871
0.276	5.53718		0.298	3.58301		0.311	5.79577		0.339	7.80343		0.299	3.50493		0.453	8.31988		0.351	3.14361		0.402	4.37845		0.412	2.89712		0.304	4.2515		0.327	7.57849		0.455	7.13201		0.513	3.11204		0.335	11.6558		0.437	4.86495		0.3	5.3695		0.445	2.55382
0.278	2.25367		0.298	3.64942		0.312	2.34712		0.339	10.6773		0.299	5.07661		0.454	4.59188		0.354	14.0154		0.404	7.03853		0.412	7.09026		0.304	3.35658		0.327	4.70348		0.455	6.27243		0.513	7.18014		0.335	9.1139		0.437	8.03866		0.3	9.71161		0.445	2.44302
0.279	2.25944		0.299	4.15893		0.313	7.58667		0.34	7.7421		0.299	2.21459		0.454	8.52464		0.355	1.95736		0.404	4.68527		0.412	1.50856		0.305	7.24337		0.329	11.2176		0.456	4.2427		0.513	3.98313		0.336	5.18225		0.438	8.68375		0.301	7.06903		0.446	12.0465
0.279	5.55685		0.3	2.69017		0.314	8.05135		0.34	7.15314		0.3	3.79968		0.457	7.49232		0.355	4.63601		0.409	3.67005		0.413	5.28316		0.305	2.08376		0.329	6.74973		0.458	2.38324		0.517	4.47922		0.338	3.66756		0.439	6.18002		0.302	7.42613		0.446	2.16121
0.279	5.08971		0.3	5.62003		0.316	6.34029		0.34	2.08254		0.3	5.76303		0.458	6.07638		0.355	1.51121		0.41	8.03294		0.413	4.49794		0.305	2.845		0.329	3.36532		0.459	2.43257		0.518	7.78423		0.338	9.78282		0.44	3.08479		0.302	7.25816		0.447	3.8626
0.281	6.30586		0.3	5.70798		0.317	7.7365		0.34	8.01392		0.3	5.676		0.458	1.52298		0.356	3.46643		0.411	2.37614		0.414	2.4137		0.306	0.8535		0.329	4.33293		0.469	1.83289		0.518	5.62492		0.34	3.23971		0.443	4.20641		0.302	4.19694		0.447	1.65863
0.283	5.9727		0.301	8.94038		0.317	6.60609		0.341	3.61504		0.3	3.13588		0.46	3.73003		0.356	5.93797		0.411	5.08003		0.415	10.7456		0.306	10.7086		0.33	9.44611		0.47	2.93733		0.526	6.47064		0.344	1.48661		0.443	1.11886		0.304	10.4165		0.447	2.92893
0.284	5.7341		0.301	3.37204		0.318	6.8307		0.341	6.64438		0.301	4.73156		0.46	7.73272		0.357	3.1765		0.413	2.42394		0.415	4.73351		0.307	0.647762		0.331	16.4416		0.47	3.00494		0.529	2.67529		0.344	4.11728		0.443	5.70604		0.305	4.21845		0.447	4.02283
0.284	5.79612		0.303	2.77611		0.318	4.15484		0.341	8.10825		0.301	7.29605		0.461	5.61652		0.358	10.7862		0.415	2.29079		0.416	16.6219		0.308	7.03796		0.332	3.25762		0.471	0.491088		0.531	1.83378		0.346	2.86113		0.444	2.06092		0.305	9.9575		0.451	1.54518
0.286	4.32115		0.304	2.25944		0.32	8.25676		0.342	2.85739		0.301	2.80792		0.464	5.9825		0.358	4.79487		0.416	3.81657		0.416	3.78691		0.308	6.41512		0.333	4.29762		0.472	2.19661		0.531	4.4836		0.347	13.5877		0.445	2.63732		0.306	4.18975		0.451	8.62767
0.287	7.36912		0.304	2.6277		0.32	5.59525		0.344	2.1687		0.302	6.22683		0.467	6.64296		0.359	4.42777		0.417	2.43857		0.416	5.89403		0.309	3.44814		0.336	7.78372		0.473	3.70597		0.533	7.48768		0.347	8.92903		0.445	4.43619		0.307	6.21234		0.451	6.35004
0.288	3.2433		0.304	3.39435		0.321	7.01122		0.345	2.27714		0.302	1.30994		0.468	6.89813		0.36	6.20727		0.419	5.17343		0.418	1.50856		0.309	6.2086		0.336	4.09286		0.473	6.01088		0.534	2.88152		0.35	5.47236		0.446	6.32565		0.308	1.27171		0.452	3.01712
0.288	3.93464		0.306	3.79333		0.321	8.96663		0.346	2.87408		0.304	4.4409		0.474	2.31581		0.36	4.39873		0.419	3.95636		0.418	3.64302		0.31	8.30577		0.337	10.7968		0.473	6.47383		0.535	4.55594		0.352	2.29307		0.446	6.17555		0.309	5.75916		0.452	11.4784
0.291	4.36382		0.307	4.85355		0.322	5.91553		0.346	6.54919		0.304	6.37699		0.475	0.584628		0.361	3.24855		0.42	3.44814		0.42	4.11046		0.311	3.91553		0.338	6.91985		0.474	2.1537		0.537	3.61206		0.353	2.44257		0.447	1.9412		0.31	1.52606		0.453	2.48851
0.291	3.61713		0.307	3.36502		0.322	0.690116		0.346	9.49263		0.304	2.44739		0.477	4.08348		0.362	7.91272		0.42	2.69611		0.42	3.03946		0.312	2.14043		0.339	6.94777		0.474	3.62965		0.538	0.803154		0.356	11.029		0.45	0.980749		0.31	7.37734		0.453	1.5272
0.292	5.66511		0.308	5.4027		0.322	6.44961		0.347	5.95743		0.304	5.43923		0.483	4.96407		0.362	3.16751		0.421	7.39472		0.421	2.98481		0.313	4.22172		0.34	9.55161		0.478	3.28096		0.538	5.16734		0.357	5.43725		0.451	2.62332		0.311	1.66646		0.453	3.99661
0.293	9.04511		0.309	7.53811		0.323	7.13892		0.347	3.65298		0.305	2.53906		0.485	0.272448		0.365	6.19344		0.421	4.80073		0.423	3.11425		0.313	5.16523		0.34	7.4869		0.478	3.98625		0.54	6.10067		0.359	7.04264		0.453	5.55994		0.313	3.63581		0.454	1.58285
0.294	8.48379		0.31	3.95153		0.323	1.89558		0.348	6.05182		0.306	3.43185		0.489	4.14429		0.366	0.980749		0.423	5.29636		0.425	8.535		0.314	6.22696		0.341	5.8038		0.48	3.09829		0.543	1.4107		0.36	11.742		0.455	1.707		0.313	4.98		0.454	5.46166
0.294	3.24855		0.31	2.41652		0.324	6.87636		0.348	6.27963		0.307	1.98299		0.491	0.304461		0.366	3.98499		0.424	3.3225		0.425	9.64699		0.314	6.11106		0.341	4.96879		0.491	2.711		0.55	4.19937		0.361	4.49095		0.458	5.19952		0.313	4.33822		0.454	3.17354
0.295	3.61511		0.312	8.32832		0.325	2.65533		0.348	14.2364		0.307	2.17262		0.491	3.44391		0.367	6.31327		0.424	8.05094		0.427	4.88543		0.314	5.1408		0.342	11.2945		0.491	2.92527		0.551	3.77657		0.364	8.64961		0.458	8.34723		0.314	8.89347		0.456	3.86227
0.296	8.07297		0.312	6.97159		0.326	9.66845		0.348	5.18009		0.307	4.10597		0.491	7.70943		0.367	2.21151		0.425	1.54118		0.428	4.69197		0.315	5.52309		0.344	10.6074		0.491	3.21489		0.551	6.47206		0.365	2.1714		0.459	0.513726		0.314	7.43114		0.457	1.61027
0.296	12.976		0.313	2.51919		0.326	7.65655		0.348	5.19952		0.308	4.13248		0.492	0.544896		0.368	2.74288		0.427	1.52691		0.428	5.56482		0.315	4.73449		0.344	3.38625		0.495	5.592		0.554	7.6626		0.365	6.99802		0.46	1.1454		0.314	5.81939		0.458	2.80221
0.297	11.4815		0.316	2.0124		0.327	12.6261		0.349	5.43185		0.308	4.99602		0.496	4.82029		0.368	4.16656		0.427	8.83251		0.43	5.43369		0.315	1.95086		0.344	3.21769		0.498	2.72448		0.558	3.15411		0.367	11.0471		0.46	2.19427		0.316	6.68455		0.459	5.49512
0.297	2.79327		0.316	2.21097		0.33	7.06518		0.35	2.6474		0.308	5.58018		0.497	4.57653		0.368	3.20916		0.429	2.37614		0.43	4.01647		0.315	4.93454		0.345	11.1621		0.5	1.16926		0.56	4.38593		0.368	12.9722		0.46	1.28025		0.317	1.8208		0.46	2.81655
0.299	8.59746		0.317	3.91679		0.33	10.8153		0.35	6.87067		0.309	4.6158		0.5	3.56687		0.369	6.2846		0.429	1.01737		0.432	3.3534		0.316	3.9261		0.347	7.31453		0.5	2.44139		0.562	5.4005		0.368	9.22789		0.461	4.62597		0.317	3.89196		0.464	5.8019
0.299	13.4182		0.32	7.78263		0.332	8.00204		0.351	11.178		0.31	4.76183		0.501	7.61492		0.37	4.85556		0.429	3.16571		0.434	5.121		0.316	4.62985		0.348	8.57767		0.503	3.18015		0.563	5.32976		0.369	7.69316		0.461	12.1652		0.32	3.73643		0.464	2.01871
0.3	1.56191		0.32	3.95242		0.332	4.77107		0.351	10.835		0.31	3.99896		0.502	11.6379		0.37	2.3472		0.433	2.30729		0.435	3.98141		0.316	3.75618		0.349	9.1143		0.505	2.21264		0.565	8.3248		0.372	6.7739		0.462	1.89346		0.32	3.77844		0.465	2.28359
0.303	4.56053		0.321	8.88643		0.333	6.11572		0.354	4.20064		0.311	8.25007		0.503	3.23804		0.37	8.63208		0.434	9.49795		0.435	6.12813		0.317	4.2515		0.349	7.90882		0.505	3.53331		0.568	1.79503		0.375	9.31778		0.462	7.78563		0.321	2.75254		0.466	4.92576
0.305	8.10885		0.321	4.32309		0.335	5.14885		0.354	10.0523		0.312	7.28798		0.503	1.36224		0.37	1.85331		0.436	11.3652		0.436	7.6815		0.318	14.8367		0.349	3.96024		0.506	4.95855		0.569	3.23532		0.378	6.95227		0.464	2.14043		0.322	2.01182		0.466	1.4769
0.305	9.6846		0.321	3.61614		0.335	12.5682		0.355	6.85593		0.313	5.422		0.505	4.72284		0.374	7.33342		0.438	4.37789		0.437	2.45105		0.318	7.15592		0.35	4.4479		0.506	2.81702		0.57	1.19574		0.378	7.17983		0.466	3.96024		0.324	5.86497		0.466	3.20794
0.305	7.59113		0.321	4.81101		0.336	3.63861		0.356	5.29092		0.313	6.81461		0.506	0.317146		0.374	4.97952		0.44	4.53405		0.438	1.79946		0.32	2.29307		0.35	8.41092		0.509	1.96248		0.572	5.45653		0.379	11.9222		0.466	3.76607		0.324	6.31516		0.467	3.89196
0.306	8.19597		0.322	4.77702		0.336	4.44389		0.357	5.49964		0.313	2.84436		0.506	0.694742		0.375	1.72708		0.44	3.49745		0.439	3.24614		0.321	4.838		0.35	6.9013		0.51	4.85866		0.576	9.51421		0.381	12.7778		0.467	1.46802		0.324	2.67288		0.468	4.32115
0.306	10.4197		0.322	2.98038		0.337	10.2551		0.357	3.96024		0.313	2.3011		0.506	4.39322		0.375	6.7583		0.442	5.85785		0.44	7.21612		0.321	3.86432		0.35	5.47947		0.511	3.72836		0.582	8.01508		0.381	4.22886		0.467	6.98407		0.325	1.9915		0.47	3.414
0.306	6.71114		0.324	1.04452		0.337	7.57514		0.358	3.50723		0.314	5.27111		0.507	4.06424		0.376	3.6985		0.443	2.18667		0.44	2.75055		0.321	5.23647		0.351	6.4125		0.513	3.11204		0.584	7.74		0.381	5.05272		0.468	2.24897		0.325	8.51793		0.472	6.02661
0.309	10.0653		0.324	1.98461		0.337	4.19113		0.359	5.79697		0.315	9.4477		0.507	2.42547		0.378	2.84419		0.444	3.0621		0.441	7.58667		0.322	11.2844		0.353	4.15484		0.514	8.44145		0.588	7.23203		0.382	7.01615		0.468	5.08866		0.325	5.93657		0.472	6.43767
0.311	3.32315		0.324	4.8365		0.338	5.07491		0.36	9.14952		0.315	5.418		0.51	4.61837		0.379	2.73333		0.445	1.67131		0.441	2.62309		0.323	2.89741		0.353	6.57797		0.515	4.92109		0.59	5.23327		0.382	10.7419		0.468	9.33729		0.326	10.895		0.472	3.62358
0.311	8.10798		0.324	18.952		0.339	4.2675		0.361	4.52777		0.315	5.06958		0.511	7.18176		0.38	8.10256		0.445	6.83938		0.444	4.10249		0.323	1.49891		0.354	7.96466		0.516	2.73613		0.591	4.75933		0.383	4.52288		0.468	1.69657		0.326	9.13633		0.474	3.0726
0.311	3.62494		0.324	3.414		0.339	8.99589		0.362	5.46706		0.316	5.92648		0.512	4.87597		0.38	5.51874		0.446	2.84337		0.445	3.99609		0.323	1.71909		0.355	3.57425		0.518	7.78423		0.598	3.69275		0.383	11.8566		0.468	6.73261		0.326	2.62634		0.475	3.4245
0.311	6.14721		0.325	3.18352		0.34	5.89281		0.364	1.75905		0.316	6.8339		0.513	2.41344		0.381	3.17014		0.446	3.53892		0.448	2.47596		0.324	2.86349		0.355	5.07684		0.52	2.42547		0.601	6.0194		0.383	9.00229		0.468	4.19556		0.327	1.76034		0.477	2.86349
0.311	4.72708		0.325	3.65786		0.34	4.73496		0.364	7.03817		0.316	11.7853		0.514	6.04903		0.383	3.05553		0.446	3.44814		0.448	3.92854		0.324	7.66016		0.355	3.49535		0.521	5.60008		0.603	2.82141		0.384	7.74981		0.469	1.00412		0.327	2.5922		0.478	1.9346
0.312	6.63019		0.325	5.08237		0.34	9.87349		0.364	11.1538		0.317	8.12425		0.518	4.35187		0.383	1.76907		0.446	6.60609		0.449	4.31871		0.325	8.06945		0.356	5.29478		0.532	1.82744		0.61	7.79882		0.385	0.867763		0.47	6.69538		0.328	13.1489		0.48	2.02357
0.314	2.79698		0.325	5.31332		0.341	11.593		0.365	5.30133		0.317	4.87937		0.519	1.29208		0.384	7.74125		0.447	1.41982		0.449	8.04241		0.326	9.40557		0.356	7.17643		0.534	4.27743		0.61	2.92108		0.386	5.52687		0.471	5.72201		0.328	7.55822		0.481	1.96732
0.314	9.10701		0.327	10.456		0.341	2.53937		0.365	9.69007		0.318	8.68144		0.52	7.90667		0.384	2.0106		0.45	3.414		0.452	3.67688		0.326	4.31871		0.356	7.4869		0.536	2.59336		0.613	6.35299		0.387	9.54464		0.471	3.64824		0.329	5.23494		0.483	4.17992
0.314	9.82988		0.328	2.20828		0.341	5.41363		0.366	4.52696		0.318	3.67805		0.522	1.36224		0.386	3.31727		0.452	4.02639		0.453	3.03683		0.327	0.640125		0.358	6.68711		0.536	1.89215		0.615	5.422		0.387	7.55382		0.473	3.21864		0.329	4.95274		0.484	4.4382
0.314	4.14232		0.329	4.44389		0.341	5.17343		0.366	3.44814		0.318	3.26938		0.526	4.57486		0.386	5.98542		0.452	2.24836		0.453	3.5278		0.327	3.86991		0.358	14.7641		0.538	3.01532		0.619	3.9959		0.387	8.53159		0.473	0.966162		0.332	5.13807		0.487	3.81799
0.314	5.06608		0.33	3.8896		0.342	6.31135		0.367	7.9245		0.319	11.9151		0.528	11.8466		0.387	6.9255		0.453	2.03588		0.454	1.60659		0.33	2.25144		0.359	3.9539		0.538	5.04029		0.621	0.523938		0.388	10.2932		0.474	7.63456		0.332	3.60792		0.488	0.42675
0.315	6.83144		0.331	5.18648		0.342	1.44794		0.368	4.41625		0.319	3.32472		0.528	2.50448		0.387	5.9176		0.453	8.05704		0.455	3.51471		0.33	4.28383		0.359	3.58237		0.539	2.13191		0.63	6.13462		0.389	8.71504		0.474	3.9261		0.332	6.74538		0.489	2.98481
0.316	7.82997		0.332	5.98897		0.342	6.23177		0.369	1.97664		0.319	5.04261		0.528	2.37915		0.39	3.02181		0.453	5.70328		0.455	3.43709		0.33	4.02354		0.36	12.5542		0.541	4.95106		0.63	3.18733		0.392	6.59009		0.475	3.07047		0.332	6.04847		0.49	2.47325
0.316	4.97078		0.332	5.985		0.345	9.65982		0.369	4.36394		0.321	5.9984		0.529	4.12979		0.39	1.27243		0.454	7.24544		0.456	3.01241		0.331	8.25477		0.36	4.90677		0.546	4.08885		0.632	5.592		0.393	7.35401		0.477	5.69711		0.333	5.88353		0.49	5.34376
0.316	4.45314		0.333	1.62925		0.348	3.43709		0.37	3.157		0.321	1.32277		0.531	0.17028		0.391	4.56717		0.46	3.51176		0.457	4.54363		0.331	4.58614		0.36	5.94226		0.546	4.27828		0.634	2.17594		0.394	3.43107		0.477	7.75206		0.333	2.7916		0.49	5.62944
0.319	8.50568		0.333	7.8029		0.349	4.88465		0.37	6.828		0.322	1.37684		0.532	3.2973		0.391	4.81296		0.461	2.41792		0.457	9.104		0.332	11.9563		0.361	8.07177		0.547	16.5321		0.636	5.4816		0.394	4.55769		0.48	2.48419		0.334	7.84216		0.492	1.9915
0.319	9.88125		0.333	1.96732		0.35	9.6565		0.37	10.5885		0.322	6.51785		0.535	1.77636		0.391	2.76534		0.463	4.62678		0.459	4.46269		0.332	8.4757		0.361	5.11492		0.548	4.47614		0.647	3.17288		0.395	5.85986		0.48	1.44794		0.334	4.27538		0.492	5.52357
0.32	3.74345		0.334	4.10074		0.351	4.22909		0.371	8.40783		0.323	6.95688		0.541	7.26852		0.392	2.80667		0.464	3.67005		0.459	2.4137		0.332	3.31414		0.361	6.06781		0.548	2.51197		0.651	7.18014		0.397	9.04734		0.48	4.51114		0.334	6.15544		0.493	2.11047
0.32	9.44931		0.336	3.19907		0.352	3.41969		0.372	11.2139		0.323	3.94269		0.542	1.40243		0.392	4.0167		0.464	2.42963		0.459	2.07035		0.333	2.29805		0.361	8.30521		0.548	1.68509		0.652	2.28516		0.397	6.36634		0.481	6.58114		0.334	6.15495		0.493	2.67868
0.321	6.0108		0.338	9.91142		0.353	2.61071		0.373	13.656		0.323	3.89941		0.544	1.82744		0.392	3.49864		0.466	4.87064		0.46	5.06329		0.333	2.83964		0.361	7.97738		0.55	1.20388		0.653	5.48079		0.398	6.65023		0.483	12.427		0.335	5.10393		0.493	3.48702
0.321	2.90327		0.338	5.11417		0.353	4.552		0.374	2.56273		0.325	10.2253		0.547	3.17288		0.393	7.397		0.466	7.41834		0.461	6.03303		0.334	5.25268		0.362	5.4859		0.55	2.04336		0.655	7.18411		0.398	9.95112		0.485	4.2534		0.336	1.24145		0.493	3.51357
0.321	4.82837		0.339	2.45171		0.354	4.97513		0.375	7.67202		0.325	5.23976		0.549	6.81439		0.393	6.28767		0.467	3.32083		0.461	7.98745		0.334	2.06748		0.363	4.56228		0.55	2.79976		0.659	3.72758		0.398	5.2002		0.485	0.879105		0.336	6.51434		0.493	4.78529
0.322	6.05288		0.339	6.0709		0.356	4.07176		0.376	10.6687		0.325	5.16541		0.551	3.0693		0.395	5.62069		0.469	8.78678		0.461	5.35604		0.335	6.56538		0.363	6.09466		0.554	3.74384		0.662	0.688418		0.4	10.0002		0.486	4.88842		0.337	3.46987		0.494	2.54587
0.323	8.51793		0.339	5.66855		0.357	3.51855		0.376	12.4981		0.326	5.19638		0.553	4.28424		0.395	0.763029		0.47	1.27266		0.462	5.39778		0.337	6.30096		0.363	1.138		0.556	3.02485		0.663	5.31193		0.4	11.1148		0.486	4.25043		0.337	4.8274		0.494	4.7953
0.323	8.79349		0.34	3.73264		0.357	5.01289		0.377	1.82873		0.326	4.19314		0.555	2.37915		0.395	4.8274		0.472	3.59836		0.464	4.23467		0.337	5.30877		0.365	4.35273		0.557	2.43769		0.668	1.79195		0.401	8.89205		0.487	13.178		0.337	4.90319		0.494	3.08777
0.324	11.4174		0.341	3.24102		0.358	3.73643		0.377	5.88915		0.327	14.3291		0.564	6.0463		0.396	6.52579		0.473	3.4396		0.465	1.56843		0.337	2.3416		0.365	5.76692		0.557	1.1352		0.669	3.62484		0.402	10.5517		0.49	5.50451		0.338	3.93951		0.496	2.84019
0.325	7.92864		0.341	4.50027		0.358	5.19952		0.378	6.58114		0.327	7.15906		0.565	1.93642		0.396	3.93463		0.473	1.54118		0.466	4.0212		0.338	7.31571		0.365	4.31684		0.563	2.62696		0.671	2.838		0.404	5.16373		0.49	2.05124		0.34	4.08206		0.496	2.80588
0.325	13.5735		0.342	5.34204		0.359	7.16474		0.378	5.69711		0.327	7.53063		0.568	4.15211		0.397	5.15727		0.474	2.916		0.466	2.56477		0.338	4.13826		0.365	4.54048		0.564	4.09321		0.674	1.67791		0.404	21.2106		0.49	3.43534		0.341	9.10152		0.496	3.54513
0.325	8.87811		0.343	9.65691		0.359	5.6826		0.379	3.92407		0.327	4.75933		0.572	6.96364		0.397	10.1225		0.475	7.16495		0.47	4.17267		0.338	3.55056		0.365	7.96259		0.565	4.59614		0.676	5.08613		0.405	4.67658		0.491	4.48941		0.341	4.97469		0.5	1.23798
0.329	1.99036		0.344	3.47449		0.36	1.93232		0.379	5.63939		0.327	7.95586		0.575	13.1359		0.397	5.53959		0.476	4.77004		0.472	1.38917		0.339	10.1498		0.367	10.4191		0.566	8.07766		0.679	1.95254		0.405	8.51793		0.493	1.5424		0.341	3.42797		0.5	4.99013
0.329	3.93179		0.345	3.74622		0.361	3.03946		0.379	9.5831		0.329	9.56548		0.576	2.18367		0.397	2.61071		0.476	2.68272		0.473	3.72248		0.339	5.08996		0.367	4.90685		0.57	3.62696		0.687	3.98313		0.406	12.2319		0.495	4.74546		0.342	8.55076		0.501	3.14771
0.33	1.18171		0.345	5.05272		0.361	5.70479		0.379	3.54513		0.329	5.66011		0.577	6.6939		0.397	3.79333		0.476	6.13076		0.473	3.6985		0.339	4.04417		0.37	7.37007		0.571	1.54137		0.688	3.58402		0.407	4.4847		0.496	3.46643		0.342	4.15195		0.502	1.19638
0.332	2.95233		0.345	2.93248		0.364	6.17555		0.38	3.81571		0.329	5.4005		0.581	0.561924		0.397	2.92828		0.478	12.1652		0.473	1.04943		0.34	5.13295		0.371	18.1089		0.572	5.45653		0.689	0.978336		0.409	5.68951		0.498	4.61356		0.342	4.85032		0.503	4.64446
0.333	3.05837		0.346	3.38327		0.364	6.85147		0.38	7.10965		0.329	4.31781		0.585	0.828923		0.397	3.95636		0.479	7.29648		0.473	4.55267		0.34	3.4396		0.371	4.62529		0.574	1.44469		0.692	3.27534		0.413	9.47254		0.501	2.84181		0.343	1.28708		0.504	2.06748
0.333	11.4784		0.347	3.01259		0.364	6.21234		0.383	6.26607		0.329	5.98179		0.586	0.992732		0.398	5.31527		0.48	1.1454		0.476	4.53849		0.34	3.97631		0.372	2.32802		0.58	3.5702		0.694	3.87217		0.414	5.16408		0.501	8.30626		0.343	6.32842		0.504	2.54073
0.334	7.21895		0.347	1.03007		0.364	4.45527		0.383	9.48283		0.33	6.53101		0.588	6.39345		0.399	1.40827		0.481	1.17389		0.476	2.7896		0.34	8.47138		0.373	7.56364		0.58	5.83817		0.697	0.691956		0.415	7.65421		0.502	3.5608		0.343	1.83844		0.504	5.03665
0.334	3.6997		0.348	2.48866		0.366	3.11915		0.387	9.54213		0.331	4.80976		0.588	2.34098		0.4	3.95861		0.485	4.78711		0.477	2.63928		0.343	6.259		0.373	4.76793		0.582	1.92984		0.7	3.18733		0.416	3.03442		0.502	2.41939		0.346	8.31747		0.505	3.414
0.334	2.62634		0.348	5.87564		0.366	10.8924		0.388	4.26181		0.331	4.57653		0.589	5.82287		0.4	3.10593		0.486	4.64304		0.477	8.42039		0.343	3.72248		0.373	6.40125		0.582	4.26722		0.702	1.0231		0.416	1.76943		0.505	0.9673		0.347	6.15544		0.506	2.67628
0.335	3.62666		0.349	2.323		0.367	15.1191		0.389	1.85159		0.331	4.68971		0.591	3.17194		0.401	4.45222		0.49	2.59976		0.477	2.73227		0.344	7.19785		0.373	9.10855		0.582	5.45577		0.709	4.45348		0.417	5.33267		0.505	7.04991		0.348	1.27171		0.507	2.42131
0.335	8.46467		0.351	12.1311		0.367	4.23336		0.389	4.55579		0.332	13.7611		0.591	7.76613		0.403	8.28205		0.494	4.63166		0.478	1.60913		0.346	4.56717		0.374	6.1864		0.583	3.80765		0.71	7.4015		0.421	5.10096		0.505	8.38639		0.349	3.06406		0.507	2.83585
0.336	0.46008		0.352	4.22909		0.367	5.95372		0.39	6.58992		0.332	3.76532		0.596	6.23982		0.405	7.09513		0.495	4.15289		0.478	1.21929		0.346	7.6943		0.374	8.91711		0.586	2.83266		0.71	2.91909		0.424	4.8365		0.506	3.51927		0.349	3.2829		0.508	3.16751
0.337	7.49065		0.353	7.07726		0.367	11.5922		0.39	6.06945		0.332	5.88472		0.597	2.2007		0.406	1.41982		0.497	2.43247		0.479	3.01783		0.35	1.27021		0.374	3.18071		0.587	0.68112		0.714	3.96071		0.426	5.12702		0.506	2.34618		0.351	9.86336		0.508	4.10021
0.338	6.15062		0.355	2.26022		0.367	4.55267		0.391	4.17992		0.333	5.5728		0.6	2.28376		0.406	3.8167		0.498	6.66014		0.479	5.52987		0.35	3.27459		0.377	10.4896		0.59	1.16403		0.715	3.43114		0.428	8.76335		0.506	6.45867		0.351	4.19556		0.508	1.98012
0.339	2.4317		0.355	3.88284		0.367	2.97231		0.393	4.57808		0.333	2.44502		0.606	0.430468		0.406	3.64302		0.498	5.39222		0.482	2.6934		0.35	1.59035		0.378	5.5575		0.594	2.72448		0.718	5.20055		0.429	6.33362		0.507	2.276		0.352	12.0165		0.508	1.51212
0.339	5.98389		0.355	3.73057		0.367	6.23831		0.393	5.51727		0.335	6.46156		0.616	4.12807		0.407	4.62976		0.499	7.06069		0.483	1.38733		0.351	6.09136		0.378	2.023		0.596	3.57356		0.721	0.827823		0.429	7.59046		0.511	5.69		0.352	9.82378		0.51	2.81655
0.339	2.1813		0.356	5.89671		0.368	5.50507		0.393	2.37785		0.336	5.15948		0.616	5.30048		0.408	10.3423		0.499	1.54118		0.484	1.40576		0.351	1.67829		0.379	3.36547		0.601	3.97842		0.725	10.2452		0.429	5.50507		0.511	6.18275		0.352	3.20809		0.51	11.4511
0.34	7.17398		0.356	3.70969		0.37	5.71764		0.394	1.89477		0.336	3.5702		0.617	3.11937		0.408	3.32208		0.5	3.51341		0.485	5.18225		0.353	3.01968		0.379	5.39839		0.603	1.58837		0.727	2.32229		0.43	7.5108		0.512	4.73636		0.353	2.84408		0.511	2.52392
0.34	5.83384		0.357	6.78193		0.372	6.94749		0.394	5.49964		0.336	4.98708		0.617	2.4768		0.408	2.08254		0.503	2.73714		0.491	3.09536		0.354	4.03223		0.379	6.43802		0.604	4.86514		0.736	5.02553		0.431	7.23799		0.513	1.34853		0.354	6.04847		0.511	2.37941
0.341	6.94757		0.358	1.09906		0.374	7.68719		0.395	7.19888		0.336	3.11316		0.618	4.26654		0.409	6.54269		0.505	3.46237		0.493	4.16752		0.355	9.471		0.379	5.63037		0.605	1.03735		0.744	3.24505		0.432	7.60554		0.514	2.14608		0.354	3.29917		0.511	3.33411
0.341	2.9019		0.359	4.67978		0.374	5.6331		0.396	9.04283		0.337	10.8018		0.621	5.8775		0.41	9.09109		0.507	2.68272		0.493	3.48702		0.356	6.88092		0.381	4.51605		0.606	1.30488		0.756	2.57055		0.432	10.271		0.514	3.29599		0.354	8.20498		0.512	3.32083
0.342	3.89899		0.359	4.719		0.374	3.39693		0.396	6.03424		0.338	6.21948		0.623	3.28788		0.41	6.95237		0.507	4.0212		0.494	2.73618		0.357	3.94061		0.381	9.04283		0.611	3.47258		0.764	4.75933		0.434	6.17356		0.515	2.62146		0.355	6.4866		0.513	4.97078
0.342	4.97387		0.359	2.54457		0.374	4.28884		0.397	6.09058		0.338	7.28257		0.623	1.1352		0.411	1.59801		0.509	9.78965		0.495	5.16474		0.357	5.93304		0.383	5.06457		0.615	0.794186		0.766	1.98546		0.435	6.14152		0.519	4.74205		0.355	4.68628		0.514	1.34512
0.343	6.86702		0.36	7.04389		0.374	8.96663		0.398	6.01796		0.338	5.85763		0.624	3.15792		0.412	1.50856		0.509	12.5948		0.497	4.92022		0.359	2.96378		0.384	3.66367		0.622	3.20603		0.775	4.28177		0.436	0.721632		0.52	3.01712		0.356	4.24274		0.514	1.62704
0.343	2.46052		0.36	0.971256		0.376	6.63454		0.398	2.00965		0.34	3.42972		0.626	1.87129		0.413	5.82426		0.51	4.58756		0.497	2.21151		0.36	8.82209		0.385	6.08861		0.633	4.89555		0.798	5.34112		0.436	4.81173		0.52	4.90478		0.357	8.14958		0.516	2.50153
0.343	7.62858		0.36	1.881		0.376	4.6658		0.398	7.32682		0.34	8.83375		0.626	1.77636		0.414	3.39314		0.511	6.33638		0.499	6.25538		0.36	5.15229		0.385	5.83298		0.634	1.32989		0.852	4.2963		0.436	4.31007		0.52	5.26894		0.357	2.0484		0.518	2.38502
0.344	5.07237		0.362	0.615522		0.376	2.15936		0.398	7.0812		0.34	1.07877		0.628	2.62027		0.414	2.3089		0.513	3.11425		0.5	1.33934		0.36	7.53925		0.385	2.7916		0.636	4.26449					0.436	3.66936		0.521	2.50153		0.357	5.13914		0.518	1.43078
0.344	2.2222		0.363	5.22762		0.376	5.56116		0.399	8.17653		0.341	6.54605		0.629	3.24056		0.416	5.83453		0.514	4.65545		0.502	8.79745		0.361	4.59354		0.386	5.23935		0.636	4.05189					0.438	4.43038		0.522	3.88747		0.358	7.77112		0.518	3.4816
0.345	7.59972		0.363	6.04998		0.377	2.46567		0.404	1.92965		0.341	5.11942		0.633	0.914063		0.416	7.59973		0.516	4.62719		0.503	3.41969		0.362	4.26613		0.387	5.07476		0.637	2.16114					0.438	9.104		0.522	1.89667		0.36	2.0484		0.519	9.08977
0.346	9.79973		0.363	6.29164		0.377	6.09709		0.404	10.9248		0.342	10.836		0.636	3.54383		0.416	1.82543		0.519	3.80388		0.503	2.34428		0.362	1.7198		0.387	4.7872		0.637	4.56895					0.44	12.4981		0.523	5.19744		0.362	6.3489		0.519	7.81996
0.347	4.64389		0.366	2.7916		0.377	11.7954		0.406	1.26813		0.342	6.93854		0.64	2.75854		0.416	4.53405		0.521	6.88831		0.505	4.66485		0.362	7.58079		0.387	4.67035		0.644	2.97758					0.441	1.41123		0.525	5.44		0.363	8.68375		0.52	5.63082
0.35	4.92299		0.366	3.46987		0.377	7.09258		0.406	6.0819		0.343	9.92903		0.641	0.845724		0.418	3.4314		0.522	1.44825		0.505	7.3718		0.363	4.90685		0.388	6.58436		0.646	2.83382					0.442	5.5099		0.526	7.03853		0.363	6.78532		0.52	2.08633
0.352	3.67688		0.367	4.059		0.378	4.06429		0.407	4.3052		0.343	5.53491		0.644	5.47961		0.419	3.37346		0.522	3.81704		0.505	4.93648		0.364	3.59039		0.388	18.934		0.646	4.35304					0.444	6.04847		0.527	1.73317		0.363	3.66503		0.521	3.51642
0.353	6.4971		0.368	4.8464		0.379	6.03465		0.409	5.35145		0.343	3.42641		0.645	10.0721		0.419	3.91868		0.522	2.22194		0.508	1.83503		0.364	3.33292		0.39	4.51514		0.647	3.47303					0.445	6.62983		0.527	5.45265		0.364	5.5781		0.523	1.77528
0.356	1.57179		0.369	4.54723		0.38	7.397		0.41	9.32022		0.344	6.25982		0.646	7.31397		0.419	0.6828		0.524	2.43247		0.509	5.69129		0.365	4.44441		0.39	4.93133		0.647	3.17288					0.451	1.53931		0.528	5.14217		0.364	2.24836		0.524	7.66123
0.356	6.13488		0.369	3.83299		0.383	6.83653		0.411	2.52784		0.345	2.91909		0.647	3.16402		0.42	11.5207		0.529	2.67868		0.509	1.90757		0.366	10.1106		0.391	5.36392		0.648	1.5945					0.451	6.98852		0.528	9.23677		0.364	3.19472		0.525	4.10489
0.356	7.28249		0.37	4.47652		0.383	4.69059		0.412	8.73984		0.345	6.8305		0.649	3.8894		0.421	4.93168		0.531	2.43105		0.51	4.93323		0.366	5.121		0.392	5.47457		0.649	9.26192					0.453	6.39221		0.529	5.21854		0.364	6.32322		0.526	1.15412
0.357	3.26183		0.37	6.16455		0.383	2.88034		0.412	7.51649		0.345	1.08057		0.652	3.21489		0.424	5.85501		0.531	3.38718		0.51	8.77739		0.367	8.64169		0.392	6.25705		0.649	3.66783					0.455	7.18053		0.531	3.11971		0.365	2.69033		0.526	3.48228
0.358	4.49673		0.37	9.1523		0.384	6.04349		0.412	7.38156		0.346	1.57896		0.653	2.67765		0.424	2.95283		0.532	8.09687		0.51	3.05743		0.368	3.48228		0.393	3.3407		0.651	7.18014					0.457	11.029		0.531	1.53843		0.366	8.52504		0.526	4.62976
0.359	6.69998		0.37	2.12366		0.384	6.66014		0.413	4.00866		0.346	6.85012		0.653	1.73189		0.424	7.17184		0.533	1.52927		0.51	2.34308		0.368	6.1433		0.395	9.3176		0.653	8.43227					0.458	9.313		0.532	3.33411		0.369	3.20794		0.527	5.9745
0.361	5.02178		0.372	2.47		0.384	9.28608		0.413	2.99472		0.346	3.41695		0.655	0.430468		0.424	3.983		0.537	4.6658		0.511	6.62506		0.368	3.46237		0.395	4.64852		0.654	1.17153					0.458	10.0004		0.532	3.1231		0.369	3.87603		0.528	0.525231
0.361	1.63946		0.372	5.3523		0.385	7.09026		0.414	4.2675		0.347	3.34695		0.657	0.537726		0.426	5.03186		0.539	5.31446		0.511	4.04714		0.368	6.17524		0.395	8.03807		0.656	3.817					0.459	3.46791		0.533	5.44618		0.37	3.95939		0.528	1.707
0.361	3.01712		0.372	2.76371		0.385	1.63628		0.415	7.16474		0.348	4.84113		0.669	5.44896		0.428	4.28069		0.54	1.09714		0.512	2.42131		0.369	2.81856		0.395	4.70323		0.657	2.24283					0.461	6.1038		0.535	0.782375		0.37	8.99345		0.529	3.03231
0.363	1.75821		0.374	3.50479		0.386	5.09174		0.415	6.2499		0.349	6.60876		0.674	1.15642		0.428	5.4385		0.54	2.08869		0.512	1.02135		0.37	1.27171		0.397	8.61181		0.658	3.53638					0.464	6.83638		0.536	8.98223		0.372	9.52335		0.529	0.693663
0.363	3.15048		0.374	7.09258		0.387	2.98888		0.416	7.2011		0.349	5.26591		0.681	0.837333		0.428	1.70023		0.544	3.01286		0.513	16.3579		0.371	4.64567		0.398	2.38972		0.659	4.63979					0.464	7.35376		0.538	5.8038		0.372	6.83141		0.53	4.7557
0.364	11.9563		0.375	6.63443		0.387	4.58424		0.417	4.25878		0.35	8.71077		0.691	1.92621		0.428	5.12882		0.545	2.45076		0.515	5.166		0.373	4.8934		0.398	9.1105		0.665	2.51197					0.466	8.74925		0.539	3.63591		0.372	8.29114		0.53	2.34712
0.364	5.2002		0.375	1.9608		0.388	5.17352		0.417	5.07491		0.35	4.11169		0.694	1.36905		0.428	2.7312		0.545	3.53815		0.515	3.414		0.373	3.73923		0.399	9.48561		0.668	1.79195					0.467	7.6337		0.54	3.90378		0.372	4.15195		0.53	1.89667
0.364	1.19869		0.377	1.10052		0.39	4.3244		0.418	6.90396		0.35	6.7157		0.694	0.561924		0.429	2.05124		0.546	1.707		0.516	4.31095		0.374	5.50337		0.399	1.8758		0.669	3.62484					0.471	6.67363		0.54	2.92238		0.373	3.10364		0.53	3.38718
0.366	4.09457		0.377	5.26579		0.392	6.40125		0.418	3.10752		0.35	8.88862		0.704	1.17153		0.429	1.02562		0.548	3.62494		0.517	1.23075		0.374	3.05708		0.399	4.64835		0.669	0.850398					0.471	4.21766		0.54	2.92153		0.374	8.51671		0.532	1.63278
0.366	8.62157		0.378	5.41263		0.393	6.89162		0.419	6.09589		0.35	6.62981		0.707	4.57959		0.429	4.96815		0.549	3.35141		0.518	0.310364		0.374	3.62908		0.4	1.41075		0.669	3.62387					0.474	1.04148		0.541	2.54002		0.376	6.04847		0.532	6.11594
0.368	5.08996		0.379	4.5828		0.394	4.86139		0.419	2.62634		0.351	4.36048		0.708	2.80826		0.43	7.452		0.55	4.22095		0.519	1.32767		0.375	2.67628		0.403	4.19378		0.67	2.31989					0.474	8.55776		0.542	5.23434		0.376	7.37269		0.533	3.42492
0.371	2.60781		0.379	3.98823		0.395	7.41691		0.419	7.10453		0.351	4.67475		0.713	5.99386		0.431	7.45885		0.553	2.99382		0.52	9.87621		0.376	8.20854		0.403	4.02639		0.671	2.31581					0.475	2.35168		0.543	7.81996		0.376	6.39468		0.534	3.59798
0.375	3.71157		0.379	2.49091		0.395	6.84237		0.42	5.48341		0.352	3.69832		0.716	3.83607		0.431	3.1043		0.553	4.90153		0.52	8.74325		0.376	3.56763		0.404	6.29565		0.674	4.4892					0.476	9.54951		0.543	4.71457		0.376	3.07687		0.535	2.0484
0.376	5.53541		0.379	6.2846		0.396	2.18008		0.421	4.79554		0.353	4.83595		0.72	2.74151		0.433	4.85021		0.554	3.57723		0.52	1.5424		0.377	3.31338		0.404	8.78678		0.677	7.89856					0.477	4.8756		0.544	6.88063		0.377	4.51408		0.536	5.69
0.376	4.03827		0.38	3.17182		0.397	1.7956		0.422	5.59896		0.353	4.87455		0.723	4.1151		0.434	6.90116		0.557	3.73678		0.52	4.29121		0.377	4.58939		0.407	5.90727		0.679	1.95254					0.478	10.8497		0.544	2.5605		0.377	5.12953		0.537	3.70744
0.378	5.50693		0.381	2.2308		0.397	9.28893		0.423	14.1852		0.354	1.03871		0.729	3.4056		0.435	4.75305		0.558	8.55548		0.525	4.75928		0.377	2.73714		0.407	7.55689		0.682	1.12317					0.481	8.0544		0.544	3.7884		0.377	12.852		0.538	5.46923
0.378	6.20717		0.381	2.90221		0.399	7.8522		0.424	3.61767		0.354	3.51032		0.73	2.09331		0.435	3.4396		0.558	8.33357		0.528	4.22231		0.378	3.77844		0.408	2.10216		0.687	4.54458					0.482	6.62133		0.546	4.3244		0.377	4.23541		0.539	1.60885
0.379	3.43486		0.381	2.60882		0.399	5.42625		0.424	10.2783		0.354	9.08917		0.735	5.42001		0.436	5.13807		0.564	2.13375		0.529	0		0.378	2.11047		0.408	7.95763		0.688	0.7568					0.482	2.79569		0.548	0.948333		0.378	5.22342		0.54	1.22153
0.38	6.16207		0.382	2.16548		0.399	5.79356		0.425	3.11367		0.354	6.8339		0.739	2.2838		0.436	3.47842		0.566	4.51889		0.53	4.50838		0.379	3.14007		0.409	1.19		0.688	4.17867					0.485	4.70208		0.552	4.66554		0.378	8.85592		0.54	1.39664
0.381	4.53635		0.382	4.82818		0.4	0.975429		0.425	10.6995		0.354	3.29458		0.742	2.53831		0.437	3.69214		0.567	2.1634		0.531	2.19427		0.379	4.5125		0.41	3.53815		0.689	2.71426					0.486	5.98447		0.553	5.27107		0.378	4.22095		0.54	3.64444
0.381	4.58756		0.383	2.57148		0.4	4.31383		0.425	8.45498		0.355	4.75933		0.742	0.447736		0.438	4.14059		0.571	3.79333		0.533	3.65786		0.379	2.13375		0.411	8.89347		0.692	2.41389					0.487	4.67063		0.553	0.829865		0.38	8.88067		0.541	3.1231
0.382	2.25944		0.383	0.468		0.401	5.96255		0.426	6.34841		0.355	2.99471		0.75	2.4098		0.439	2.07035		0.572	2.276		0.533	5.47093		0.38	7.65655		0.411	3.14771		0.694	3.27482					0.496	4.71671		0.555	3.2402		0.38	7.36476		0.541	2.51066
0.383	9.59448		0.383	2.00887		0.402	8.60328		0.427	3.12854		0.356	9.66623		0.755	1.39771		0.44	5.78063		0.573	4.83721		0.534	3.733		0.38	1.91184		0.415	2.43857		0.694	3.46133					0.5	8.40114		0.558	1.43747		0.381	3.27893		0.542	0.724621
0.384	8.41299		0.384	3.50329		0.403	6.27986		0.427	4.40849		0.356	5.66938		0.756	2.43705		0.44	4.63707		0.575	3.21826		0.534	2.98725		0.381	8.79105		0.415	5.84306		0.695	1.95073					0.501	3.03618		0.561	2.98725		0.381	4.82771		0.543	4.90153
0.385	8.01353		0.385	8.62992		0.403	3.28199		0.427	2.2181		0.356	7.64712		0.763	2.47928		0.44	6.34364		0.575	2.38482		0.536	10.4924		0.381	2.35064		0.416	3.88025		0.697	1.83392					0.502	1.14902		0.561	6.47636		0.381	3.24855		0.546	5.07491
0.385	7.08034		0.387	3.51642		0.403	6.27674		0.428	1.26838		0.356	6.48867		0.773	3.47303		0.442	3.76488		0.576	2.16647		0.536	11.3759		0.382	2.05103		0.417	4.29762		0.7	2.8607					0.506	8.9932		0.562	3.16189		0.381	2.82397		0.546	6.158
0.385	0.569		0.387	4.82837		0.404	9.17418		0.429	3.79044		0.356	2.05017		0.781	3.3838		0.442	6.8477		0.577	0.879105		0.536	3.87955		0.382	2.86155		0.419	2.64577		0.7	5.31955					0.508	5.83308		0.563	2.24405		0.382	4.45186		0.546	4.21
0.387	3.12381		0.388	1.05267		0.405	3.79333		0.429	7.18732		0.358	4.257		0.786	3.50047		0.443	2.92153		0.582	4.4638		0.536	1.7043		0.383	7.72844		0.42	3.9121		0.704	4.04452					0.511	6.74923		0.563	1.66646		0.383	6.72473		0.546	0.640125
0.387	3.69214		0.388	5.63879		0.405	8.02168		0.429	2.37798		0.359	3.78386		0.789	3.50235		0.443	10.0597		0.584	1.99125		0.537	5.82292		0.383	1.75821		0.42	6.11675		0.705	2.31989					0.511	2.02996		0.563	12.5533		0.384	6.1452		0.548	4.8278
0.389	11.3389		0.389	3.27915		0.406	2.11047		0.429	4.66864		0.359	4.05189		0.809	2.1285		0.443	6.20281		0.593	7.78392		0.537	3.95754		0.383	2.34308		0.421	5.06841		0.706	1.44806					0.512	5.82459		0.564	3.93098		0.386	2.24836		0.548	5.74173
0.389	3.9229		0.389	3.22704		0.406	6.35135		0.43	3.39522		0.359	3.4579		0.811	0.362453		0.444	2.11343		0.599	2.01182		0.538	8.64975		0.383	6.0819		0.423	4.31604		0.708	3.31433					0.515	7.6225		0.564	3.53815		0.389	8.07411		0.549	5.70612
0.389	5.4385		0.39	4.71867		0.406	5.32789		0.43	2.97628		0.359	6.51215		0.83	2.70405		0.444	5.72466		0.599	2.41434		0.539	4.5355		0.384	4.77358		0.423	5.7513		0.71	4.45237					0.515	11.652		0.564	4.94651		0.39	7.63949		0.549	4.31871
0.39	6.54838		0.39	3.82641		0.407	2.01182		0.431	3.31625		0.359	4.87682		0.836	0.896211		0.444	4.4973		0.599	1.79645		0.539	2.38553		0.384	4.58614		0.423	4.22312		0.713	1.79203					0.516	7.45071		0.569	1.08143		0.39	3.71394		0.549	2.85164
0.392	6.73078		0.39	4.04417		0.41	7.0812		0.431	3.72659		0.359	3.1347		0.851	2.63117		0.444	3.53349		0.604	4.92022		0.54	2.92399		0.384	9.71624		0.424	7.45337		0.715	3.43114					0.519	1.81024		0.569	0.569		0.39	3.08479		0.55	0.903226
0.394	3.13832		0.391	4.96225		0.41	3.1996		0.433	4.74205		0.359	8.68258		0.853	2.73841		0.446	4.19694		0.604	5.12		0.541	5.55994		0.384	8.1441		0.424	3.43825		0.716	1.46441					0.52	3.69374		0.571	2.63447		0.391	4.90114		0.552	3.10674
0.394	7.42789		0.391	3.86284		0.41	5.19141		0.434	5.69284		0.359	8.54562					0.447	2.41327		0.614	3.51927		0.541	3.27459		0.385	6.02476		0.425	5.56722		0.721	2.58826					0.528	5.32427		0.571	7.96998		0.391	5.68675		0.553	2.4137
0.395	2.00824		0.393	1.20175		0.41	2.7916		0.435	1.9412		0.36	13.6748					0.447	5.16523		0.615	3.67688		0.545	3.12381		0.385	5.12479		0.425	5.3868		0.721	6.32469					0.529	1.40827		0.573	3.15632		0.391	7.6815		0.553	2.34712
0.395	6.4971		0.394	3.17803		0.412	5.9745		0.435	10.3539		0.36	4.77524					0.447	0.317929		0.615	2.68426		0.545	6.51434		0.386	4.39932		0.426	2.61874		0.724	3.817					0.53	5.94985		0.575	3.60092		0.391	2.54533		0.553	2.76193
0.395	5.02178		0.395	1.25113		0.412	5.93304		0.435	6.89162		0.361	9.64758					0.448	2.19813		0.617	6.0501		0.546	1.54966		0.386	8.92761		0.427	4.85734		0.725	10.2452					0.53	5.02712		0.576	5.8038		0.395	4.4382		0.555	3.01712
0.396	8.24852		0.395	4.86609		0.413	1.54118		0.436	2.43005		0.361	10.6613					0.449	3.67415		0.617	2.48419		0.547	7.03772		0.388	1.97546		0.427	3.03313		0.725	4.65966					0.531	5.68151		0.577	4.3483		0.396	1.29839		0.556	2.22005
0.396	6.64877		0.397	3.00076		0.413	5.07721		0.437	8.55776		0.361	2.43705					0.453	4.59515		0.621	1.48435		0.547	9.07804		0.388	4.77107		0.428	5.95743		0.726	2.3576					0.533	7.43077		0.577	4.10993		0.398	7.7825		0.557	0.525231
0.398	7.1534		0.401	5.76233		0.414	6.7139		0.438	10.474		0.361	5.93348					0.453	2.907		0.621	2.01182		0.548	3.05212		0.388	5.84268		0.429	3.414		0.733	3.50047					0.536	7.49544		0.58	3.53978		0.399	5.90932		0.558	2.63945
0.403	6.46656		0.401	1.66671		0.414	3.65786		0.44	4.99921		0.362	9.73601					0.453	1.5354		0.621	3.50738		0.548	2.49506		0.388	3.51642		0.43	6.16455		0.736	3.23804					0.539	2.87303		0.58	1.31308		0.399	5.41382		0.559	1.27021
0.403	7.36997		0.404	4.44471		0.414	5.1179		0.44	13.2911		0.362	13.0472					0.453	10.3089		0.627	0.6828		0.549	2.7312		0.39	3.51357		0.43	2.87742		0.737	3.12353					0.54	5.58597		0.581	6.69441		0.4	4.99511		0.56	3.414
0.406	3.40326		0.404	2.78241		0.415	8.535		0.441	4.37531		0.362	3.25753					0.454	2.42868		0.627	0.58607		0.55	4.97733		0.391	4.37333		0.431	5.41485		0.742	2.18887					0.541	4.67063		0.583	5.1271		0.4	2.85302		0.56	3.53349
0.406	4.8634		0.404	1.19638		0.415	3.62494		0.442	2.73689		0.363	6.10089					0.454	6.16654		0.628	3.59798		0.55	3.80905		0.391	4.838		0.431	3.99296		0.745	4.57313					0.541	3.11779		0.586	5.4688		0.401	2.24656		0.561	4.42855
0.406	9.61515		0.407	5.49365		0.416	6.30285		0.442	4.39932		0.363	4.4662					0.454	3.46078		0.632	4.47544		0.55	4.53635		0.392	6.57302		0.432	1.52		0.749	8.77581					0.543	4.60158		0.587	1.89558		0.401	1.60885		0.562	2.17643
0.406	5.28513		0.407	2.5605		0.416	3.4245		0.444	6.18275		0.363	4.257					0.454	3.51096		0.635	3.67688		0.551	6.46953		0.392	1.91184		0.432	2.05103		0.756	2.57055					0.544	1.08821		0.588	4.02283		0.403	2.55895		0.563	5.25231
0.407	6.96456		0.408	0.975429		0.416	3.10674		0.447	7.73982		0.363	4.24498					0.454	4.73636		0.635	1.14938		0.554	2.41398		0.392	3.17182		0.433	8.40128		0.757	0.982175					0.545	4.57476		0.588	2.66913		0.404	5.29636		0.563	1.38077
0.407	5.41382		0.409	3.52545		0.417	3.49745		0.449	4.2316		0.363	2.21648					0.455	1.34924		0.638	2.76155		0.554	1.63384		0.392	5.97279		0.435	9.5114		0.757	0.896808					0.546	2.69023		0.588	5.36851		0.404	5.85928		0.564	3.38128
0.408	5.02131		0.409	3.94842		0.418	5.56116		0.449	6.63644		0.365	3.61206					0.455	3.01651		0.64	3.19519		0.555	6.66584		0.392	5.30174		0.436	7.8337		0.766	1.98546					0.547	4.77178		0.588	1.9346		0.404	3.38506		0.564	2.24556
0.409	2.85183		0.41	1.73926		0.418	10.3828		0.45	3.58064		0.365	1.24769					0.456	2.15936		0.642	4.02639		0.557	5.15988		0.393	7.26561		0.436	2.84837		0.771	3.66783					0.549	5.31796		0.588	6.59125		0.405	8.68023		0.566	4.98376
0.41	3.46224		0.41	3.17545		0.419	11.1275		0.45	5.69129		0.366	10.6425					0.456	4.23652		0.647	1.77756		0.558	5.54206		0.393	7.93999		0.436	8.6507		0.782	1.26953					0.55	3.35992		0.589	4.14232		0.405	4.32535		0.566	4.27706
0.41	6.14164		0.411	1.86136		0.42	3.43858		0.451	3.21354		0.366	6.05452					0.457	4.44844		0.653	4.14232		0.561	9.49092		0.394	1.97585		0.436	12.5208		0.783	1.08979					0.55	5.90195		0.59	1.40333		0.405	3.25143		0.566	3.45471
0.412	4.47622		0.411	3.89196		0.421	3.47232		0.451	4.74779		0.367	3.35225					0.457	3.03231		0.661	1.27171		0.561	1.85669		0.395	3.414		0.437	4.54432		0.8	2.55019					0.554	9.64288		0.59	4.0968		0.406	4.54745		0.567	1.81846
0.413	6.57229		0.412	5.11368		0.423	3.56673		0.451	5.02712		0.368	7.82649					0.457	5.04901		0.662	3.1276		0.563	2.9588		0.396	5.25268		0.437	4.56195		0.811	1.49846					0.554	8.8607		0.591	4.86495		0.406	5.03565		0.569	2.61527
0.415	0.8535		0.412	5.32503		0.423	5.08971		0.452	2.982		0.368	5.26071					0.457	0.789231		0.663	0.975429		0.563	3.41969		0.396	3.51176		0.437	3.34262		0.842	3.50476					0.555	1.08287		0.592	8.64169		0.408	10.9357		0.571	1.78074
0.416	4.2675		0.414	5.98034		0.423	3.69078		0.452	2.18586		0.368	6.56042					0.458	2.71025		0.664	4.93528		0.563	2.66633		0.398	1.707		0.44	3.25267		0.846	0.761152					0.558	5.41352		0.593	6.44108		0.408	7.56589		0.571	1.59843
0.417	10.6889		0.414	5.4205		0.425	2.18581		0.452	4.14103		0.368	4.78413					0.459	3.5036		0.667	3.13405		0.563	3.35141		0.399	3.46643		0.441	3.29294		0.856	4.33601					0.56	6.22439		0.594	4.58424		0.409	2.84337		0.571	1.8777
0.417	3.43486		0.414	4.22312		0.427	2.41765		0.453	2.31583		0.369	4.53245					0.459	5.88411		0.669	4.90153		0.565	3.98972		0.399	4.13465		0.442	6.8571		0.875	3.88238					0.561	4.40491		0.595	1.84985		0.41	3.31727		0.571	1.95554
0.421	3.68549		0.416	3.12259		0.429	4.50115		0.454	0.828406		0.369	6.74241					0.459	1.7198		0.67	6.50611		0.567	2.29307		0.399	1.46414		0.442	4.89313		0.884	5.05306					0.564	6.17905		0.596	2.22194		0.411	6.41491		0.572	1.65033
0.423	6.40125		0.417	2.30763		0.43	3.25882		0.455	8.56644		0.371	3.74912					0.46	4.03231		0.671	2.4137		0.567	12.2982		0.4	4.08542		0.443	2.907		0.884	8.42318					0.565	2.06679		0.597	1.707		0.413	4.65086		0.572	2.3457
0.423	3.9261		0.417	4.20349		0.43	3.64843		0.456	4.68235		0.372	4.77524					0.46	3.84715		0.676	1.00412		0.568	4.78448		0.4	6.41588		0.446	7.59085		0.951	7.78009					0.566	2.42909		0.598	3.77084		0.414	6.19262		0.573	3.28905
0.423	2.9864		0.417	2.59123		0.431	6.21348		0.456	4.5207		0.372	2.23222					0.46	1.57115		0.683	0.980749		0.569	5.40221		0.402	4.61356		0.446	4.41516								0.568	4.14557		0.598	3.57157		0.414	1.69562		0.575	2.11668
0.424	2.05125		0.418	4.69978		0.431	1.93096		0.456	6.64832		0.372	5.5825					0.462	9.40405		0.705	3.44814		0.569	8.24709		0.402	8.83251		0.446	3.0576								0.573	13.4338		0.598	2.60898		0.418	4.61155		0.576	3.39215
0.425	5.64733		0.418	3.19086		0.431	2.48734		0.458	2.32152		0.372	3.01679					0.464	2.97174		0.707	4.70128		0.569	3.69224		0.402	4.85147		0.447	3.48646								0.573	8.88778		0.6	5.32584		0.418	3.46635		0.577	5.4373
0.427	7.33194		0.418	2.276		0.431	5.0635		0.459	5.29675		0.372	5.92331					0.464	5.93657		0.719	2.54042		0.573	3.34309		0.402	3.12381		0.448	2.56345								0.575	3.86145		0.601	5.46695		0.418	9.14772		0.577	2.88034
0.428	5.83793		0.421	1.57662		0.431	5.07491		0.459	12.1678		0.372	9.21404					0.467	1.707		0.724	3.59892		0.574	0.658747		0.403	5.26894		0.448	3.06945								0.579	6.50959		0.602	5.19184		0.419	3.01712		0.577	3.46987
0.428	3.65823		0.422	1.97769		0.433	3.03931		0.46	2.7312		0.373	4.61846					0.467	6.86993		0.731	2.65533		0.577	2.59677		0.403	3.45623		0.449	6.78725								0.579	9.39333		0.603	6.03303		0.42	4.27538		0.577	2.39928
0.429	5.38205		0.422	2.70363		0.434	6.46005		0.462	1.9871		0.373	3.90036					0.467	5.68732		0.731	3.93923		0.578	6.32509		0.404	4.12582		0.449	5.41485								0.58	16.023		0.603	5.24618		0.421	9.16232		0.578	1.29527
0.429	7.68652		0.423	3.63449		0.434	4.96327		0.462	12.3892		0.374	2.13914					0.468	3.46643		0.732	2.17643		0.579	3.86432		0.404	2.90702		0.45	2.99934								0.582	8.16698		0.605	5.36757		0.422	5.77713		0.578	2.90702
0.429	3.40314		0.424	0.87516		0.434	3.7426		0.464	4.91519		0.374	4.04415					0.468	5.11803		0.737	3.22111		0.58	1.462		0.405	13.6048		0.45	1.938								0.586	1.9047		0.605	2.9019		0.423	7.24337		0.579	2.75168
0.429	3.90618		0.424	3.54514		0.434	7.25333		0.465	2.98247		0.374	7.33907					0.468	4.52207		0.758	0.483081		0.581	2.96828		0.405	5.43253		0.45	4.0968								0.588	6.69358		0.606	3.6985		0.423	3.75296		0.58	2.2181
0.431	10.949		0.424	7.15255		0.434	7.75966		0.466	4.26		0.374	2.43257					0.469	2.22395					0.581	2.22593		0.407	2.05103		0.451	5.91232								0.59	6.15459		0.607	2.23772		0.424	3.7554		0.58	2.47778
0.431	3.9698		0.425	4.69735		0.435	13.3926		0.466	5.40231		0.374	5.168					0.47	5.4205					0.582	3.49745		0.407	2.42868		0.451	3.4396								0.59	2.79327		0.608	5.66414		0.424	4.23569		0.58	3.4816
0.432	6.28294		0.426	18.612		0.435	6.25521		0.468	5.12953		0.374	5.89263					0.47	3.25305					0.582	1.34853		0.408	4.5207		0.451	4.42611								0.592	13.4637		0.61	2.81034		0.425	0.966162		0.581	2.34308
0.432	5.76012		0.426	0.59004		0.435	2.31855		0.47	3.73643		0.375	5.01687					0.47	2.44442					0.585	1.93096		0.409	4.16671		0.453	3.15086								0.595	3.61406		0.611	5.92756		0.425	5.6826		0.584	2.85514
0.432	5.11417		0.427	4.8159		0.435	7.48178		0.47	14.2193		0.375	3.67549					0.471	5.91024					0.587	7.77771		0.409	2.24836		0.453	5.4859								0.596	6.2704		0.612	4.34602		0.426	4.47855		0.584	0.953786
0.433	4.93397		0.428	3.72528		0.436	3.69214		0.471	7.72877		0.375	5.75237					0.471	5.0502					0.589	2.29307		0.41	6.96319		0.454	2.40306								0.602	6.19082		0.612	3.733		0.428	5.34069		0.585	3.11425
0.434	3.63378		0.428	5.64026		0.436	4.64567		0.473	4.72684		0.376	8.10533					0.471	2.49233					0.593	1.83844		0.41	5.01727		0.454	3.06592								0.605	3.67968		0.615	3.42219		0.428	3.78741		0.586	2.43145
0.434	4.14103		0.428	6.41891		0.438	4.552		0.474	4.05887		0.376	4.97514					0.472	6.44563					0.597	3.05743		0.411	9.41837		0.455	8.32037								0.608	6.04847		0.616	1.11886		0.428	5.52522		0.586	4.58939
0.435	3.17014		0.428	4.11289		0.439	2.8706		0.474	2.4137		0.377	3.38265					0.472	3.42					0.599	2.45342		0.411	4.22035		0.455	4.19252								0.609	5.48175		0.617	2.61874		0.429	4.23541		0.586	1.02562
0.436	4.03525		0.429	3.7458		0.44	7.29932		0.475	4.61906		0.377	1.52315					0.472	1.94328					0.599	1.85159		0.412	6.92283		0.456	3.42								0.61	6.06248		0.618	2.63809		0.43	8.15306		0.587	1.35194
0.436	6.85218		0.43	3.6936		0.44	4.33293		0.475	6.23831		0.378	7.27852					0.473	2.52636					0.602	1.41418		0.412	6.73615		0.457	3.4017								0.612	7.35134		0.618	2.81655		0.43	5.9745		0.59	0
0.437	5.74512		0.431	3.34002		0.442	5.51532		0.475	6.93343		0.378	7.98923					0.474	6.32322					0.603	3.75967		0.412	6.18275		0.459	3.68334								0.613	5.79275		0.619	1.3656		0.43	5.12953		0.59	1.83503
0.437	8.52259		0.432	3.2175		0.442	9.19548		0.476	2.47325		0.379	3.67805					0.475	6.89162					0.605	0.322054		0.413	1.93232		0.459	3.8556								0.614	4.38253		0.62	2.70893		0.431	8.99589		0.59	1.03558
0.437	5.83137		0.432	4.99252		0.443	16.7935		0.478	2.8153		0.379	3.22737					0.475	5.05272					0.609	1.5272		0.414	5.20325		0.459	3.52065								0.615	8.80077		0.621	5.83794		0.432	6.62742		0.591	1.31308
0.437	1.31317		0.433	0.461319		0.443	1.87537		0.478	7.16046		0.38	1.22772					0.476	3.17502					0.61	1.71743		0.414	6.29741		0.46	5.70064								0.62	6.50517		0.623	2.29805		0.433	5.13807		0.593	2.07981
0.438	4.20155		0.433	5.75686		0.445	2.81655		0.478	6.73506		0.38	2.84812					0.476	3.933					0.61	6.33638		0.414	7.03711		0.461	2.5498								0.622	5.20612		0.629	2.83207		0.434	5.03565		0.593	1.45163
0.439	3.5608		0.433	8.01709		0.446	4.19434		0.478	2.27301		0.38	4.56918					0.476	2.66406					0.613	3.46094		0.414	1.32691		0.461	2.99322								0.622	7.15073		0.629	1.55678		0.434	4.03307		0.593	5.16709
0.439	2.99863		0.433	3.39314		0.446	9.6711		0.479	2.13375		0.381	4.50357					0.476	5.06552					0.614	10.88		0.415	5.7087		0.461	1.51725								0.623	4.41738		0.63	3.71394		0.434	4.01904		0.594	3.42538
0.44	6.09343		0.433	4.6371		0.446	0.879105		0.479	4.88885		0.381	3.05245					0.476	1.52927					0.616	1.31308		0.417	4.0167		0.461	10.5834								0.628	6.51764		0.63	3.12259		0.435	2.20804		0.594	3.38802
0.44	4.75527		0.434	0.922638		0.447	3.74345		0.48	5.83274		0.381	4.49181					0.477	2.845					0.616	4.03231		0.417	1.85697		0.462	3.46715								0.631	6.65023		0.63	3.72659		0.435	8.61039		0.595	2.28359
0.44	5.99157		0.434	0.615522		0.448	5.03944		0.48	2.13375		0.381	5.8515					0.477	2.27301					0.619	4.50853		0.417	2.56903		0.462	7.2704								0.632	8.49979		0.632	4.41625		0.435	2.82837		0.596	4.02283
0.441	5.69		0.434	8.41171		0.448	2.4844		0.481	5.55994		0.381	2.63533					0.477	3.05553					0.62	3.39314		0.418	2.34428		0.465	2.49528								0.638	4.29103		0.633	4.46665		0.436	2.73659		0.596	2.80232
0.443	6.74798		0.434	6.19772		0.449	8.44111		0.483	1.45943		0.381	2.5804					0.478	2.05124					0.621	1.40517		0.418	7.36784		0.465	4.7872								0.641	5.91765		0.637	4.49794		0.437	7.11959		0.599	1.47208
0.443	5.31446		0.435	1.38023		0.454	5.3168		0.483	2.98492		0.382	6.27725					0.478	2.62634					0.621	2.2191		0.418	3.48228		0.465	3.57446								0.644	5.19503		0.638	2.17643		0.437	6.29542		0.6	4.14025
0.444	6.57797		0.437	4.41218		0.454	6.39271		0.485	4.97628		0.382	4.48007					0.479	0.950725					0.622	4.64567		0.418	3.08893		0.465	4.97328								0.647	6.06885		0.642	2.3457		0.437	4.92299		0.604	3.53815
0.444	4.64304		0.437	1.37471		0.454	6.14307		0.485	3.12381		0.382	4.40599					0.479	5.04484					0.622	4.10344		0.419	3.81571		0.468	4.47593								0.648	5.8038		0.643	3.414		0.437	4.48621		0.606	1.55182
0.444	3.33292		0.44	5.75381		0.456	6.43094		0.485	8.80934		0.383	3.92495					0.479	2.88583					0.623	8.937		0.421	4.7377		0.47	3.15086								0.649	3.19585		0.643	3.38506		0.438	3.99875		0.606	2.99476
0.445	9.51053		0.44	3.02242		0.456	6.70777		0.487	5.0072		0.383	8.37932					0.48	5.93657					0.625	1.97585		0.422	3.95622		0.471	1.71								0.651	3.66229		0.644	7.81806		0.439	6.98326		0.606	1.04127
0.445	0.24154		0.44	2.41046		0.458	4.93181		0.487	3.56763		0.383	1.66094					0.48	3.20794					0.628	5.7087		0.422	2.74982		0.471	5.98719								0.651	3.42538		0.645	6.54919		0.439	5.4349		0.607	0.89902
0.445	4.65889		0.44	2.03702		0.458	3.36279		0.487	6.31846		0.384	6.64943					0.48	2.08339					0.628	0.8535		0.422	4.6658		0.471	8.82829								0.655	3.56521		0.647	3.11527		0.44	3.39215		0.607	1.82171
0.446	4.79483		0.441	4.30115		0.458	5.09895		0.488	4.29417		0.384	3.13588					0.481	5.1844					0.631	4.99127		0.422	4.62296		0.472	7.03853								0.656	9.17467		0.649	8.63742		0.441	6.34435		0.608	2.65594
0.448	0.3716		0.441	3.76701		0.459	4.71503		0.489	1.9346		0.385	9.51865					0.481	2.15936					0.634	3.46722		0.422	2.14043		0.473	1.97078								0.668	6.80301		0.649	2.99782		0.442	0.794893		0.61	1.0242
0.449	6.59833		0.442	2.08825		0.462	2.04271		0.489	6.15308		0.385	5.18673					0.481	3.68334					0.637	3.82368		0.423	2.03702		0.473	3.68334								0.673	5.24033		0.65	6.8408		0.442	7.66016		0.612	1.7043
0.45	5.30877		0.442	5.27618		0.462	0.2276		0.489	3.46987		0.386	18.3089					0.482	2.96828					0.638	5.87208		0.423	5.02102		0.473	2.45399								0.675	5.52444		0.651	5.59586		0.442	7.25816		0.612	1.68205
0.451	1.54118		0.442	2.93248		0.462	4.58939		0.49	5.06608		0.386	3.0693					0.483	0.670607					0.638	4.1209		0.424	7.8824		0.473	4.86609								0.684	5.55344		0.652	2.27714		0.443	5.61359		0.613	1.69725
0.452	3.09527		0.443	5.35657		0.462	5.25268		0.49	2.71025		0.386	7.12906					0.483	2.01495					0.641	2.66197		0.424	6.62453		0.474	3.33292								0.7	5.0663		0.652	1.98012		0.444	3.3479		0.614	0.487714
0.452	2.0484		0.443	1.8582		0.463	5.99767		0.491	2.34158		0.387	4.81609					0.483	3.41697					0.644	2.57864		0.425	3.8123		0.474	4.2515								0.703	5.77839		0.653	3.4204		0.444	3.81685		0.615	1.83503
0.453	2.18667		0.444	2.49194		0.463	4.49605		0.491	5.29426		0.388	6.27616					0.485	1.26968					0.644	6.74692		0.426	6.7986		0.475	5.73363								0.712	3.71747		0.655	2.1622		0.446	15.7024		0.618	2.94417
0.454	7.73819		0.444	10.7201		0.464	2.96516		0.491	3.47303		0.388	3.47371					0.485	3.63378					0.644	4.26181		0.426	6.83576		0.475	5.9313								0.731	8.06279		0.655	3.50738		0.447	3.55516		0.621	3.05348
0.455	4.4382		0.445	4.24888		0.464	2.50153		0.494	3.12755		0.389	7.03824					0.486	2.60262					0.644	1.8777		0.427	0.508686		0.476	2.96828								0.732	8.74079		0.658	3.06406		0.447	7.5108		0.622	4.45186
0.459	2.10994		0.445	10.025		0.464	5.35998		0.494	3.12157		0.389	4.59614					0.486	8.12259					0.647	4.08498		0.427	1.63278		0.476	3.40798											0.662	5.19744		0.447	3.10674		0.622	1.9692
0.459	3.14771		0.445	3.37303		0.465	2.15936		0.494	8.75691		0.389	4.57486					0.486	2.90059					0.649	3.9517		0.428	6.12813		0.477	5.5328											0.664	3.80934		0.447	2.62146		0.622	3.79333
0.461	8.01709		0.446	2.1941		0.465	2.97149		0.494	4.31871		0.389	4.25132					0.487	4.57186					0.654	1.94484		0.428	7.45319		0.477	4.83735											0.666	2.43433		0.448	9.88878		0.624	2.29876
0.461	6.66015		0.446	6.72901		0.465	7.09258		0.495	4.99685		0.389	3.90077					0.487	1.00412					0.661	2.05653		0.429	5.01039		0.477	5.1408											0.667	6.12813		0.448	2.97231		0.624	3.11425
0.461	3.47375		0.446	3.30954		0.466	3.56194		0.495	3.31798		0.389	7.86183					0.488	2.52339					0.661	3.59368		0.43	7.42808		0.478	7.15713											0.669	1.78074		0.448	3.57901		0.625	3.2414
0.462	2.74756		0.446	5.0436		0.468	3.6985		0.496	3.8624		0.389	5.12543					0.489	0.483081					0.662	6.27664		0.431	5.4863		0.48	4.38699											0.669	6.77679		0.448	4.82284		0.625	2.07742
0.463	6.36844		0.447	1.0374		0.469	1.14902		0.496	4.06166		0.389	2.63624					0.489	6.97159					0.662	3.20522		0.432	2.41984		0.481	2.99606											0.672	2.9019		0.449	7.6653		0.625	3.67688
0.464	7.53214		0.447	3.5608		0.471	1.9412		0.496	5.55241		0.39	8.02586					0.489	2.503					0.665	0.469054		0.432	4.58252		0.481	5.93502											0.673	0.769217		0.449	4.84263		0.626	5.83173
0.465	4.85586		0.448	3.24493		0.471	5.21147		0.499	2.9093		0.39	2.61988					0.489	2.46582					0.666	3.12381		0.432	3.86209		0.481	2.70963											0.682	1.38023		0.45	4.3476		0.627	0.610423
0.465	3.34785		0.448	3.94391		0.472	6.88277		0.499	2.83585		0.39	6.01818					0.489	4.3475					0.668	0.29687		0.432	3.28905		0.481	2.19427											0.689	5.51461		0.45	8.00204		0.628	2.47325
0.467	1.76907		0.45	4.66032		0.472	3.08479		0.5	2.09512		0.391	5.422					0.49	2.96652					0.673	3.18799		0.433	1.98461		0.482	5.37386											0.689	4.51464		0.451	3.92397		0.629	2.63447
0.467	4.26963		0.45	6.54712		0.473	2.74756		0.503	1.89346		0.391	9.42819					0.491	1.97653					0.678	3.77557		0.434	8.72448		0.482	5.51361											0.691	3.29917		0.452	3.79333		0.629	2.62332
0.467	2.43857		0.451	3.62076		0.473	4.62719		0.503	10.3402		0.391	2.64553					0.491	4.72174					0.684	3.51341		0.434	2.29876		0.483	4.37333											0.696	2.33722		0.452	2.14741		0.63	2.60898
0.467	2.503		0.452	4.94		0.473	8.09273		0.505	8.34185		0.391	5.72277					0.491	2.04271					0.687	0.835654		0.435	5.46453		0.484	3.26209											0.698	2.54485		0.453	2.56647		0.63	3.5847
0.469	5.02845		0.453	2.04676		0.473	5.49033		0.505	2.31744		0.391	3.2191					0.492	4.617					0.69	3.23903		0.435	3.82612		0.485	11.5705											0.707	3.62666		0.453	5.50473		0.632	2.85137
0.471	5.19679		0.453	9.16916		0.473	2.66633		0.506	0.7242		0.391	5.11218					0.492	1.73075					0.691	8.96663		0.435	2.08459		0.485	3.13956											0.711	4.82796		0.454	3.56238		0.633	8.72467
0.471	4.14232		0.454	6.24624		0.474	8.33504		0.506	2.11675		0.391	6.51108					0.492	1.90843					0.698	1.42961		0.437	3.14771		0.485	3.65191											0.712	2.18008		0.454	3.51855		0.637	5.05674
0.472	5.90195		0.454	5.59416		0.474	3.4012		0.506	2.30678		0.392	14.4546					0.493	3.14545					0.699	0.782375		0.437	1.3656		0.485	6.94749											0.715	3.67228		0.456	22.5182		0.637	2.1813
0.472	7.25333		0.455	0.490286		0.476	9.54213		0.509	7.07018		0.392	2.41057					0.496	9.89235					0.706	2.06176		0.439	1.28025		0.486	4.7634											0.722	3.75307		0.457	3.16189		0.638	1.17214
0.473	3.42662		0.455	3.16136		0.477	8.04566		0.509	4.81455		0.392	2.09331					0.497	1.77756					0.707	3.11915		0.439	4.90685		0.489	3.51407											0.723	4.47302		0.457	3.55625		0.64	2.51066
0.474	5.45501		0.455	1.4769		0.477	3.31265		0.51	1.704		0.392	4.75933					0.497	6.90189					0.709	2.44442		0.439	2.54587		0.489	4.23467											0.731	5.59586		0.46	3.73643		0.641	2.2232
0.474	4.95703		0.456	5.8344		0.478	5.7841		0.51	6.00153		0.392	3.784					0.498	2.28169					0.716	4.21155		0.439	5.22171		0.491	2.62334											0.734	2.69611		0.461	4.0958		0.641	4.24095
0.475	4.33789		0.456	6.828		0.479	5.02768		0.511	3.05708		0.393	6.21021					0.498	5.82426					0.725	3.10593		0.439	1.23075		0.491	2.14498											0.735	4.61356		0.462	2.7312		0.642	3.23533
0.475	6.39271		0.458	2.69919		0.479	6.61783		0.511	2.86243		0.393	3.32472					0.499	5.10677					0.725	2.10174		0.44	6.62416		0.491	1.87895											0.743	1.95086		0.463	11.831		0.642	1.76215
0.476	10.811		0.459	2.31583		0.479	6.16072		0.512	4.7796		0.393	3.43733					0.499	1.938					0.726	5.49512		0.44	3.05998		0.491	7.6943											0.762	3.87848		0.463	9.28779		0.644	12.0992
0.476	4.88465		0.46	6.45482		0.481	5.84423		0.513	3.97663		0.394	5.89687					0.499	3.60468					0.733	5.36088		0.44	4.08826		0.492	3.49545											0.783	3.67005		0.463	2.26818		0.644	3.98141
0.478	3.63054		0.46	3.73406		0.481	11.7299		0.515	1.77528		0.394	4.03635					0.499	9.07697					0.734	2.94765		0.441	9.23677		0.493	7.695											0.788	1.707		0.464	6.4727		0.644	2.54485
0.479	5.77291		0.461	1.57094		0.482	3.43287		0.515	0.539412		0.394	2.93656					0.499	1.04127					0.74	4.99253		0.441	2.07742		0.493	3.41969											0.822	1.5932		0.464	11.7186		0.645	1.4225
0.48	1.8759		0.461	1.46571		0.482	7.86439		0.517	2.86349		0.395	4.55594					0.5	2.07399					0.741	6.828		0.442	1.93559		0.494	6.21503														0.464	3.07391		0.65	3.78588
0.481	1.42618		0.461	4.25157		0.483	2.75168		0.518	3.41969		0.395	6.25992					0.5	2.73111					0.747	5.25268		0.442	1.21553		0.496	14.8917														0.465	3.77657		0.65	2.9084
0.481	6.52695		0.461	4.22909		0.484	3.46142		0.523	8.07411		0.395	2.59336					0.501	2.66197					0.752	5.69		0.443	6.84507		0.496	5.7018														0.465	5.87128		0.651	5.00461
0.482	3.19636		0.462	5.14297		0.484	3.65298		0.524	4.74701		0.395	6.08143					0.501	3.21826					0.76	4.85736		0.443	3.51855		0.496	4.5961														0.465	5.10749		0.651	2.41984
0.482	6.26314		0.462	2.10256		0.484	6.62453		0.526	5.19141		0.396	13.7075					0.501	3.2414					0.76	2.19471		0.443	2.12559		0.497	5.01783														0.465	2.31298		0.653	1.84985
0.483	2.61171		0.463	4.75087		0.488	4.28594		0.527	4.75684		0.396	2.03201					0.501	2.76859					0.761	2.58676		0.443	3.41969		0.497	7.74181														0.465	6.39271		0.653	3.59798
0.484	7.28249		0.463	3.83314		0.488	2.46149		0.528	4.96452		0.397	8.10533					0.502	6.88514					0.768	5.50451		0.444	3.43486		0.498	2.448														0.466	10.433		0.653	3.15138
0.485	5.26234		0.464	1.22143		0.488	5.16474		0.529	9.73986		0.397	10.4382					0.502	2.07981					0.771	7.32682		0.445	2.62615		0.498	3.36														0.466	6.87086		0.653	2.76534
0.487	3.70319		0.464	1.85331		0.489	4.96879		0.529	3.11053		0.397	4.24104					0.503	1.09085					0.775	3.1295		0.446	6.43326		0.499	4.92374														0.466	2.65594		0.657	2.73618
0.489	5.97598		0.465	5.24481		0.49	7.38562		0.529	4.4382		0.397	3.8894					0.504	4.19556					0.784	4.20064		0.446	0.791427		0.499	2.53321														0.466	3.13993		0.658	1.52674
0.49	3.78588		0.465	3.78741		0.491	2.34675		0.529	1.71743		0.397	5.38425					0.505	2.08869					0.797	2.57947		0.447	4.72659		0.499	11.5005														0.467	2.96259		0.658	1.88856
0.491	4.94556		0.466	4.79585		0.491	4.64446		0.53	1.60532		0.398	3.40965					0.506	3.90171					0.827	1.80942		0.448	12.6659		0.499	1.66104														0.468	4.05017		0.66	2.99476
0.492	3.9229		0.466	4.31479		0.492	5.36851		0.53	10.0888		0.398	3.63875					0.507	4.03473					0.833	1.85722		0.448	7.19785		0.499	1.31308														0.468	2.93604		0.66	2.28939
0.494	3.95536		0.466	1.86822		0.493	4.27538		0.531	8.44965		0.398	3.24056					0.507	5.4891								0.449	9.86402		0.5	3.76507														0.469	6.15319		0.661	1.88856
0.495	2.38912		0.467	3.44032		0.493	4.73944		0.532	3.27256		0.398	4.67669					0.507	1.03517								0.449	3.73643		0.5	4.63091														0.469	7.52858		0.661	3.27134
0.497	4.53925		0.467	2.94701		0.493	1.80942		0.533	6.1452		0.398	4.4643					0.508	0.683748								0.449	2.60574		0.5	7.63456														0.469	3.29997		0.663	3.11779
0.498	3.71394		0.468	5.73487		0.493	1.71553		0.533	3.77557		0.398	4.75933					0.509	1.71								0.45	6.37916		0.503	0.6636														0.47	9.2334		0.663	2.4844
0.499	3.26357		0.468	1.9665		0.496	9.69007		0.534	10.1407		0.399	2.53448					0.51	5.4205								0.45	1.44794		0.504	4.40111														0.47	5.65548		0.664	2.02996
0.5	5.86946		0.468	3.78434		0.496	5.07467		0.534	5.74235		0.4	6.61388					0.511	4.74205								0.451	1.6595		0.504	9.975														0.47	3.99779		0.666	2.12419
0.5	2.87117		0.47	3.65075		0.496	8.39773		0.534	6.22095		0.4	4.59614					0.511	1.11292								0.451	2.01101		0.504	1.734														0.471	2.13887		0.668	0.325143
0.502	2.54343		0.471	0.451207		0.496	7.12957		0.535	4.69212		0.401	7.07317					0.511	6.25538								0.452	8.58834		0.504	3.51642														0.473	4.69958		0.669	4.91275
0.502	3.09147		0.471	2.71769		0.496	3.55056		0.536	8.05135		0.401	4.14916					0.512	5.08237								0.453	4.33822		0.504	2.36342														0.473	5.13295		0.67	3.73923
0.502	4.8934		0.472	0.837123		0.497	4.69425		0.537	6.61747		0.402	6.55067					0.514	6.65798								0.454	0.93885		0.506	3.90834														0.473	4.32337		0.672	2.59805
0.505	2.63742		0.473	1.6319		0.498	2.11455		0.538	4.3626		0.403	5.55964					0.514	5.94463								0.454	7.17793		0.506	4.22152														0.477	6.03551		0.673	1.93096
0.507	3.157		0.473	4.75038		0.5	4.36992		0.539	2.09847		0.403	4.66363					0.515	6.57797								0.455	2.68272		0.506	2.35771														0.478	3.97898		0.673	5.121
0.508	7.75831		0.473	4.85308		0.501	14.5067		0.54	4.53925		0.403	5.75452					0.515	5.21451								0.457	7.02943		0.507	2.68196														0.478	2.09717		0.674	1.23075
0.509	5.81749		0.474	1.60602		0.502	1.93232		0.541	4.97469		0.404	10.2944					0.515	9.1352								0.458	5.43537		0.507	2.46567														0.479	5.69285		0.677	0.731571
0.51	3.29207		0.474	6.07691		0.503	4.72638		0.542	3.81685		0.404	5.20418					0.516	7.01955								0.458	6.34029		0.508	8.892														0.481	6.11675		0.678	2.41765
0.511	2.64874		0.475	3.67278		0.504	5.01392		0.542	4.58073		0.404	3.70481					0.516	2.2232								0.459	2.27304		0.508	2.14475														0.482	2.845		0.678	1.79899
0.512	3.60518		0.475	1.7043		0.505	3.96877		0.543	2.78241		0.404	5.70902					0.516	2.32562								0.459	3.31727		0.51	3.20625														0.483	7.67347		0.678	3.27892
0.512	1.85159		0.476	2.63928		0.506	2.1809		0.543	2.01319		0.405	9.49027					0.517	3.75296								0.46	4.00882		0.512	3.27622														0.484	6.14908		0.679	0
0.512	3.70988		0.477	1.50681		0.506	8.12299		0.546	7.38156		0.405	6.27516					0.517	5.08084								0.46	2.4137		0.512	2.65206														0.484	3.50276		0.68	2.89712
0.513	6.70024		0.477	3.97631		0.507	6.36142		0.546	7.80915		0.405	7.42307					0.517	7.12957								0.46	2.22194		0.514	9.12456														0.485	4.79279		0.68	0.984598
0.513	4.68683		0.478	4.53214		0.507	6.45175		0.549	5.47236		0.405	10.703					0.518	3.75296								0.462	2.89678		0.514	3.98072														0.485	2.00887		0.681	0.635857
0.513	2.22763		0.478	1.99475		0.508	5.06126		0.549	2.37785		0.405	1.9385					0.518	6.28814								0.462	4.66864		0.515	6.04628														0.486	1.40827		0.681	1.53843
0.514	6.82324		0.478	4.17827		0.508	5.02131		0.549	1.02562		0.406	5.44896					0.52	4.00102								0.463	3.33411		0.519	4.24095														0.486	6.19186		0.682	1.79804
0.514	7.19287		0.479	1.53619		0.509	1.89667		0.55	3.40314		0.406	7.46394					0.52	2.62634								0.463	2.41825		0.52	4.48101														0.486	3.51642		0.683	2.38502
0.514	2.80233		0.479	4.04644		0.509	2.17798		0.55	10.2642		0.406	1.69307					0.521	1.75963								0.464	9.10855		0.52	2.31257														0.487	1.28025		0.683	4.58614
0.514	4.10249		0.481	3.41706		0.51	4.84263		0.552	3.39314		0.407	2.72554					0.521	8.51793								0.465	13.2833		0.521	3.67818														0.487	7.999		0.685	1.74865
0.515	4.44785		0.483	1.44825		0.51	2.41652		0.553	3.6441		0.407	5.29026					0.522	2.06092								0.465	6.10718		0.521	4.65545														0.488	3.7426		0.686	2.59123
0.516	4.10249		0.484	1.91397		0.51	3.59368		0.554	8.00393		0.407	3.24056					0.523	1.59229								0.467	3.06002		0.522	4.56317														0.488	9.61041		0.686	2.01828
0.516	10.4434		0.485	4.21412		0.511	2.5288		0.555	4.51464		0.407	4.72385					0.524	3.14007								0.467	3.11971		0.522	3.48224														0.489	2.14741		0.688	2.01141
0.518	5.1271		0.485	2.448		0.513	6.55773		0.556	4.17827		0.408	3.08774					0.526	2.59105								0.468	4.49673		0.522	4.86566														0.49	3.05553		0.688	2.91726
0.519	3.414		0.486	0.817143		0.514	5.06552		0.557	6.83843		0.408	1.45504					0.528	2.0007								0.468	1.69657		0.522	5.32394														0.491	8.8764		0.688	1.82222
0.52	3.72485		0.489	1.26442		0.514	6.8975		0.557	0.6828		0.408	1.43603					0.528	3.86916								0.468	2.88186		0.523	1.13794														0.491	7.12635		0.694	11.9075
0.52	5.49605		0.489	2.50194		0.515	2.39928		0.557	11.7633		0.408	5.89396					0.529	4.69566								0.468	4.91393		0.524	5.03793														0.491	3.81799		0.694	1.96305
0.52	3.82795		0.489	2.9241		0.515	6.73083		0.557	3.67688		0.409	4.09353					0.529	4.26628								0.468	2.79793		0.525	3.63546														0.492	2.19427		0.696	2.52339
0.522	6.92245		0.49	1.12476		0.516	5.90932		0.558	1.98012		0.409	2.43257					0.529	0.95592								0.469	2.34712		0.525	5.15084														0.492	5.96255		0.696	2.29805
0.524	2.24656		0.49	3.02165		0.516	3.98158		0.558	2.93248		0.41	6.81439					0.529	4.05993								0.469	2.81939		0.525	2.142														0.493	5.68675		0.698	4.13633
0.526	4.11965		0.49	5.86815		0.516	5.95372		0.559	4.05153		0.41	8.03296					0.53	1.08329								0.469	7.07069		0.526	4.98465														0.493	8.6213		0.699	1.37243
0.526	4.34517		0.49	2.03702		0.516	3.3496		0.559	2.7312		0.41	2.84812					0.53	1.34644								0.469	4.26047		0.526	2.7137														0.494	4.6558		0.702	2.78241
0.529	2.18099		0.491	4.25801		0.517	3.44067		0.56	7.72844		0.41	4.91954					0.532	6.498								0.47	2.46567		0.527	5.34204														0.494	4.27283		0.703	2.75802
0.529	4.01572		0.491	5.01727		0.517	6.02772		0.561	3.83673		0.41	0.9288					0.532	2.23012								0.47	6.18753		0.527	2.75988														0.495	6.45861		0.704	2.49222
0.529	2.95756		0.492	2.75347		0.517	3.71511		0.562	3.42007		0.411	5.44896					0.533	13.6788								0.471	3.68456		0.528	6.82048														0.495	6.11416		0.71	0.6828
0.529	5.17311		0.492	0.674143		0.519	3.51855		0.566	7.92048		0.411	0.538085					0.534	2.24656								0.471	2.81034		0.528	7.36476														0.495	3.70917		0.715	3.89537
0.531	4.18443		0.492	3.6352		0.521	4.06166		0.566	5.59586		0.412	8.53812					0.536	1.548								0.471	9.04865		0.529	2.77362														0.496	6.97769		0.716	1.07811
0.532	4.10841		0.492	2.88186		0.522	3.86227		0.572	6.28176		0.412	2.58826					0.537	2.70208								0.472	7.84216		0.529	5.1051														0.496	2.90095		0.718	0.54624
0.533	2.9938		0.494	4.5961		0.524	5.24791		0.572	6.89365		0.412	3.4056					0.537	5.05565								0.472	5.90053		0.53	3.15445														0.497	3.2811		0.718	4.0968
0.534	2.49222		0.494	7.1969		0.524	2.88034		0.574	6.91335		0.412	7.76902					0.537	6.50611								0.474	8.20726		0.531	2.736														0.497	2.96259		0.723	3.49745
0.535	2.47778		0.496	3.69214		0.526	3.81728		0.575	2.62309		0.412	2.89476					0.538	3.07687								0.476	4.32084		0.531	2.76155														0.497	5.82884		0.725	2.06748
0.536	2.22194		0.497	2.69603		0.527	1.27171		0.576	2.97628		0.412	1.95073					0.538	7.068								0.477	7.54169		0.532	1.69105														0.499	4.24403		0.734	1.02562
0.536	2.06913		0.497	3.46987		0.527	5.56408		0.576	3.63691		0.412	1.62877					0.538	1.73118								0.477	4.29233		0.532	4.77107														0.501	5.07491		0.748	3.22943
0.537	6.7207		0.497	4.9503		0.528	4.46421		0.576	2.49222		0.413	4.88947					0.538	4.45929								0.478	3.55056		0.533	4.13266														0.502	15.5203		0.774	2.78241
0.537	10.7698		0.497	3.63591		0.531	3.31414		0.577	4.22095		0.413	11.423					0.539	1.938								0.478	4.80399		0.534	2.89														0.502	2.53675		0.788	1.59801
0.537	2.89741		0.498	2.69017		0.532	2.3898		0.578	0.767865		0.413	4.97149					0.539	3.78124								0.479	4.50853		0.534	5.07995														0.503	2.13863		0.822	0.770589
0.538	4.92367		0.498	1.90043		0.532	1.79804		0.579	4.32762		0.413	3.26451					0.539	7.54476								0.479	6.35979		0.535	3.09681														0.504	16.5536
0.538	4.87958		0.498	3.07355		0.536	0.805135		0.579	8.65449		0.414	1.04685					0.54	4.47236								0.48	3.2811		0.535	2.4131														0.504	0.763029
0.541	5.7799		0.498	4.99457		0.537	4.82796		0.58	3.88556		0.414	3.20126					0.541	2.08742								0.48	1.73118		0.535	11.0204														0.504	4.12134
0.542	3.99296		0.499	1.17893		0.537	3.79333		0.58	6.10805		0.414	4.07413					0.541	2.6866								0.48	2.5605		0.537	3.03093														0.507	9.4791
0.542	4.58614		0.499	3.43287		0.538	3.70744		0.581	3.04415		0.415	2.9779					0.543	4.62719								0.48	5.02712		0.537	4.00509														0.507	6.99491
0.543	3.67507		0.5	8.16081		0.538	2.66913		0.581	4.11728		0.415	6.32469					0.543	1.39909								0.481	8.62767		0.538	3.28158														0.507	2.59606
0.544	2.71603		0.5	0.439936		0.539	5.27036		0.581	1.08329		0.416	3.50777					0.543	10.2542								0.481	3.46987		0.538	4.32084														0.509	5.16408
0.545	1.78715		0.501	3.85502		0.539	4.34566		0.581	3.0672		0.417	4.85298					0.543	2.4286								0.481	1.06653		0.538	2.67359														0.515	3.2402
0.547	4.27706		0.501	2.63077		0.539	5.99726		0.582	2.25324		0.418	3.41199					0.544	2.84464								0.482	2.46218		0.539	5.59636														0.515	5.89924
0.548	1.81454		0.501	3.79864		0.541	3.21769		0.583	7.24544		0.419	13.5333					0.544	5.59084								0.482	4.19473		0.539	3.52716														0.516	1.7043
0.549	1.95266		0.501	4.11306		0.541	2.89735		0.583	4.05507		0.419	4.61297					0.544	1.27395								0.483	2.85164		0.539	3.18506														0.517	4.39873
0.55	4.52355		0.503	1.89954		0.541	3.5608		0.583	7.81237		0.419	4.68057					0.545	0.602471								0.484	2.16526		0.54	2.63555														0.517	3.78876
0.55	6.45789		0.503	2.68098		0.541	6.03851		0.585	2.75281		0.419	5.07624					0.546	4.352								0.485	2.74827		0.541	6.20783														0.518	4.4638
0.55	2.59606		0.503	4.13826		0.542	3.21826		0.585	1.02382		0.419	4.10715					0.546	6.46005								0.485	5.20038		0.541	2.4752														0.519	2.55382
0.552	3.414		0.503	4.16679		0.542	8.17916		0.587	6.11106		0.42	2.42262					0.547	5.16135								0.486	9.31778		0.541	2.57295														0.522	8.14705
0.553	5.04307		0.504	2.85237		0.543	1.23798		0.588	9.19521		0.421	4.697					0.548	3.78691								0.486	5.0328		0.541	3.22575														0.522	1.63628
0.553	5.19184		0.504	2.36148		0.543	3.39215		0.589	2.53276		0.421	6.08751					0.548	2.81034								0.487	3.24401		0.542	5.59636														0.523	2.04271
0.553	2.04271		0.504	2.54042		0.546	5.57021		0.591	3.58693		0.421	8.62298					0.549	3.38922								0.488	4.31871		0.543	3.44067														0.524	3.59221
0.554	3.42538		0.505	3.57238		0.547	6.54919		0.592	1.34616		0.421	8.91416					0.55	1.34276								0.488	1.9346		0.544	4.10363														0.524	3.28199
0.556	2.44426		0.505	2.26083		0.547	2.56273		0.592	4.80399		0.422	12.771					0.55	2.9019								0.488	5.07491		0.545	4.47351														0.524	3.58021
0.558	3.87752		0.505	3.24971		0.547	3.34777		0.592	7.44873		0.422	7.83775					0.551	3.78141								0.489	4.42397		0.546	3.0702														0.525	5.39836
0.559	9.19526		0.508	2.17074		0.548	1.96549		0.593	4.97469		0.422	3.21128					0.551	3.3991								0.489	1.67954		0.546	5.00157														0.526	7.55148
0.56	9.28893		0.509	3.87603		0.549	5.71845		0.595	3.89964		0.422	6.13008					0.552	5.94347								0.49	2.38553		0.547	3.1331														0.526	3.55625
0.561	6.05837		0.512	1.80942		0.549	2.48419		0.596	1.34753		0.422	1.53739					0.552	0.742174								0.491	3.12706		0.547	5.10867														0.526	2.323
0.562	4.32653		0.512	4.73693		0.55	2.42394		0.6	4.04417		0.423	4.50354					0.553	5.55799								0.492	4.83526		0.548	3.47232														0.527	3.55895
0.562	2.85302		0.512	3.17502		0.55	2.73632		0.6	6.36142		0.423	1.32277					0.554	4.33783								0.493	0.512811		0.55	1.29818														0.528	2.28939
0.563	2.14479		0.513	1.9448		0.551	2.69611		0.6	2.44741		0.423	4.89478					0.554	3.24284								0.494	6.4775		0.551	2.3613														0.528	4.21561
0.563	5.89924		0.515	2.70441		0.551	3.62494		0.602	4.30408		0.423	4.54837					0.555	1.21929								0.494	5.02102		0.552	4.66904														0.529	2.36354
0.564	5.54775		0.515	0.558439		0.552	4.85736		0.602	5.3868		0.423	2.28743					0.555	0.448841								0.494	5.85321		0.553	9.78646														0.53	5.19184
0.565	2.27714		0.515	2.75652		0.553	5.79759		0.603	2.77835		0.424	2.47555					0.555	2.64275								0.495	0.6828		0.553	3.0726														0.532	4.01647
0.566	3.32083		0.515	6.0078		0.555	0.763029		0.604	4.07333		0.424	2.07231					0.556	5.23506								0.496	2.81655		0.554	2.1242														0.532	8.82209
0.567	4.98918		0.516	1.04104		0.556	4.02283		0.604	6.9891		0.425	8.09776					0.556	5.25415								0.496	2.28738		0.554	3.43811														0.533	4.44539
0.569	0.89902		0.516	2.4966		0.557	2.63344		0.605	5.06552		0.426	2.58967					0.556	1.4813								0.496	2.13887		0.554	3.4425														0.533	3.91401
0.569	3.44814		0.516	1.62485		0.557	6.87596		0.605	5.75055		0.426	3.41128					0.558	3.32405								0.497	4.08283		0.554	2.84529														0.535	4.19473
0.57	3.89196		0.517	4.61058		0.558	3.13855		0.608	5.48341		0.426	2.67529					0.558	5.30955								0.497	2.81856		0.554	9.44312														0.535	1.641
0.57	2.25945		0.517	1.21836		0.56	3.76607		0.608	3.83324		0.426	2.18887					0.56	3.42								0.497	3.28199		0.555	3.87671														0.536	0.683748
0.573	3.51898		0.521	6.19231		0.56	2.21151		0.609	2.88077		0.427	3.70174					0.563	3.8304								0.498	5.55685		0.555	5.69058														0.537	4.33932
0.574	3.44296		0.521	2.96259		0.562	4.13299		0.61	3.51642		0.427	0.963785					0.564	4.00311								0.5	1.11097		0.555	7.30441														0.538	3.75745
0.574	3.96188		0.524	3.58693		0.563	4.49041		0.61	2.79747		0.428	2.79407					0.564	3.8247								0.501	3.81799		0.556	3.42														0.539	4.10489
0.576	3.31564		0.525	2.28014		0.565	2.9438		0.612	2.42131		0.428	3.10761					0.566	2.00887								0.501	2.13375		0.556	2.54214														0.539	2.72096
0.577	5.11196		0.526	2.49442		0.565	3.31822		0.612	7.87532		0.429	3.61194					0.566	2.69919								0.501	2.61086		0.556	4.21037														0.54	2.85922
0.578	5.30796		0.526	3.96331		0.566	1.74114		0.613	0.2845		0.43	7.32374					0.567	4.22095								0.502	2.80232		0.557	4.40447														0.54	0.719216
0.579	4.58126		0.527	1.91073		0.566	0.379333		0.615	4.71345		0.43	5.1084					0.569	1.16896								0.504	4.69141		0.557	2.08107														0.541	4.10249
0.581	2.65258		0.528	3.23809		0.567	3.37303		0.616	2.59976		0.43	2.22281					0.569	5.17221								0.504	5.76572		0.557	2.75818														0.541	4.66485
0.582	3.42662		0.528	5.07491		0.568	5.83096		0.616	3.42538		0.431	10.3334					0.57	5.99355								0.504	0.663503		0.558	3.73065														0.541	3.60518
0.583	4.07352		0.529	3.02545		0.568	1.86839		0.621	4.37197		0.431	5.49096					0.571	2.44286								0.504	3.26227		0.558	3.89409														0.542	4.0086
0.585	1.92037		0.529	4.15914		0.569	7.63408		0.621	11.3678		0.431	5.59978					0.572	2.706								0.506	5.06552		0.559	5.94783														0.543	3.57229
0.589	2.60162		0.53	1.14855		0.571	5.15727		0.625	3.84524		0.432	4.51337					0.572	1.026								0.507	3.0248		0.559	3.5017														0.543	3.13818
0.59	2.40199		0.531	0.777919		0.574	8.70854		0.625	2.73333		0.432	5.89569					0.573	5.51181								0.507	3.7554		0.559	2.14513														0.544	4.97662
0.591	0.6828		0.531	2.23043		0.574	2.845		0.626	6.05203		0.432	2.5542					0.573	3.58352								0.507	0.742174		0.56	5.06643														0.546	7.46528
0.592	11.9251		0.531	7.63149		0.575	3.88886		0.63	5.02131		0.432	5.91829					0.574	6.15544								0.509	2.68189		0.561	3.31646														0.547	3.44473
0.593	5.44		0.531	3.8692		0.575	3.05743		0.631	2.39699		0.432	5.37355					0.576	4.5454								0.509	3.05708		0.563	3.85846														0.547	5.3114
0.594	4.71345		0.532	2.32152		0.575	5.71544		0.632	2.93116		0.434	5.13962					0.577	2.01101								0.51	4.91118		0.564	0.955462														0.548	2.1809
0.594	4.12426		0.534	4.4712		0.578	2.30678		0.632	2.22005		0.434	6.2612					0.577	0.691329								0.51	5.57233		0.564	6.40978														0.549	5.54775
0.596	2.93116		0.534	2.01454		0.578	1.83278		0.632	2.04271		0.435	4.14291					0.578	6.51154								0.511	2.1809		0.564	1.48387														0.55	6.03496
0.598	4.61356		0.534	2.98888		0.579	5.27107		0.633	4.77107		0.435	3.43966					0.578	2.43857								0.511	5.71276		0.565	4.641														0.55	3.72741
0.6	1.83614		0.535	2.04701		0.582	2.01319		0.633	6.828		0.436	4.54837					0.581	2.3898								0.512	1.85989		0.565	3.67413														0.552	1.65823
0.6	2.13887		0.535	3.86609		0.582	0.84781		0.633	3.27356		0.436	4.21056					0.581	5.85656								0.512	7.14237		0.566	5.91971														0.553	4.27501
0.602	1.09004		0.535	3.66937		0.583	1.91184		0.633	3.2402		0.436	3.11316					0.582	4.93821								0.512	2.45734		0.566	3.98341														0.555	2.11156
0.603	4.14232		0.536	1.67661		0.583	5.50013		0.634	7.93999		0.436	3.11491					0.582	2.15936								0.514	4.03817		0.567	7.05521														0.555	8.17731
0.605	4.6346		0.536	2.92893		0.584	6.64118		0.637	2.86198		0.436	4.21056					0.583	4.13496								0.514	3.79807		0.567	4.61356														0.556	2.01828
0.611	3.12084		0.538	5.4839		0.587	7.26755		0.637	4.20064		0.436	3.58389					0.583	2.52481								0.515	4.39475		0.569	1.99036														0.556	0.647762
0.613	4.49673		0.538	4.51467		0.588	2.73227		0.639	0.179684		0.436	1.82994					0.584	3.21358								0.515	2.55895		0.57	4.34291														0.558	5.48175
0.614	5.71913		0.539	3.13856		0.59	4.80236		0.641	2.45342		0.437	4.95592					0.585	5.65267								0.515	2.88073		0.57	5.0201														0.56	3.67688
0.617	1.7198		0.539	0.636975		0.591	3.09292		0.647	2.17625		0.437	7.63195					0.585	7.72588								0.516	2.64666		0.572	2.32826														0.563	3.31265
0.62	5.51361		0.54	2.06184		0.593	3.42492		0.647	2.15879		0.437	4.72331					0.586	3.9884								0.517	2.50696		0.572	4.05314														0.563	3.40314
0.621	2.52067		0.54	1.40294		0.593	3.83601		0.647	3.19472		0.437	5.0488					0.589	3.1423								0.518	3.09138		0.572	4.4625														0.564	6.12315
0.623	5.9876		0.541	4.82015		0.593	1.19869		0.648	1.4719		0.437	3.57588					0.589	0.770589								0.518	3.68867		0.573	6.2244														0.565	2.86349
0.624	2.73499		0.541	3.67146		0.594	2.34712		0.648	3.06236		0.438	2.76937					0.591	4.40908								0.519	4.50648		0.573	3.59789														0.566	3.72741
0.626	4.79147		0.543	3.5933		0.594	3.90998		0.648	2.76875		0.438	9.44782					0.591	3.43052								0.52	6.15373		0.573	2.7384														0.566	2.52187
0.627	5.18177		0.543	3.11954		0.595	3.03683		0.649	4.27746		0.438	3.70174					0.591	4.65325								0.52	8.118		0.576	3.34033														0.568	6.23482
0.628	3.05627		0.544	2.70394		0.595	3.44814		0.651	3.05671		0.438	2.97758					0.592	1.69562								0.52	3.5847		0.576	6.936														0.568	2.77835
0.629	4.08272		0.544	0.55943		0.596	6.2086		0.651	4.20155		0.439	12.2162					0.592	3.77076								0.521	3.17354		0.577	5.03061														0.57	3.62404
0.632	2.73714		0.544	3.11954		0.598	1.52871		0.655	4.8274		0.439	7.42776					0.593	2.86852								0.521	6.50611		0.577	4.19177														0.571	5.57092
0.634	4.22095		0.545	1.81899		0.599	1.4225		0.657	2.99863		0.439	4.64209					0.595	3.22486								0.522	5.92562		0.577	4.40824														0.571	1.3656
0.636	4.33578		0.547	5.0045		0.601	1.4225		0.658	3.05743		0.439	4.92606					0.595	2.42216								0.522	7.26755		0.577	3.93463														0.575	5.83794
0.636	1.83741		0.549	2.48866		0.601	8.17531		0.659	8.30577		0.439	4.25203					0.595	2.9678								0.522	1.49891		0.58	10.2014														0.577	2.4137
0.64	2.8706		0.55	0.959644		0.601	5.08971		0.659	2.35771		0.439	2.67529					0.596	0.162571								0.523	4.84503		0.58	1.9892														0.577	2.92399
0.644	0.93885		0.55	3.83698		0.601	2.73714		0.664	3.092		0.44	3.98625					0.596	1.49362								0.524	1.98012		0.581	2.7303														0.579	4.49673
0.645	5.07491		0.551	3.12312		0.603	4.20972		0.668	14.629		0.44	4.94814					0.596	1.19638								0.526	2.0484		0.582	1.72282														0.579	3.81728
0.647	3.4992		0.551	7.722		0.606	2.42963		0.674	5.65614		0.44	4.5635					0.597	1.73841								0.526	3.8626		0.582	4.34291														0.581	2.9679
0.647	0.21338		0.552	1.93435		0.609	7.24987		0.679	4.63329		0.44	2.23968					0.598	4.32653								0.528	5.67407		0.582	1.63625														0.583	7.77771
0.647	3.9104		0.553	3.23002		0.61	4.1032		0.68	3.27459		0.441	6.083					0.599	3.68985								0.529	2.38912		0.583	3.50987														0.583	6.83288
0.651	2.98492		0.555	4.89435		0.61	6.5254		0.686	5.12		0.441	9.76461					0.6	1.10067								0.529	3.69281		0.583	2.52399														0.584	3.23002
0.655	1.57385		0.556	1.58245		0.612	2.38553		0.687	4.35595		0.441	5.93912					0.6	5.77276								0.529	4.01572		0.583	2.52694														0.585	2.7762
0.656	2.6699		0.556	2.1879		0.613	11.1524		0.689	2.86179		0.441	5.74252					0.6	3.43486								0.53	2.89712		0.586	1.53472														0.585	2.62673
0.66	4.16437		0.557	0.639762		0.615	2.2191		0.691	2.12559		0.442	6.3824					0.6	2.24836								0.532	1.73075		0.587	1.99137														0.586	6.57302
0.66	3.70988		0.559	9.10827		0.617	0.635857		0.691	2.29805		0.443	9.47458					0.6	2.79793								0.533	3.08886		0.587	3.60484														0.588	11.1979
0.662	3.07758		0.56	3.11954		0.617	4.82868		0.691	3.45259		0.443	3.5702					0.601	3.50479								0.533	1.57385		0.587	4.23054														0.589	5.06645
0.664	8.41073		0.561	1.43426		0.617	1.6595		0.695	8.21067		0.444	5.5198					0.602	2.82026								0.533	2.75168		0.587	3.21746														0.589	2.48291
0.665	0.75867		0.562	4.64299		0.618	1.2077		0.698	1.83844		0.444	3.76149					0.602	5.37795								0.535	4.1473		0.588	1.89678														0.59	3.68867
0.678	3.74994		0.566	3.23002		0.621	2.2232		0.699	5.60579		0.445	4.48105					0.603	3.02955								0.535	2.57615		0.588	1.75588														0.59	4.8621
0.678	3.18526		0.567	3.06557		0.622	6.28409		0.703	6.07692		0.445	3.46133					0.604	6.81733								0.537	4.552		0.588	7.64234														0.592	3.86294
0.683	0.98075		0.568	3.50329		0.622	5.55486		0.705	6.44189		0.445	1.171					0.605	2.42087								0.538	1.40828		0.589	3.64331														0.593	7.72371
0.687	2.47778		0.569	6.26511		0.623	2.98247		0.713	1.97546		0.446	3.13083					0.605	0.771943								0.538	2.85435		0.589	3.68985														0.594	4.84263
0.69	3.24438		0.569	2.9864		0.625	3.59798		0.716	5.56375		0.446	4.43508					0.606	1.54118								0.539	4.27959		0.59	2.64335														0.596	3.39449
0.694	4.58105		0.57	4.97681		0.626	3.04415		0.719	12.5322		0.446	6.5064					0.607	2.00887								0.539	6.62828		0.59	3.37702														0.596	2.76534
0.697	2.39351		0.571	2.20105		0.627	3.6997		0.72	8.08021		0.446	5.06242					0.607	2.21201								0.54	1.81454		0.591	5.10255														0.596	6.09809
0.701	1.97546		0.571	1.72172		0.628	5.60033		0.72	2.25548		0.446	3.46723					0.607	4.4382								0.54	1.6595		0.591	2.62634														0.597	6.29555
0.713	1.07968		0.571	1.37966		0.63	4.45243		0.722	1.9412		0.447	5.17342					0.61	1.87167								0.54	1.85989		0.592	4.60158														0.597	3.24603
0.722	3.26227		0.572	3.70931		0.635	1.09004		0.741	3.20916		0.447	3.06635					0.61	0.684								0.541	1.59801		0.592	2.16287														0.598	1.44825
0.727	2.65206		0.572	3.06164		0.637	3.43495		0.742	2.24836		0.447	3.67674					0.611	1.14								0.541	2.81484		0.593	3.4078														0.598	5.04077
0.729	2.85137		0.574	2.22317		0.64	0.84781		0.753	2.56452		0.447	1.81193					0.611	3.47374								0.541	2.11455		0.594	4.29614														0.599	3.6441
0.742	3.07687		0.574	6.18787		0.643	5.36851		0.757	5.73689		0.447	2.00329					0.612	2.12419								0.543	6.70766		0.598	3.12852														0.601	1.1454
0.746	3.74994		0.575	3.46643		0.645	1.95262		0.76	3.414		0.447	2.03201					0.613	8.05654								0.543	2.46149		0.598	2.39596														0.602	6.63833
0.765	3.98499		0.576	6.24011		0.645	2.68189		0.763	5.02178		0.448	4.14462					0.613	4.03467								0.544	1.58285		0.599	2.37691														0.602	3.58237
0.766	4.42318		0.576	3.762		0.646	5.05272		0.767	1.00412		0.448	4.97899					0.613	2.51817								0.545	3.16751		0.599	2.53321														0.603	20.7467
0.784	3.46521		0.577	6.18133		0.648	3.12381		0.776	6.16072		0.448	3.23127					0.613	1.74865								0.549	2.94457		0.599	4.41625														0.605	2.33316
0.789	3.18433		0.577	2.845		0.649	2.57308		0.78	3.73014		0.448	6.87931					0.615	0.763029								0.55	4.55324		0.599	1.99982														0.607	4.13826
0.815	5.07242		0.578	2.74774		0.65	3.21864		0.79	2.73262		0.448	11.1817					0.616	8.72521								0.55	5.35383		0.604	5.2554														0.607	4.47234
			0.578	4.36834		0.651	4.16679		0.814	7.44183		0.448	2.80343					0.618	4.5183								0.551	7.0556		0.604	3.70063														0.608	8.62157
			0.578	2.42926		0.652	3.781		0.818	8.02384		0.449	5.48642					0.618	3.62494								0.551	2.14442		0.609	2.23155														0.612	9.53928
			0.578	4.29552		0.653	5.68675		0.822	4.83683		0.449	3.62696					0.618	2.38553								0.552	5.15969		0.61	2.38														0.613	3.82795
			0.578	2.30209		0.656	8.38586		0.839	7.84607		0.449	11.8515					0.618	0.782375								0.555	9.04873		0.612	5.29442														0.614	12.0661
			0.581	4.807		0.656	5.07491		0.843	6.259		0.449	6.61935					0.619	0.80655								0.555	2.90702		0.613	1.71105														0.614	3.05382
			0.582	2.76619		0.658	4.4382		0.849	9.70523		0.449	7.33566					0.62	4.58022								0.556	1.4815		0.613	2.99472														0.614	2.4286
			0.582	2.80196		0.659	1.8164		0.85	8.64307		0.449	4.75933					0.62	4.72174								0.556	2.3457		0.616	6.88604														0.615	5.79759
			0.582	2.4147		0.664	1.31317		0.85	2.29401		0.449	2.28743					0.62	4.0968								0.556	3.32083		0.616	3.01355														0.616	1.28708
			0.583	2.20319		0.665	3.07687		0.855	2.27957		0.45	8.77581					0.621	1.75172								0.557	1.3081		0.617	2.39596														0.618	2.28359
			0.583	2.23221		0.669	4.03473		0.873	12.3654		0.45	1.419					0.621	4.18475								0.557	4.20064		0.618	5.4321														0.618	5.94356
			0.584	3.42274		0.673	5.14711		0.886	4.68316		0.451	7.095					0.621	1.84925								0.557	1.73047		0.619	2.30731														0.619	2.46218
			0.584	2.4137		0.696	3.7554		0.908	6.64925		0.451	0.845724					0.622	3.35141								0.559	0.95592		0.619	3.56519														0.622	1.00412
			0.585	5.5575		0.706	5.60465		0.931	1.54909		0.451	4.57486					0.623	2.42131								0.56	1.5638		0.621	7.6														0.622	3.68712
			0.587	7.04818		0.726	6.09643		0.961	1.53573		0.451	4.44431					0.623	0.812857								0.561	3.72248		0.621	4.65528														0.623	5.02768
			0.588	1.20335		0.73	6.19982		0.971	4.40407		0.452	2.39109					0.624	3.17014								0.562	1.88856		0.621	3.7485														0.624	2.62634
			0.588	1.68714		0.744	1.00591					0.452	6.2612					0.625	6.24237								0.563	1.28025		0.622	2.70323														0.626	5.23494
			0.588	4.94651		0.774	4.48087					0.452	4.89518					0.625	4.02354								0.563	0.148435		0.622	3.51447														0.627	3.97468
			0.59	4.52818								0.452	6.42256					0.625	5.19497								0.564	1.3656		0.622	1.55182														0.627	3.13818
			0.591	1.2726								0.453	3.57183					0.627	4.69819								0.565	7.10112		0.623	0.559559														0.628	2.13375
			0.593	2.55684								0.453	6.2694					0.627	3.88433								0.565	2.80232		0.625	1.86354														0.629	15.1184
			0.593	1.84064								0.453	3.16234					0.628	3.10126								0.566	1.9346		0.627	7.866														0.63	3.99661
			0.593	3.39215								0.453	1.10824					0.629	2.28027								0.566	3.07772		0.627	6.17446														0.634	2.93604
			0.594	3.87418								0.453	4.49007					0.629	2.92828								0.566	4.49466		0.628	9.01811														0.636	2.9019
			0.596	3.79039								0.454	4.23051					0.629	6.11416								0.567	4.84378		0.63	2.97149														0.641	6.23594
			0.598	3.432								0.454	3.7776					0.631	1.02135								0.567	4.68823		0.631	2.97754														0.641	2.83964
			0.598	6.73358								0.454	3.9649					0.633	0.635857								0.57	2.90059		0.635	18.4362														0.641	4.8934
			0.599	2.73742								0.454	6.29847					0.633	3.25889								0.57	5.29426		0.636	9.53325														0.646	5.3028
			0.6	2.05982								0.455	6.45061					0.634	0.650286								0.57	2.37785		0.636	4.86818														0.647	1.55921
			0.6	2.71548								0.455	1.64014					0.635	4.7652								0.571	1.71398		0.638	3.38722														0.647	2.78241
			0.602	6.35979								0.455	12.5284					0.636	4.161								0.574	3.6099		0.638	5.0488														0.647	5.50451
			0.606	3.53012								0.455	0.602366					0.637	8.27814								0.575	1.44794		0.638	2.80443														0.647	3.17976
			0.606	4.68421								0.455	3.74616					0.638	1.00747								0.575	2.98725		0.639	6.07168														0.649	7.83513
			0.607	2.907								0.455	5.52559					0.639	4.70859								0.576	3.50738		0.639	2.33997														0.651	1.74114
			0.61	6.29591								0.456	4.7583					0.639	4.10344								0.577	4.02283		0.642	2.49829														0.654	0.947791
			0.61	3.88572								0.456	2.81162					0.639	2.25231								0.577	1.03871		0.644	2.817														0.656	7.7384
			0.611	4.14671								0.457	2.29112					0.64	3.12852								0.579	3.33932		0.644	2.09887														0.656	2.99382
			0.613	3.10332								0.457	6.44313					0.643	2.49528								0.58	2.11156		0.646	3.65717														0.657	17.1191
			0.614	4.53578								0.457	3.48482					0.645	5.01858								0.58	7.12957		0.648	1.27395														0.657	4.90762
			0.614	4.13521								0.457	3.57304					0.65	6.75289								0.58	5.15893		0.648	2.1														0.658	4.14059
			0.615	5.187								0.457	4.86252					0.65	1.98788								0.581	3.69224		0.648	2.80691														0.662	1.96732
			0.616	4.20673								0.457	2.45544					0.653	1.44825								0.581	5.14711		0.649	1.94727														0.663	7.24544
			0.617	3.65414								0.458	6.54076					0.653	2.45342								0.582	3.43709		0.65	4.8564														0.664	3.99609
			0.618	1.83741								0.458	3.59007					0.654	0.76437								0.582	2.81518		0.652	2.63323														0.666	4.7101
			0.619	1.48468								0.458	2.81899					0.655	1.55337								0.584	2.70631		0.655	4.23119														0.671	3.06696
			0.62	4.68								0.458	1.89822					0.657	1.1628								0.585	3.90562		0.656	3.5036														0.672	2.2043
			0.62	3.5899								0.459	7.61395					0.66	5.15229								0.586	1.7198		0.658	6.82422														0.676	1.97585
			0.622	6.20801								0.459	0.8514					0.662	3.96331								0.587	3.81685		0.658	3.0039														0.676	2.17148
			0.623	1.04053								0.46	1.96248					0.663	2.26246								0.588	2.7312		0.658	2.96997														0.678	4.34707
			0.623	1.1529								0.46	2.01331					0.664	1.06687								0.589	4.21155		0.66	1.8759														0.678	3.6435
			0.623	4.05341								0.46	2.58582					0.666	3.4029								0.589	4.67587		0.663	7.15701														0.678	1.50831
			0.623	5.121								0.46	2.0112					0.667	3.84826								0.59	1.29527		0.663	3.76485														0.679	2.77997
			0.625	2.13928								0.461	4.95855					0.667	5.03565								0.592	2.84181		0.666	4.383														0.684	2.44302
			0.626	0.419844								0.461	6.2016					0.667	2.16907								0.595	0.966162		0.666	4.10938														0.689	3.53242
			0.626	5.18009								0.461	5.2057					0.669	1.47334								0.596	3.05348		0.666	2.98477														0.69	3.2497
			0.627	0.210404								0.461	7.61492					0.669	2.35771								0.599	4.5961		0.668	2.779														0.69	2.96652
			0.628	1.3404								0.461	7.24607					0.672	5.55799								0.599	2.99863		0.669	2.72819														0.693	4.02239
			0.629	6.87544								0.462	6.90542					0.674	2.50194								0.599	5.04077		0.67	3.92324														0.693	1.14902
			0.63	3.1936								0.462	3.93421					0.674	5.9902								0.6	2.08173		0.671	3.45187														0.7	3.10674
			0.633	2.62906								0.462	3.67674					0.674	1.59035								0.6	2.14043		0.673	2.43977														0.705	2.59677
			0.635	3.10126								0.462	2.75499					0.675	5.86774								0.602	4.17945		0.673	3.0702														0.707	9.28479
			0.636	2.6757								0.462	5.46102					0.675	0.855								0.602	3.08967		0.673	3.16189														0.71	3.16189
			0.637	2.23492								0.463	3.80746					0.676	0.704137								0.603	4.72156		0.677	4.1563														0.712	4.48941
			0.637	4.06555								0.463	4.95004					0.677	0.954497								0.605	1.48509		0.678	1.7442														0.714	3.20745
			0.641	3.96124								0.463	5.04029					0.678	2.0862								0.606	13.4938		0.678	3.70423														0.716	6.20281
			0.643	2.33589								0.464	3.31645					0.678	1.91164								0.606	5.9942		0.679	4.57496														0.718	2.63447
			0.647	1.3433								0.465	8.78044					0.678	7.89625								0.607	1.72748		0.681	1.31981														0.721	2.12009
			0.648	2.68098								0.465	2.5935					0.678	4.07404								0.611	1.48509		0.681	2.26225														0.722	1.58285
			0.651	2.52018								0.465	2.19661					0.68	6.28969								0.612	1.43747		0.683	3.03012														0.722	3.5299
			0.651	1.78387								0.466	7.61492					0.685	11.932								0.614	4.10249		0.684	1.78211														0.724	4.37333
			0.656	4.35245								0.466	7.5136					0.686	5.28595								0.614	2.69365		0.685	1.46571														0.725	8.079
			0.658	5.27484								0.466	6.09602					0.686	3.82368								0.615	2.99476		0.688	4.50818														0.727	10.6814
			0.658	3.0628								0.466	1.65716					0.687	3.69634								0.618	3.49745		0.688	4.3571														0.731	3.66459
			0.659	1.89891								0.467	4.95592					0.687	4.56228								0.618	1.43078		0.69	2.98194														0.738	4.03473
			0.66	2.21812								0.467	6.00278					0.688	1.63384								0.618	2.63344		0.692	3.5397														0.738	4.87455
			0.66	4.23239								0.467	6.64347					0.689	1.65669								0.621	2.0966		0.692	2.62634														0.739	9.98584
			0.66	2.1809								0.467	3.1218					0.69	4.10742								0.621	1.3656		0.693	2.52705														0.748	14.3319
			0.663	1.08334								0.467	3.72487					0.69	3.11972								0.622	5.05477		0.694	2.57295														0.76	3.55056
			0.669	2.22199								0.468	6.39345					0.691	2.19051								0.623	2.86179		0.695	0.636975														0.775	6.47838
			0.685	4.97952								0.468	3.59169					0.692	0.76437								0.626	5.62306		0.695	3.96865														0.776	4.4666
			0.689	1.27823								0.468	5.69208					0.695	1.73351								0.626	2.79747		0.697	4.2058														0.782	3.38327
			0.693	1.27878								0.468	4.24893					0.697	1.90228								0.626	3.64302		0.698	2.3503														0.822	1.77528
			0.694	3.75653								0.468	4.13213					0.698	4.94817								0.628	3.6985		0.699	4.69059														0.841	5.46489
			0.697	10.3369								0.468	3.096					0.7	3.63919								0.628	1.62571		0.7	2.0468
			0.698	2.35807								0.469	5.82287					0.7	1.4421								0.629	1.59035		0.704	3.13565
			0.698	3.9519								0.469	2.77102					0.7	3.14559								0.63	3.56243		0.706	1.785
			0.7	4.5752								0.47	3.98796					0.702	5.6316								0.631	3.46635		0.707	4.42894
			0.703	4.06659								0.47	2.10528					0.702	1.81846								0.633	2.08459		0.707	2.7248
			0.707	2.4776								0.471	5.692					0.707	0.84781								0.634	2.67921		0.709	4.98572
			0.71	4.48621								0.471	6.10312					0.71	3.08479								0.634	3.32083		0.709	2.52875
			0.71	2.98247								0.471	3.72724					0.71	0.483081								0.635	2.12047		0.711	4.44577
			0.718	2.16868								0.472	8.26426					0.711	4.74632								0.635	5.3868		0.718	4.81185
			0.723	8.09843								0.472	3.5635					0.711	5.04678								0.635	4.20349		0.718	2.94525
			0.738	3.29249								0.472	4.11076					0.712	4.87714								0.635	5.08996		0.725	3.9797
			0.764	5.06028								0.473	3.68306					0.716	1.368								0.638	1.10067		0.727	3.64824
												0.473	1.75388					0.717	1.5675								0.639	1.19638		0.728	2.38595
												0.473	3.38479					0.721	4.10841								0.64	4.46768		0.729	3.6765
												0.473	2.1661					0.722	0.763029								0.641	2.88186		0.732	3.87916
												0.474	1.98221					0.722	1.10067								0.642	5.3115		0.732	2.25133
												0.474	2.91434					0.724	2.52259								0.643	3.46987		0.735	1.86882
												0.474	2.66969					0.725	2.0463								0.644	2.5605		0.739	3.78916
												0.475	2.89476					0.725	2.21294								0.645	4.82796		0.74	3.58142
												0.475	2.2931					0.727	2.1375								0.646	0.58607		0.741	1.68501
												0.475	2.1408					0.728	1.22416								0.647	4.0968		0.743	5.69058
												0.476	3.2973					0.738	3.93789								0.649	5.30023		0.745	5.94836
												0.476	3.85873					0.74	0.770569								0.653	3.75138		0.749	2.67052
												0.476	3.59291					0.744	1.38023								0.655	4.90762		0.753	2.67588
												0.476	2.10823					0.745	1.76344								0.655	0.536757		0.759	3.0345
												0.477	9.51581					0.745	3.79705								0.659	2.28738		0.773	6.1218
												0.477	3.63945					0.746	1.12083								0.66	2.92828		0.784	2.86698
												0.477	2.45612					0.747	1.44794								0.661	7.26394		0.786	1.2141
												0.477	3.05653					0.749	6.12522								0.661	1.43175		0.787	9.8648
												0.478	4.57296					0.751	1.34169								0.662	2.83207		0.788	0.994167
												0.478	2.65542					0.755	3.7554								0.663	4.45039		0.79	2.052
												0.478	5.12815					0.756	2.52337								0.664	3.17502		0.794	1.59796
												0.478	9.15255					0.756	1.14								0.665	3.4577		0.816	3.89626
												0.478	2.34373					0.757	0.723969								0.666	5.06031		0.83	3.79465
												0.479	6.84526					0.764	0.587977								0.667	2.57025		0.839	2.18391
												0.479	2.01135					0.766	2.84681								0.667	2.46218		0.848	3.48042
												0.479	4.18662					0.767	1.28854								0.668	2.34428
												0.48	4.81665					0.768	2.64409								0.67	4.4712
												0.48	4.76997					0.774	0.603851								0.671	4.90448
												0.48	5.68309					0.778	3.91685								0.679	1.12972
												0.48	2.01331					0.779	0.587812								0.683	1.65579
												0.481	2.20269					0.782	2.5479								0.684	3.78876
												0.482	4.85014					0.783	3.00604								0.687	7.41976
												0.483	1.53465					0.783	2.88085								0.692	3.89196
												0.483	3.51961					0.784	0.8493								0.692	2.92238
												0.483	1.7028					0.786	6.37097								0.703	1.96549
												0.484	5.04233					0.788	3.4245								0.705	2.2191
												0.485	2.69255					0.789	2.4339								0.71	1.89558
												0.485	3.4056					0.79	2.6746								0.713	3.35141
												0.485	2.88152					0.795	2.22585								0.719	3.5847
												0.485	2.15347					0.795	0.792818								0.729	2.7417
												0.486	7.11203					0.795	2.93343								0.731	3.36279
												0.486	3.4165					0.8	1.74048								0.732	3.0685
												0.487	1.29668					0.808	2.59131								0.737	2.09847
												0.487	0.740348					0.814	4.29347								0.737	3.20266
												0.487	3.87929					0.818	4.42401								0.738	3.81657
												0.487	2.79407					0.821	0.771943								0.744	5.70366
												0.488	3.97991					0.822	2.4137								0.752	0.599347
												0.488	0.827074					0.824	0.382185								0.764	2.73659
												0.489	3.80292					0.835	4.16214								0.764	2.47325
												0.489	3.94649					0.835	2.1204								0.765	1.54118
												0.489	5.96345					0.843	2.18025								0.796	4.33009
												0.489	5.31955					0.846	1.0399								0.814	2.4286
												0.489	1.57896					0.86	4.28526
												0.49	5.8221					0.867	1.27171
												0.491	1.23494					0.885	2.6619
												0.491	8.40237
												0.491	5.23373
												0.492	2.42547
												0.492	5.63967
												0.492	7.5414
												0.493	3.51432
												0.493	6.05026
												0.493	0.740348
												0.494	8.80158
												0.494	4.52093
												0.494	4.53422
												0.494	2.83232
												0.495	3.37296
												0.495	3.92495
												0.495	3.44047
												0.495	4.17413
												0.495	3.59904
												0.496	12.9668
												0.496	10.3644
												0.497	1.83392
												0.497	3.83607
												0.497	1.97525
												0.498	11.3479
												0.498	9.82326
												0.498	3.31433
												0.498	4.15328
												0.499	5.87125
												0.499	2.53831
												0.5	6.58416
												0.5	6.57792
												0.5	5.52559
												0.5	6.21603
												0.5	1.96248
												0.501	3.57304
												0.502	3.16869
												0.502	3.22208
												0.502	5.676
												0.504	5.67032
												0.504	5.92007
												0.504	2.89476
												0.505	2.61935
												0.505	2.90883
												0.505	4.55594
												0.505	2.65069
												0.505	0.740348
												0.506	4.14291
												0.506	5.65471
												0.507	2.54793
												0.507	6.23982
												0.507	4.23051
												0.507	2.62027
												0.508	4.58479
												0.509	3.36374
												0.509	0.803154
												0.51	5.92574
												0.51	6.67984
												0.51	4.11482
												0.511	3.80789
												0.512	11.419
												0.512	6.10499
												0.512	6.5274
												0.512	0.486514
												0.513	4.93599
												0.513	6.47726
												0.514	4.05429
												0.514	2.56271
												0.516	2.65977
												0.516	5.10608
												0.516	10.5131
												0.516	3.85968
												0.516	1.9706
												0.516	2.67529
												0.517	6.90485
												0.517	4.47937
												0.517	5.27868
												0.517	4.22976
												0.518	4.3375
												0.518	2.75691
												0.519	1.52826
												0.519	6.34415
												0.519	6.44415
												0.519	4.93608
												0.52	4.47937
												0.52	5.70438
												0.52	2.76937
												0.52	2.54466
												0.52	3.25121
												0.521	1.90373
												0.521	3.7482
												0.522	7.01153
												0.522	8.97132
												0.523	10.7379
												0.523	6.25069
												0.523	3.98007
												0.523	3.49142
												0.523	3.1765
												0.524	3.66913
												0.524	3.70156
												0.524	1.43603
												0.524	3.42442
												0.525	7.38675
												0.525	4.95615
												0.525	1.90714
												0.526	4.59238
												0.526	2.78273
												0.526	1.84875
												0.526	4.0924
												0.527	1.25599
												0.528	0.902484
												0.528	6.28404
												0.528	5.75028
												0.528	2.4768
												0.528	4.76406
												0.528	3.5702
												0.529	3.07321
												0.531	6.3855
												0.531	2.98345
												0.531	4.34524
												0.531	0.801318
												0.531	10.305
												0.532	3.51961
												0.532	4.11805
												0.533	4.44431
												0.533	5.69951
												0.533	0.447736
												0.534	7.26441
												0.534	2.80792
												0.534	3.90622
												0.534	5.34339
												0.534	2.60256
												0.534	3.17617
												0.534	2.3429
												0.535	2.40453
												0.535	3.45869
												0.535	5.1074
												0.535	1.72891
												0.535	2.53312
												0.536	2.67262
												0.536	8.68144
												0.536	8.64498
												0.536	4.48499
												0.537	4.97461
												0.537	6.87931
												0.537	2.75854
												0.538	0.896211
												0.538	5.12543
												0.539	4.32298
												0.54	5.58209
												0.541	6.8339
												0.541	4.88947
												0.541	8.56721
												0.541	2.18044
												0.541	4.64933
												0.542	6.29034
												0.542	5.74624
												0.542	4.27743
												0.543	5.37355
												0.543	3.0772
												0.543	5.29741
												0.543	1.67791
												0.544	8.09803
												0.544	3.44776
												0.544	5.14778
												0.544	2.58603
												0.545	2.20607
												0.545	4.03635
												0.546	5.00159
												0.546	1.1352
												0.546	2.838
												0.547	5.11691
												0.547	3.61381
												0.547	1.66236
												0.549	1.80603
												0.549	4.80791
												0.549	3.08386
												0.549	3.43829
												0.549	3.45668
												0.549	3.93871
												0.549	0.597872
												0.549	2.64479
												0.549	1.36905
												0.55	6.00287
												0.551	3.90793
												0.551	2.72448
												0.551	2.07469
												0.552	10.7095
												0.552	4.28964
												0.553	4.31273
												0.553	4.6827
												0.553	5.17765
												0.554	2.50107
												0.554	4.27828
												0.555	4.26906
												0.555	5.85885
												0.556	6.58416
												0.556	2.01711
												0.556	2.18129
												0.556	1.33764
												0.556	1.86362
												0.557	6.32803
												0.557	2.04336
												0.557	2.7864
												0.558	4.07413
												0.558	5.45804
												0.558	3.69508
												0.558	3.8894
												0.559	9.64249
												0.559	7.61492
												0.559	2.54466
												0.559	3.53426
												0.559	2.57665
												0.559	5.12543
												0.56	5.94742
												0.56	3.74616
												0.56	3.61381
												0.56	9.30864
												0.56	4.95615
												0.561	2.36122
												0.561	6.14285
												0.562	7.53876
												0.562	0.876942
												0.562	3.66783
												0.562	2.45612
												0.563	3.46927
												0.563	3.55642
												0.563	3.48482
												0.564	3.23384
												0.565	1.67726
												0.565	5.51537
												0.565	5.84344
												0.567	6.51747
												0.567	2.88659
												0.567	5.54432
												0.567	0.724906
												0.568	2.43841
												0.568	6.92266
												0.57	3.2637
												0.57	7.39867
												0.571	8.86591
												0.571	3.49003
												0.571	1.30832
												0.571	3.30059
												0.572	5.66465
												0.572	3.69508
												0.572	1.39704
												0.573	7.15045
												0.573	0.951439
												0.574	1.95822
												0.575	0.908869
												0.575	2.45544
												0.576	7.3342
												0.576	4.60324
												0.577	1.77091
												0.577	5.25598
												0.577	2.34135
												0.578	8.73423
												0.578	3.63926
												0.578	5.11691
												0.579	8.36288
												0.579	3.88238
												0.579	4.25081
												0.58	1.0231
												0.582	4.8019
												0.582	3.97093
												0.582	7.84991
												0.582	11.2524
												0.582	2.01135
												0.583	3.44776
												0.583	4.47705
												0.584	3.76157
												0.584	1.08736
												0.584	4.03422
												0.585	3.91985
												0.585	8.514
												0.586	1.54148
												0.587	4.82029
												0.587	2.9799
												0.587	3.21128
												0.587	2.27608
												0.587	3.784
												0.588	4.04947
												0.588	4.4409
												0.588	4.04994
												0.589	4.00907
												0.589	3.817
												0.59	5.26287
												0.59	4.71545
												0.591	4.89478
												0.592	1.75601
												0.592	4.03883
												0.592	0.946
												0.592	1.85265
												0.593	2.67262
												0.593	2.07946
												0.593	6.18027
												0.594	2.1661
												0.594	5.2581
												0.594	3.03199
												0.595	6.89421
												0.595	3.33487
												0.595	2.94301
												0.595	4.82493
												0.596	3.4529
												0.596	2.31581
												0.597	3.32591
												0.598	7.67061
												0.598	3.82066
												0.598	3.62615
												0.599	3.58106
												0.599	4.78941
												0.599	1.79503
												0.601	4.11567
												0.601	2.56675
												0.601	1.85212
												0.602	5.30337
												0.602	2.59961
												0.602	6.4004
												0.603	1.77318
												0.603	1.22083
												0.603	4.89478
												0.604	4.41187
												0.605	2.53377
												0.609	2.45129
												0.609	3.90036
												0.609	2.92882
												0.61	1.88392
												0.61	3.40856
												0.61	0.764132
												0.61	3.3838
												0.611	3.47836
												0.611	7.56043
												0.611	5.24122
												0.613	2.00606
												0.614	1.82744
												0.614	0.566405
												0.616	2.32807
												0.618	8.71077
												0.618	5.31274
												0.618	4.0912
												0.619	1.06758
												0.619	2.18887
												0.619	3.15411
												0.62	2.93988
												0.621	2.93976
												0.621	1.79242
												0.621	1.53465
												0.622	2.34915
												0.622	2.5542
												0.622	1.44568
												0.622	3.44667
												0.623	1.38469
												0.623	3.97604
												0.624	2.80792
												0.625	6.39345
												0.626	3.25087
												0.626	2.89381
												0.626	5.1084
												0.626	2.67612
												0.627	3.1413
												0.628	3.38479
												0.628	3.93078
												0.628	2.61664
												0.629	3.9059
												0.629	1.77636
												0.631	1.32277
												0.632	5.40152
												0.632	3.20978
												0.633	3.34136
												0.633	4.43296
												0.634	5.93
												0.635	5.71148
												0.635	2.53121
												0.635	3.54455
												0.635	4.48759
												0.635	2.45129
												0.636	4.28133
												0.636	1.79203
												0.636	0.430468
												0.637	3.89786
												0.637	4.85298
												0.637	2.99471
												0.637	5.38369
												0.638	2.68742
												0.638	3.23804
												0.638	2.82887
												0.639	5.87466
												0.641	10.8785
												0.642	4.07279
												0.644	3.49003
												0.646	2.78223
												0.646	2.55965
												0.646	7.15176
												0.647	0.602366
												0.648	2.46702
												0.648	7.11089
												0.649	6.64711
												0.651	1.48144
												0.654	1.47326
												0.654	4.12979
												0.655	2.07664
												0.655	15.4926
												0.656	2.9404
												0.658	4.52458
												0.658	3.23532
												0.659	3.28896
												0.659	5.87977
												0.662	0.401577
												0.662	3.16402
												0.662	3.92252
												0.663	3.18849
												0.663	2.03768
												0.663	1.5382
												0.664	3.40947
												0.665	2.16614
												0.665	1.20473
												0.665	1.74442
												0.665	2.72945
												0.666	2.9779
												0.666	2.13347
												0.667	2.74306
												0.668	8.54124
												0.669	2.70934
												0.673	2.18887
												0.673	4.23051
												0.674	2.92172
												0.674	2.57719
												0.674	3.36516
												0.674	4.33221
												0.675	2.15347
												0.676	2.06239
												0.677	4.74135
												0.68	3.87
												0.681	3.0772
												0.681	5.62448
												0.682	3.13588
												0.683	1.90359
												0.684	15.6794
												0.684	1.24061
												0.686	4.58315
												0.687	3.5781
												0.688	0.739374
												0.688	1.29208
												0.688	2.20607
												0.69	5.17856
												0.691	1.44469
												0.696	5.29026
												0.696	2.2704
												0.699	3.30749
												0.7	4.55073
												0.702	2.82141
												0.703	10.126
												0.703	1.89011
												0.707	2.07863
												0.707	3.25753
												0.709	4.43944
												0.709	2.11896
												0.709	1.92736
												0.71	2.20105
												0.712	1.00323
												0.724	3.06504
												0.727	4.35187
												0.729	1.22602
												0.733	1.43394
												0.735	9.63785
												0.743	3.93547
												0.744	9.71447
												0.745	1.34181
												0.768	3.45869
												0.783	3.63453
												0.783	2.46462
												0.787	3.46133
												0.802	4.76784
												0.804	8.84321
												0.879	8.33671
												0.938	6.42239

## Sheet: Fig 5C
black color in all figures			blue color in Fig 5C			violet color in Fig 5C			pink color in Fig 5C			light green color in Fig 5C			orange color in Fig 5C
Control			glycine			Strychnine			glycine + Strychnine			glycine + MK801			Bicuculline
Position at MHB (fraction)	speed (µm/h)		Position at MHB (fraction)	speed (µm/h)		Position at MHB (fraction)	speed (µm/h)		Position at MHB (fraction)	speed (µm/h)		Position at MHB (fraction)	speed (µm/h)		Position at MHB (fraction)	speed (µm/h)
0.037	6.38884		0.064	6.40445		0.016	15.7198		0	5.47236		0	3.2497		0.045	8.92174
0.042	6.45156		0.07	6.34364		0.043	5.61997		0.006	8.2041		0.019	5.27463		0.046	7.97647
0.048	3.71087		0.094	12.0059		0.044	1.34853		0.054	4.19694		0.024	2.17255		0.051	9.28949
0.052	9.10488		0.112	8.67156		0.051	9.58115		0.058	9.07149		0.032	5.41382		0.053	25.0301
0.054	8.39844		0.116	10.737		0.073	8.54219		0.072	0.448841		0.052	5.82407		0.064	4.97078
0.056	9.5221		0.12	6.61266		0.081	2.9019		0.084	3.76065		0.074	7.6337		0.077	9.25438
0.06	8.66587		0.12	5.38887		0.086	4.67116		0.089	2.9679		0.075	5.11381		0.081	6.89365
0.063	4.853		0.125	6.10805		0.09	5.57139		0.109	6.31732		0.076	12.0804		0.092	4.58614
0.067	10.8714		0.129	7.29913		0.097	9.22463		0.114	6.12813		0.085	8.118		0.094	2.79818
0.069	6.99213		0.14	11.5222		0.104	9.86336		0.114	2.41792		0.086	9.58907		0.099	3.39314
0.07	2.23772		0.142	8.71253		0.108	3.50329		0.118	4.77358		0.087	2.86155		0.108	14.6119
0.076	4.69235		0.145	2.5605		0.114	7.10112		0.121	13.1317		0.094	4.17267		0.112	3.51642
0.081	3.64773		0.149	4.88571		0.115	1.07882		0.125	8.44965		0.094	9.3885		0.113	4.41885
0.085	13.1975		0.16	8.64483		0.119	7.56201		0.136	5.2324		0.098	2.16647		0.119	9.31778
0.085	9.51043		0.161	6.97452		0.122	4.90762		0.144	5.19568		0.099	3.12259		0.137	8.6146
0.089	12.0413		0.164	7.59615		0.132	2.88034		0.149	10.4229		0.11	0.615373		0.138	6.30285
0.09	9.6711		0.169	9.49558		0.135	8.86502		0.149	15.5309		0.119	8.86274		0.146	8.5329
0.091	13.0701		0.17	4.92022		0.142	4.14268		0.155	10.8297		0.12	5.98161		0.148	6.34029
0.092	6.58902		0.17	6.58992		0.146	7.37708		0.157	8.44624		0.123	5.29075		0.15	7.43202
0.093	6.30106		0.173	4.84693		0.147	7.71137		0.159	6.07218		0.129	1.66125		0.152	10.5238
0.096	6.25294		0.173	11.7985		0.151	2.9019		0.164	5.90394		0.13	0.3414		0.153	13.3875
0.098	4.15195		0.174	4.89435		0.152	4.88885		0.165	4.33053		0.132	3.81728		0.162	3.08479
0.108	6.80773		0.179	7.45804		0.153	4.93201		0.171	4.5207		0.132	6.11594		0.163	1.06875
0.116	7.6559		0.181	8.79008		0.153	5.08971		0.175	7.8522		0.135	5.07467		0.164	10.242
0.117	10.682		0.183	10.6944		0.154	3.71394		0.177	8.55918		0.141	2.9687		0.165	14.3559
0.125	12.5304		0.184	5.41485		0.155	4.3244		0.178	2.4137		0.142	10.9056		0.171	9.98502
0.126	12.7822		0.188	5.66866		0.158	4.15313		0.184	8.8067		0.143	5.58677		0.172	9.24896
0.126	7.02051		0.189	3.10674		0.162	7.35376		0.184	10.2496		0.148	1.41418		0.173	5.98894
0.128	1.69562		0.191	7.31571		0.176	14.3593		0.186	8.09273		0.151	3.77076		0.175	3.8
0.129	4.03342		0.192	1.54118		0.177	3.59892		0.188	6.25465		0.151	1.22384		0.176	9.23998
0.13	4.06668		0.192	5.62534		0.178	4.75305		0.197	6.828		0.153	2.7312		0.176	12.3718
0.131	6.828		0.192	1.44825		0.182	4.52433		0.198	14.1852		0.155	10.0516		0.179	9.10575
0.132	14.0765		0.197	9.20322		0.187	7.70943		0.202	10.2776		0.156	0.880172		0.18	6.47806
0.136	10.979		0.198	13.4495		0.19	8.535		0.202	4.03473		0.157	8.87533		0.182	3.79864
0.138	16.6419		0.199	5.31187		0.199	5.30023		0.204	9.01106		0.163	6.49109		0.183	5.43537
0.139	11.2074		0.2	12.1483		0.201	7.42189		0.215	10.4952		0.165	5.50507		0.185	5.60569
0.143	2.52067		0.201	3.93098		0.202	1.33934		0.216	4.79065		0.167	5.24618		0.187	6.22469
0.143	3.19519		0.202	5.83412		0.21	6.8408		0.216	3.89196		0.167	9.0535		0.187	3.77844
0.145	7.03796		0.202	3.1293		0.21	6.51109		0.227	13.178		0.167	5.62172		0.191	7.50614
0.147	5.54775		0.208	5.90717		0.211	5.05141		0.231	7.19785		0.168	2.7312		0.193	8.132
0.148	6.16959		0.211	8.2737		0.211	6.2321		0.231	7.55752		0.169	1.61909		0.196	5.33166
0.15	3.60177		0.211	10.1123		0.211	4.69141		0.231	3.04036		0.174	0.87057		0.199	8.85079
0.152	7.86927		0.22	4.12723		0.214	8.64484		0.241	4.27283		0.177	1.69562		0.201	5.28479
0.154	3.62342		0.221	2.77276		0.217	7.24544		0.242	7.70198		0.179	4.08542		0.202	3.10364
0.154	2.75055		0.222	6.54391		0.217	19.4354		0.245	9.48333		0.179	6.13262		0.204	3.22575
0.154	4.41415		0.222	13.2744		0.218	3.33932		0.253	5.85928		0.18	1.22563		0.205	8.28017
0.156	4.17594		0.224	1.24367		0.218	6.12813		0.253	5.90195		0.182	9.23618		0.206	9.54213
0.158	4.93925		0.225	5.62944		0.219	1.99804		0.255	9.9006		0.183	2.0484		0.208	1.71438
0.16	13.3341		0.225	5.40316		0.22	7.6943		0.255	7.11999		0.183	6.63557		0.209	6.45246
0.161	5.22141		0.227	5.88915		0.221	6.99728		0.257	3.44814		0.188	4.49673		0.21	11.0272
0.164	4.73449		0.228	9.01675		0.222	4.17827		0.258	9.80306		0.189	5.15893		0.213	12.7171
0.165	4.7988		0.231	3.26227		0.224	6.86573		0.26	15.9751		0.19	6.16026		0.214	5.6316
0.168	7.95035		0.232	5.5457		0.226	7.07039		0.26	1.91184		0.191	5.83453		0.215	15.2587
0.17	0.89902		0.234	0.690116		0.23	10.4428		0.262	3.12381		0.191	3.05212		0.217	8.65749
0.17	10.8615		0.234	2.48795		0.23	3.07687		0.262	7.6181		0.192	5.83453		0.218	6.7252
0.172	7.6784		0.235	3.10225		0.231	9.49519		0.264	8.85554		0.192	4.60158		0.22	4.96879
0.172	3.56519		0.236	2.48291		0.231	5.77276		0.267	6.27664		0.194	1.36667		0.221	1.49177
0.173	7.8205		0.237	2.00887		0.234	9.69386		0.27	6.39815		0.195	8.69018		0.222	11.2455
0.174	4.38599		0.237	4.44389		0.235	1.79804		0.273	9.46897		0.196	5.04901		0.223	1.52988
0.174	5.82407		0.241	3.90903		0.24	5.14132		0.273	3.06557		0.197	2.46567		0.226	5.17055
0.175	3.05743		0.244	11.361		0.24	8.85592		0.274	7.51933		0.197	12.7462		0.228	6.95492
0.178	8.87586		0.245	2.05124		0.249	3.78954		0.276	5.2324		0.197	6.88831		0.228	1.53843
0.18	3.05463		0.246	2.63928		0.251	6.7142		0.277	6.02571		0.197	2.7403		0.231	3.89285
0.181	10.8052		0.246	6.29591		0.255	7.6943		0.278	9.39277		0.198	3.414		0.231	7.87329
0.183	6.25465		0.247	5.52011		0.256	5.75503		0.278	1.41982		0.198	7.6337		0.232	5.98644
0.183	7.80915		0.247	6.54712		0.257	5.73339		0.279	8.70399		0.199	5.51051		0.232	3.86432
0.185	7.17592		0.248	10.6687		0.258	14.2364		0.282	7.38156		0.2	5.55994		0.233	4.79719
0.187	10.8627		0.248	3.79333		0.266	10.102		0.282	9.26332		0.2	2.44741		0.235	3.31265
0.188	4.01367		0.249	8.43173		0.267	7.63431		0.282	3.73678		0.201	1.01611		0.236	8.69388
0.188	4.14557		0.249	8.04708		0.268	6.27986		0.285	8.98223		0.201	8.97242		0.238	5.55611
0.192	7.43639		0.249	5.42485		0.271	7.06561		0.287	6.66584		0.201	5.52149		0.239	5.26191
0.192	14.1624		0.25	6.76216		0.272	3.47303		0.288	3.10674		0.202	4.3288		0.243	2.7664
0.192	6.25032		0.253	6.828		0.273	4.33009		0.291	5.81404		0.202	7.01122		0.246	4.807
0.192	2.4467		0.253	0		0.277	5.86669		0.292	7.86927		0.203	9.28407		0.246	8.6423
0.194	5.52149		0.256	4.05153		0.277	9.69007		0.292	2.47325		0.203	4.98529		0.246	9.41898
0.195	10.6218		0.257	4.06668		0.28	2.30824		0.293	4.03231		0.205	4.38943		0.246	1.57569
0.195	5.80266		0.258	4.46807		0.284	9.5592		0.295	5.54775		0.205	1.07351		0.248	4.40399
0.196	8.40647		0.259	4.24055		0.286	4.69141		0.298	4.3467		0.206	2.72632		0.248	7.81047
0.197	13.5194		0.26	5.13807		0.287	9.0535		0.3	5.55241		0.206	5.15824		0.25	8.95356
0.198	5.34077		0.261	5.29636		0.29	7.66784		0.302	7.1125		0.206	10.8622		0.25	5.13807
0.198	2.51384		0.261	7.33194		0.29	5.85785		0.305	2.73659		0.207	4.3626		0.252	6.2021
0.199	7.28561		0.262	10.5815		0.291	8.15421		0.306	3.47303		0.208	9.71771		0.253	18.9136
0.199	3.47375		0.262	4.37333		0.292	6.47928		0.308	4.33293		0.208	7.37196		0.254	5.52602
0.2	6.14189		0.264	5.95114		0.293	3.61884		0.31	2.29307		0.21	7.57244		0.256	6.51315
0.2	7.54153		0.264	4.98529		0.293	9.68113		0.311	2.46567		0.214	14.9216		0.257	7.7805
0.201	3.67392		0.267	3.11779		0.294	0.567802		0.311	4.00102		0.215	9.52335		0.257	5.59302
0.201	5.34967		0.267	4.84263		0.297	15.1593		0.312	9.26332		0.217	0.980749		0.257	6.04485
0.201	8.25761		0.267	26.3561		0.298	12.8366		0.314	8.09289		0.217	5.59586		0.261	11.8712
0.202	18.0779		0.268	7.19821		0.298	3.51855		0.317	3.90998		0.217	4.19694		0.261	5.0575
0.202	4.82853		0.269	9.39767		0.299	3.65786		0.318	6.77834		0.219	13.62		0.262	4.959
0.202	2.85922		0.271	8.54634		0.299	7.27182		0.321	14.3388		0.219	10.9789		0.262	6.95069
0.203	3.81704		0.272	5.50931		0.299	0.758667		0.321	5.32394		0.22	6.35135		0.263	7.9679
0.204	8.35064		0.276	4.31952		0.302	7.22251		0.321	4.06668		0.221	3.47903		0.263	3.71394
0.205	7.07552		0.276	12.9874		0.304	7.40731		0.323	3.73678		0.222	3.08479		0.266	1.76344
0.206	15.1138		0.277	10.0522		0.304	7.01577		0.323	4.49794		0.225	14.4071		0.266	5.64952
0.206	8.24218		0.278	4.01904		0.304	2.13375		0.325	12.1304		0.225	6.21234		0.266	12.4236
0.207	12.2363		0.279	10.9376		0.305	4.67587		0.325	2.46149		0.226	17.6248		0.267	7.38682
0.208	5.73552		0.281	3.23818		0.306	3.08479		0.327	7.45319		0.226	4.87714		0.268	6.02571
0.21	11.6836		0.282	5.58931		0.307	6.85804		0.328	5.88915		0.227	16.2302		0.268	9.70026
0.211	15.2685		0.283	3.44581		0.307	5.8038		0.331	11.8124		0.227	3.81728		0.268	0.955462
0.211	6.51672		0.284	5.11381		0.308	3.31338		0.333	3.18071		0.227	7.06485		0.268	12.8721
0.212	4.68823		0.284	6.81055		0.308	3.70319		0.333	4.81374		0.227	5.73339		0.269	2.58676
0.213	5.57139		0.286	1.57385		0.309	1.4225		0.333	4.32535		0.229	9.10827		0.27	7.41
0.213	9.3316		0.286	7.3607		0.31	11.7299		0.336	5.82407		0.23	8.96663		0.27	6.62413
0.214	6.99372		0.287	8.66827		0.31	2.64183		0.337	3.62404		0.23	1.02562		0.271	6.98407
0.214	2.22593		0.287	7.66935		0.311	5.81404		0.337	2.7403		0.231	8.568		0.271	2.97018
0.215	9.02129		0.288	5.12316		0.311	5.02102		0.337	8.51793		0.232	5.02925		0.272	7.73982
0.215	9.81525		0.288	4.97752		0.311	3.01712		0.339	3.75307		0.233	5.42485		0.274	4.3605
0.218	2.87589		0.291	14.9362		0.312	6.04847		0.339	5.18009		0.235	8.43372		0.274	4.47544
0.218	4.18443		0.292	4.73977		0.316	8.41764		0.34	8.49574		0.236	3.98072		0.275	6.4125
0.219	16.5336		0.294	7.81996		0.316	2.45342		0.342	3.81685		0.236	3.94696		0.279	6.81201
0.219	4.49238		0.294	5.23561		0.319	3.81728		0.343	6.54824		0.237	9.41837		0.279	6.48188
0.22	13.6048		0.295	5.99947		0.322	4.81886		0.343	1.69657		0.238	9.049		0.279	6.44028
0.221	6.54919		0.295	5.84364		0.322	6.9987		0.343	3.11915		0.238	1.80583		0.28	5.33166
0.221	2.65206		0.297	2.69023		0.323	3.79333		0.344	5.56408		0.238	3.16571		0.283	7.88077
0.222	3.8657		0.297	1.21929		0.324	6.23909		0.344	2.37614		0.241	6.29542		0.284	5.15959
0.222	2.4286		0.298	4.82796		0.325	12.258		0.345	1.79804		0.242	7.58079		0.284	9.47598
0.222	5.5718		0.298	3.14771		0.325	4.75305		0.345	2.26818		0.242	1.3675		0.285	6.54649
0.222	2.23172		0.301	6.54712		0.326	6.40922		0.346	5.62306		0.243	9.58115		0.286	3.7988
0.223	12.3065		0.302	3.98186		0.326	0.3414		0.346	8.50427		0.244	14.5029		0.287	5.34575
0.223	11.593		0.302	5.2554		0.329	1.63278		0.347	9.54213		0.251	5.03665		0.288	3.86422
0.225	7.22183		0.307	4.88799		0.331	6.17578		0.347	1.89667		0.251	3.59892		0.289	5.55163
0.227	2.30642		0.307	6.68711		0.332	6.11594		0.347	5.87208		0.251	7.55115		0.289	5.76112
0.227	5.99623		0.309	2.2191		0.332	9.26368		0.347	4.23549		0.252	7.83212		0.291	2.90598
0.227	5.85785		0.31	7.82553		0.335	6.34364		0.348	5.4634		0.253	5.40316		0.291	8.40128
0.228	5.36472		0.31	7.79102		0.337	5.27668		0.349	9.50609		0.253	8.28464		0.291	7.58079
0.229	16.2093		0.311	3.03618		0.338	12.4343		0.35	2.0106		0.253	5.75058		0.292	3.4884
0.231	3.53836		0.312	9.54864		0.339	1.75821		0.351	7.63423		0.253	0.874667		0.292	3.88365
0.232	2.94417		0.314	4.5125		0.34	3.94842		0.353	1.79804		0.254	5.21411		0.292	11.8871
0.233	6.37332		0.317	2.65131		0.34	7.54153		0.355	5.87208		0.255	2.95756		0.293	6.5899
0.234	6.12226		0.317	3.32463		0.34	2.24405		0.355	7.94805		0.255	5.68251		0.294	7.79967
0.234	8.63155		0.318	5.5832		0.343	2.62615		0.355	1.2077		0.256	6.85076		0.294	5.08353
0.236	12.6799		0.319	4.50395		0.343	3.67688		0.356	4.04714		0.257	5.68331		0.294	5.08876
0.237	4.74167		0.322	4.18471		0.343	4.37333		0.359	3.44067		0.257	5.4205		0.294	8.85554
0.238	6.36604		0.323	2.86155		0.345	4.45929		0.36	6.85076		0.257	7.31571		0.296	0.841925
0.239	10.0144		0.323	9.18026		0.345	7.20283		0.361	9.42264		0.258	6.72558		0.296	1.6745
0.24	4.45527		0.324	5.66866		0.345	3.60055		0.362	2.89458		0.258	1.89667		0.296	5.38837
0.242	9.82379		0.325	7.63339		0.35	4.51889		0.362	3.97421		0.26	6.76655		0.297	6.2086
0.244	3.87887		0.325	2.38482		0.351	4.92413		0.363	6.18015		0.26	7.74162		0.298	5.06643
0.244	4.01742		0.326	6.74675		0.353	3.90822		0.363	1.55337		0.26	4.66011		0.299	6.12669
0.246	11.2159		0.327	6.89415		0.353	3.38917		0.364	4.86116		0.262	12.1308		0.301	10.4165
0.247	11.6913		0.327	5.81939		0.354	9.39362		0.364	0.725475		0.264	3.88886		0.301	11.3942
0.248	10.8188		0.327	2.87579		0.355	4.46336		0.366	6.66584		0.265	4.23467		0.302	7.6266
0.248	2.18496		0.328	5.11575		0.356	7.79245		0.367	8.14666		0.265	2.85164		0.303	5.56225
0.248	7.20476		0.329	4.88465		0.356	4.07729		0.367	7.59974		0.266	9.02929		0.304	6.6643
0.249	5.52602		0.329	4.56		0.357	9.13123		0.369	2.49091		0.268	3.48979		0.304	4.84231
0.249	7.73982		0.33	3.67688		0.358	4.36547		0.372	8.30626		0.269	14.1297		0.305	2.84379
0.251	4.17874		0.33	2.4092		0.358	9.95394		0.376	2.63344		0.269	2.12047		0.306	8.21852
0.251	7.32872		0.331	10.9483		0.364	3.51855		0.377	3.02383		0.27	10.3469		0.306	6.04363
0.252	6.41512		0.331	7.51421		0.364	7.65655		0.377	3.2497		0.272	2.845		0.306	2.77121
0.252	9.5592		0.332	2.86243		0.367	4.88799		0.377	1.47208		0.273	3.6985		0.307	5.61176
0.253	4.74759		0.332	6.2244		0.371	4.34566		0.377	3.49935		0.275	2.96828		0.308	11.5658
0.253	7.55735		0.332	2.79747		0.372	3.46237		0.379	4.06668		0.276	5.87101		0.308	3.7062
0.254	10.8358		0.333	3.16189		0.376	5.9727		0.382	5.35404		0.276	8.06945		0.308	10.9094
0.254	6.16959		0.333	4.60967		0.376	9.39362		0.382	2.67101		0.277	5.84182		0.309	6.02787
0.255	12.4423		0.334	2.25849		0.377	3.18071		0.383	9.65479		0.277	6.4866		0.309	9.89112
0.256	8.50299		0.336	5.85656		0.377	3.21864		0.384	11.2548		0.277	6.83576		0.31	6.06625
0.257	3.05708		0.336	3.46094		0.378	3.03231		0.384	5.34101		0.278	5.63879		0.312	6.6367
0.257	8.62699		0.337	6.11191		0.379	6.41969		0.385	3.17014		0.278	7.6943		0.312	5.43338
0.259	8.43974		0.337	1.72708		0.379	16.5677		0.386	8.30577		0.279	5.68168		0.313	4.49466
0.26	6.06644		0.337	8.07411		0.38	7.06518		0.386	4.48372		0.281	4.84263		0.313	6.68742
0.26	7.36705		0.338	3.4204		0.384	1.75821		0.386	5.07242		0.283	3.93098		0.314	10.3046
0.261	11.6023		0.34	5.07443		0.385	6.64556		0.388	4.63938		0.287	12.0825		0.315	4.54699
0.262	8.568		0.34	1.46414		0.386	3.98499		0.388	5.08506		0.288	10.1552		0.316	15.5195
0.264	12.7585		0.34	2.10174		0.388	2.76155		0.39	4.99511		0.29	0.965309		0.316	6.65608
0.264	8.90485		0.342	3.414		0.389	5.95269		0.393	2.31583		0.29	4.39475		0.318	5.49237
0.264	4.85719		0.343	4.77358		0.39	5.43537		0.394	7.15802		0.292	3.93463		0.318	11.065
0.264	8.20854		0.343	0.69768		0.39	2.81034		0.397	6.64178		0.292	5.12953		0.318	5.7528
0.264	4.41812		0.344	3.98158		0.391	4.48087		0.4	5.77509		0.296	4.52287		0.319	5.72152
0.266	9.65479		0.344	6.26469		0.392	5.79648		0.4	4.82162		0.297	4.02283		0.321	6.69144
0.268	6.55432		0.346	1.62704		0.393	3.92165		0.401	5.21367		0.299	5.22888		0.321	3.96
0.269	5.15969		0.346	4.33293		0.393	6.6381		0.401	2.42394		0.301	8.42039		0.321	5.89645
0.269	2.34314		0.346	4.8365		0.395	4.66632		0.402	3.61439		0.301	4.09355		0.323	0.403275
0.27	6.17156		0.346	3.83324		0.397	8.26727		0.403	4.47722		0.301	7.35376		0.323	4.2636
0.27	4.82853		0.347	4.18642		0.398	1.91004		0.404	4.47544		0.301	4.5639		0.323	10.0144
0.271	10.4165		0.348	2.60114		0.399	1.73118		0.407	4.37197		0.301	4.31383		0.324	4.97711
0.271	6.57764		0.349	4.623		0.399	6.8873		0.408	8.2505		0.302	7.29316		0.324	6.46005
0.272	6.78747		0.349	4.14553		0.399	7.23313		0.409	8.64169		0.302	2.03702		0.325	8.14054
0.274	3.60997		0.35	10.9497		0.4	4.19694		0.409	5.4385		0.303	8.24993		0.325	5.45764
0.276	9.26332		0.351	3.0716		0.402	5.01727		0.41	5.59586		0.303	1.09714		0.327	6.8818
0.276	5.53718		0.351	3.14361		0.402	4.37845		0.412	2.89712		0.304	4.2515		0.327	7.57849
0.278	2.25367		0.354	14.0154		0.404	7.03853		0.412	7.09026		0.304	3.35658		0.327	4.70348
0.279	2.25944		0.355	1.95736		0.404	4.68527		0.412	1.50856		0.305	7.24337		0.329	11.2176
0.279	5.55685		0.355	4.63601		0.409	3.67005		0.413	5.28316		0.305	2.08376		0.329	6.74973
0.279	5.08971		0.355	1.51121		0.41	8.03294		0.413	4.49794		0.305	2.845		0.329	3.36532
0.281	6.30586		0.356	3.46643		0.411	2.37614		0.414	2.4137		0.306	0.8535		0.329	4.33293
0.283	5.9727		0.356	5.93797		0.411	5.08003		0.415	10.7456		0.306	10.7086		0.33	9.44611
0.284	5.7341		0.357	3.1765		0.413	2.42394		0.415	4.73351		0.307	0.647762		0.331	16.4416
0.284	5.79612		0.358	10.7862		0.415	2.29079		0.416	16.6219		0.308	7.03796		0.332	3.25762
0.286	4.32115		0.358	4.79487		0.416	3.81657		0.416	3.78691		0.308	6.41512		0.333	4.29762
0.287	7.36912		0.359	4.42777		0.417	2.43857		0.416	5.89403		0.309	3.44814		0.336	7.78372
0.288	3.2433		0.36	6.20727		0.419	5.17343		0.418	1.50856		0.309	6.2086		0.336	4.09286
0.288	3.93464		0.36	4.39873		0.419	3.95636		0.418	3.64302		0.31	8.30577		0.337	10.7968
0.291	4.36382		0.361	3.24855		0.42	3.44814		0.42	4.11046		0.311	3.91553		0.338	6.91985
0.291	3.61713		0.362	7.91272		0.42	2.69611		0.42	3.03946		0.312	2.14043		0.339	6.94777
0.292	5.66511		0.362	3.16751		0.421	7.39472		0.421	2.98481		0.313	4.22172		0.34	9.55161
0.293	9.04511		0.365	6.19344		0.421	4.80073		0.423	3.11425		0.313	5.16523		0.34	7.4869
0.294	8.48379		0.366	0.980749		0.423	5.29636		0.425	8.535		0.314	6.22696		0.341	5.8038
0.294	3.24855		0.366	3.98499		0.424	3.3225		0.425	9.64699		0.314	6.11106		0.341	4.96879
0.295	3.61511		0.367	6.31327		0.424	8.05094		0.427	4.88543		0.314	5.1408		0.342	11.2945
0.296	8.07297		0.367	2.21151		0.425	1.54118		0.428	4.69197		0.315	5.52309		0.344	10.6074
0.296	12.976		0.368	2.74288		0.427	1.52691		0.428	5.56482		0.315	4.73449		0.344	3.38625
0.297	11.4815		0.368	4.16656		0.427	8.83251		0.43	5.43369		0.315	1.95086		0.344	3.21769
0.297	2.79327		0.368	3.20916		0.429	2.37614		0.43	4.01647		0.315	4.93454		0.345	11.1621
0.299	8.59746		0.369	6.2846		0.429	1.01737		0.432	3.3534		0.316	3.9261		0.347	7.31453
0.299	13.4182		0.37	4.85556		0.429	3.16571		0.434	5.121		0.316	4.62985		0.348	8.57767
0.3	1.56191		0.37	2.3472		0.433	2.30729		0.435	3.98141		0.316	3.75618		0.349	9.1143
0.303	4.56053		0.37	8.63208		0.434	9.49795		0.435	6.12813		0.317	4.2515		0.349	7.90882
0.305	8.10885		0.37	1.85331		0.436	11.3652		0.436	7.6815		0.318	14.8367		0.349	3.96024
0.305	9.6846		0.374	7.33342		0.438	4.37789		0.437	2.45105		0.318	7.15592		0.35	4.4479
0.305	7.59113		0.374	4.97952		0.44	4.53405		0.438	1.79946		0.32	2.29307		0.35	8.41092
0.306	8.19597		0.375	1.72708		0.44	3.49745		0.439	3.24614		0.321	4.838		0.35	6.9013
0.306	10.4197		0.375	6.7583		0.442	5.85785		0.44	7.21612		0.321	3.86432		0.35	5.47947
0.306	6.71114		0.376	3.6985		0.443	2.18667		0.44	2.75055		0.321	5.23647		0.351	6.4125
0.309	10.0653		0.378	2.84419		0.444	3.0621		0.441	7.58667		0.322	11.2844		0.353	4.15484
0.311	3.32315		0.379	2.73333		0.445	1.67131		0.441	2.62309		0.323	2.89741		0.353	6.57797
0.311	8.10798		0.38	8.10256		0.445	6.83938		0.444	4.10249		0.323	1.49891		0.354	7.96466
0.311	3.62494		0.38	5.51874		0.446	2.84337		0.445	3.99609		0.323	1.71909		0.355	3.57425
0.311	6.14721		0.381	3.17014		0.446	3.53892		0.448	2.47596		0.324	2.86349		0.355	5.07684
0.311	4.72708		0.383	3.05553		0.446	3.44814		0.448	3.92854		0.324	7.66016		0.355	3.49535
0.312	6.63019		0.383	1.76907		0.446	6.60609		0.449	4.31871		0.325	8.06945		0.356	5.29478
0.314	2.79698		0.384	7.74125		0.447	1.41982		0.449	8.04241		0.326	9.40557		0.356	7.17643
0.314	9.10701		0.384	2.0106		0.45	3.414		0.452	3.67688		0.326	4.31871		0.356	7.4869
0.314	9.82988		0.386	3.31727		0.452	4.02639		0.453	3.03683		0.327	0.640125		0.358	6.68711
0.314	4.14232		0.386	5.98542		0.452	2.24836		0.453	3.5278		0.327	3.86991		0.358	14.7641
0.314	5.06608		0.387	6.9255		0.453	2.03588		0.454	1.60659		0.33	2.25144		0.359	3.9539
0.315	6.83144		0.387	5.9176		0.453	8.05704		0.455	3.51471		0.33	4.28383		0.359	3.58237
0.316	7.82997		0.39	3.02181		0.453	5.70328		0.455	3.43709		0.33	4.02354		0.36	12.5542
0.316	4.97078		0.39	1.27243		0.454	7.24544		0.456	3.01241		0.331	8.25477		0.36	4.90677
0.316	4.45314		0.391	4.56717		0.46	3.51176		0.457	4.54363		0.331	4.58614		0.36	5.94226
0.319	8.50568		0.391	4.81296		0.461	2.41792		0.457	9.104		0.332	11.9563		0.361	8.07177
0.319	9.88125		0.391	2.76534		0.463	4.62678		0.459	4.46269		0.332	8.4757		0.361	5.11492
0.32	3.74345		0.392	2.80667		0.464	3.67005		0.459	2.4137		0.332	3.31414		0.361	6.06781
0.32	9.44931		0.392	4.0167		0.464	2.42963		0.459	2.07035		0.333	2.29805		0.361	8.30521
0.321	6.0108		0.392	3.49864		0.466	4.87064		0.46	5.06329		0.333	2.83964		0.361	7.97738
0.321	2.90327		0.393	7.397		0.466	7.41834		0.461	6.03303		0.334	5.25268		0.362	5.4859
0.321	4.82837		0.393	6.28767		0.467	3.32083		0.461	7.98745		0.334	2.06748		0.363	4.56228
0.322	6.05288		0.395	5.62069		0.469	8.78678		0.461	5.35604		0.335	6.56538		0.363	6.09466
0.323	8.51793		0.395	0.763029		0.47	1.27266		0.462	5.39778		0.337	6.30096		0.363	1.138
0.323	8.79349		0.395	4.8274		0.472	3.59836		0.464	4.23467		0.337	5.30877		0.365	4.35273
0.324	11.4174		0.396	6.52579		0.473	3.4396		0.465	1.56843		0.337	2.3416		0.365	5.76692
0.325	7.92864		0.396	3.93463		0.473	1.54118		0.466	4.0212		0.338	7.31571		0.365	4.31684
0.325	13.5735		0.397	5.15727		0.474	2.916		0.466	2.56477		0.338	4.13826		0.365	4.54048
0.325	8.87811		0.397	10.1225		0.475	7.16495		0.47	4.17267		0.338	3.55056		0.365	7.96259
0.329	1.99036		0.397	5.53959		0.476	4.77004		0.472	1.38917		0.339	10.1498		0.367	10.4191
0.329	3.93179		0.397	2.61071		0.476	2.68272		0.473	3.72248		0.339	5.08996		0.367	4.90685
0.33	1.18171		0.397	3.79333		0.476	6.13076		0.473	3.6985		0.339	4.04417		0.37	7.37007
0.332	2.95233		0.397	2.92828		0.478	12.1652		0.473	1.04943		0.34	5.13295		0.371	18.1089
0.333	3.05837		0.397	3.95636		0.479	7.29648		0.473	4.55267		0.34	3.4396		0.371	4.62529
0.333	11.4784		0.398	5.31527		0.48	1.1454		0.476	4.53849		0.34	3.97631		0.372	2.32802
0.334	7.21895		0.399	1.40827		0.481	1.17389		0.476	2.7896		0.34	8.47138		0.373	7.56364
0.334	3.6997		0.4	3.95861		0.485	4.78711		0.477	2.63928		0.343	6.259		0.373	4.76793
0.334	2.62634		0.4	3.10593		0.486	4.64304		0.477	8.42039		0.343	3.72248		0.373	6.40125
0.335	3.62666		0.401	4.45222		0.49	2.59976		0.477	2.73227		0.344	7.19785		0.373	9.10855
0.335	8.46467		0.403	8.28205		0.494	4.63166		0.478	1.60913		0.346	4.56717		0.374	6.1864
0.336	0.46008		0.405	7.09513		0.495	4.15289		0.478	1.21929		0.346	7.6943		0.374	8.91711
0.337	7.49065		0.406	1.41982		0.497	2.43247		0.479	3.01783		0.35	1.27021		0.374	3.18071
0.338	6.15062		0.406	3.8167		0.498	6.66014		0.479	5.52987		0.35	3.27459		0.377	10.4896
0.339	2.4317		0.406	3.64302		0.498	5.39222		0.482	2.6934		0.35	1.59035		0.378	5.5575
0.339	5.98389		0.407	4.62976		0.499	7.06069		0.483	1.38733		0.351	6.09136		0.378	2.023
0.339	2.1813		0.408	10.3423		0.499	1.54118		0.484	1.40576		0.351	1.67829		0.379	3.36547
0.34	7.17398		0.408	3.32208		0.5	3.51341		0.485	5.18225		0.353	3.01968		0.379	5.39839
0.34	5.83384		0.408	2.08254		0.503	2.73714		0.491	3.09536		0.354	4.03223		0.379	6.43802
0.341	6.94757		0.409	6.54269		0.505	3.46237		0.493	4.16752		0.355	9.471		0.379	5.63037
0.341	2.9019		0.41	9.09109		0.507	2.68272		0.493	3.48702		0.356	6.88092		0.381	4.51605
0.342	3.89899		0.41	6.95237		0.507	4.0212		0.494	2.73618		0.357	3.94061		0.381	9.04283
0.342	4.97387		0.411	1.59801		0.509	9.78965		0.495	5.16474		0.357	5.93304		0.383	5.06457
0.343	6.86702		0.412	1.50856		0.509	12.5948		0.497	4.92022		0.359	2.96378		0.384	3.66367
0.343	2.46052		0.413	5.82426		0.51	4.58756		0.497	2.21151		0.36	8.82209		0.385	6.08861
0.343	7.62858		0.414	3.39314		0.511	6.33638		0.499	6.25538		0.36	5.15229		0.385	5.83298
0.344	5.07237		0.414	2.3089		0.513	3.11425		0.5	1.33934		0.36	7.53925		0.385	2.7916
0.344	2.2222		0.416	5.83453		0.514	4.65545		0.502	8.79745		0.361	4.59354		0.386	5.23935
0.345	7.59972		0.416	7.59973		0.516	4.62719		0.503	3.41969		0.362	4.26613		0.387	5.07476
0.346	9.79973		0.416	1.82543		0.519	3.80388		0.503	2.34428		0.362	1.7198		0.387	4.7872
0.347	4.64389		0.416	4.53405		0.521	6.88831		0.505	4.66485		0.362	7.58079		0.387	4.67035
0.35	4.92299		0.418	3.4314		0.522	1.44825		0.505	7.3718		0.363	4.90685		0.388	6.58436
0.352	3.67688		0.419	3.37346		0.522	3.81704		0.505	4.93648		0.364	3.59039		0.388	18.934
0.353	6.4971		0.419	3.91868		0.522	2.22194		0.508	1.83503		0.364	3.33292		0.39	4.51514
0.356	1.57179		0.419	0.6828		0.524	2.43247		0.509	5.69129		0.365	4.44441		0.39	4.93133
0.356	6.13488		0.42	11.5207		0.529	2.67868		0.509	1.90757		0.366	10.1106		0.391	5.36392
0.356	7.28249		0.421	4.93168		0.531	2.43105		0.51	4.93323		0.366	5.121		0.392	5.47457
0.357	3.26183		0.424	5.85501		0.531	3.38718		0.51	8.77739		0.367	8.64169		0.392	6.25705
0.358	4.49673		0.424	2.95283		0.532	8.09687		0.51	3.05743		0.368	3.48228		0.393	3.3407
0.359	6.69998		0.424	7.17184		0.533	1.52927		0.51	2.34308		0.368	6.1433		0.395	9.3176
0.361	5.02178		0.424	3.983		0.537	4.6658		0.511	6.62506		0.368	3.46237		0.395	4.64852
0.361	1.63946		0.426	5.03186		0.539	5.31446		0.511	4.04714		0.368	6.17524		0.395	8.03807
0.361	3.01712		0.428	4.28069		0.54	1.09714		0.512	2.42131		0.369	2.81856		0.395	4.70323
0.363	1.75821		0.428	5.4385		0.54	2.08869		0.512	1.02135		0.37	1.27171		0.397	8.61181
0.363	3.15048		0.428	1.70023		0.544	3.01286		0.513	16.3579		0.371	4.64567		0.398	2.38972
0.364	11.9563		0.428	5.12882		0.545	2.45076		0.515	5.166		0.373	4.8934		0.398	9.1105
0.364	5.2002		0.428	2.7312		0.545	3.53815		0.515	3.414		0.373	3.73923		0.399	9.48561
0.364	1.19869		0.429	2.05124		0.546	1.707		0.516	4.31095		0.374	5.50337		0.399	1.8758
0.366	4.09457		0.429	1.02562		0.548	3.62494		0.517	1.23075		0.374	3.05708		0.399	4.64835
0.366	8.62157		0.429	4.96815		0.549	3.35141		0.518	0.310364		0.374	3.62908		0.4	1.41075
0.368	5.08996		0.43	7.452		0.55	4.22095		0.519	1.32767		0.375	2.67628		0.403	4.19378
0.371	2.60781		0.431	7.45885		0.553	2.99382		0.52	9.87621		0.376	8.20854		0.403	4.02639
0.375	3.71157		0.431	3.1043		0.553	4.90153		0.52	8.74325		0.376	3.56763		0.404	6.29565
0.376	5.53541		0.433	4.85021		0.554	3.57723		0.52	1.5424		0.377	3.31338		0.404	8.78678
0.376	4.03827		0.434	6.90116		0.557	3.73678		0.52	4.29121		0.377	4.58939		0.407	5.90727
0.378	5.50693		0.435	4.75305		0.558	8.55548		0.525	4.75928		0.377	2.73714		0.407	7.55689
0.378	6.20717		0.435	3.4396		0.558	8.33357		0.528	4.22231		0.378	3.77844		0.408	2.10216
0.379	3.43486		0.436	5.13807		0.564	2.13375		0.529	0		0.378	2.11047		0.408	7.95763
0.38	6.16207		0.436	3.47842		0.566	4.51889		0.53	4.50838		0.379	3.14007		0.409	1.19
0.381	4.53635		0.437	3.69214		0.567	2.1634		0.531	2.19427		0.379	4.5125		0.41	3.53815
0.381	4.58756		0.438	4.14059		0.571	3.79333		0.533	3.65786		0.379	2.13375		0.411	8.89347
0.382	2.25944		0.439	2.07035		0.572	2.276		0.533	5.47093		0.38	7.65655		0.411	3.14771
0.383	9.59448		0.44	5.78063		0.573	4.83721		0.534	3.733		0.38	1.91184		0.415	2.43857
0.384	8.41299		0.44	4.63707		0.575	3.21826		0.534	2.98725		0.381	8.79105		0.415	5.84306
0.385	8.01353		0.44	6.34364		0.575	2.38482		0.536	10.4924		0.381	2.35064		0.416	3.88025
0.385	7.08034		0.442	3.76488		0.576	2.16647		0.536	11.3759		0.382	2.05103		0.417	4.29762
0.385	0.569		0.442	6.8477		0.577	0.879105		0.536	3.87955		0.382	2.86155		0.419	2.64577
0.387	3.12381		0.443	2.92153		0.582	4.4638		0.536	1.7043		0.383	7.72844		0.42	3.9121
0.387	3.69214		0.443	10.0597		0.584	1.99125		0.537	5.82292		0.383	1.75821		0.42	6.11675
0.389	11.3389		0.443	6.20281		0.593	7.78392		0.537	3.95754		0.383	2.34308		0.421	5.06841
0.389	3.9229		0.444	2.11343		0.599	2.01182		0.538	8.64975		0.383	6.0819		0.423	4.31604
0.389	5.4385		0.444	5.72466		0.599	2.41434		0.539	4.5355		0.384	4.77358		0.423	5.7513
0.39	6.54838		0.444	4.4973		0.599	1.79645		0.539	2.38553		0.384	4.58614		0.423	4.22312
0.392	6.73078		0.444	3.53349		0.604	4.92022		0.54	2.92399		0.384	9.71624		0.424	7.45337
0.394	3.13832		0.446	4.19694		0.604	5.12		0.541	5.55994		0.384	8.1441		0.424	3.43825
0.394	7.42789		0.447	2.41327		0.614	3.51927		0.541	3.27459		0.385	6.02476		0.425	5.56722
0.395	2.00824		0.447	5.16523		0.615	3.67688		0.545	3.12381		0.385	5.12479		0.425	5.3868
0.395	6.4971		0.447	0.317929		0.615	2.68426		0.545	6.51434		0.386	4.39932		0.426	2.61874
0.395	5.02178		0.448	2.19813		0.617	6.0501		0.546	1.54966		0.386	8.92761		0.427	4.85734
0.396	8.24852		0.449	3.67415		0.617	2.48419		0.547	7.03772		0.388	1.97546		0.427	3.03313
0.396	6.64877		0.453	4.59515		0.621	1.48435		0.547	9.07804		0.388	4.77107		0.428	5.95743
0.398	7.1534		0.453	2.907		0.621	2.01182		0.548	3.05212		0.388	5.84268		0.429	3.414
0.403	6.46656		0.453	1.5354		0.621	3.50738		0.548	2.49506		0.388	3.51642		0.43	6.16455
0.403	7.36997		0.453	10.3089		0.627	0.6828		0.549	2.7312		0.39	3.51357		0.43	2.87742
0.406	3.40326		0.454	2.42868		0.627	0.58607		0.55	4.97733		0.391	4.37333		0.431	5.41485
0.406	4.8634		0.454	6.16654		0.628	3.59798		0.55	3.80905		0.391	4.838		0.431	3.99296
0.406	9.61515		0.454	3.46078		0.632	4.47544		0.55	4.53635		0.392	6.57302		0.432	1.52
0.406	5.28513		0.454	3.51096		0.635	3.67688		0.551	6.46953		0.392	1.91184		0.432	2.05103
0.407	6.96456		0.454	4.73636		0.635	1.14938		0.554	2.41398		0.392	3.17182		0.433	8.40128
0.407	5.41382		0.455	1.34924		0.638	2.76155		0.554	1.63384		0.392	5.97279		0.435	9.5114
0.408	5.02131		0.455	3.01651		0.64	3.19519		0.555	6.66584		0.392	5.30174		0.436	7.8337
0.409	2.85183		0.456	2.15936		0.642	4.02639		0.557	5.15988		0.393	7.26561		0.436	2.84837
0.41	3.46224		0.456	4.23652		0.647	1.77756		0.558	5.54206		0.393	7.93999		0.436	8.6507
0.41	6.14164		0.457	4.44844		0.653	4.14232		0.561	9.49092		0.394	1.97585		0.436	12.5208
0.412	4.47622		0.457	3.03231		0.661	1.27171		0.561	1.85669		0.395	3.414		0.437	4.54432
0.413	6.57229		0.457	5.04901		0.662	3.1276		0.563	2.9588		0.396	5.25268		0.437	4.56195
0.415	0.8535		0.457	0.789231		0.663	0.975429		0.563	3.41969		0.396	3.51176		0.437	3.34262
0.416	4.2675		0.458	2.71025		0.664	4.93528		0.563	2.66633		0.398	1.707		0.44	3.25267
0.417	10.6889		0.459	3.5036		0.667	3.13405		0.563	3.35141		0.399	3.46643		0.441	3.29294
0.417	3.43486		0.459	5.88411		0.669	4.90153		0.565	3.98972		0.399	4.13465		0.442	6.8571
0.421	3.68549		0.459	1.7198		0.67	6.50611		0.567	2.29307		0.399	1.46414		0.442	4.89313
0.423	6.40125		0.46	4.03231		0.671	2.4137		0.567	12.2982		0.4	4.08542		0.443	2.907
0.423	3.9261		0.46	3.84715		0.676	1.00412		0.568	4.78448		0.4	6.41588		0.446	7.59085
0.423	2.9864		0.46	1.57115		0.683	0.980749		0.569	5.40221		0.402	4.61356		0.446	4.41516
0.424	2.05125		0.462	9.40405		0.705	3.44814		0.569	8.24709		0.402	8.83251		0.446	3.0576
0.425	5.64733		0.464	2.97174		0.707	4.70128		0.569	3.69224		0.402	4.85147		0.447	3.48646
0.427	7.33194		0.464	5.93657		0.719	2.54042		0.573	3.34309		0.402	3.12381		0.448	2.56345
0.428	5.83793		0.467	1.707		0.724	3.59892		0.574	0.658747		0.403	5.26894		0.448	3.06945
0.428	3.65823		0.467	6.86993		0.731	2.65533		0.577	2.59677		0.403	3.45623		0.449	6.78725
0.429	5.38205		0.467	5.68732		0.731	3.93923		0.578	6.32509		0.404	4.12582		0.449	5.41485
0.429	7.68652		0.468	3.46643		0.732	2.17643		0.579	3.86432		0.404	2.90702		0.45	2.99934
0.429	3.40314		0.468	5.11803		0.737	3.22111		0.58	1.462		0.405	13.6048		0.45	1.938
0.429	3.90618		0.468	4.52207		0.758	0.483081		0.581	2.96828		0.405	5.43253		0.45	4.0968
0.431	10.949		0.469	2.22395					0.581	2.22593		0.407	2.05103		0.451	5.91232
0.431	3.9698		0.47	5.4205					0.582	3.49745		0.407	2.42868		0.451	3.4396
0.432	6.28294		0.47	3.25305					0.582	1.34853		0.408	4.5207		0.451	4.42611
0.432	5.76012		0.47	2.44442					0.585	1.93096		0.409	4.16671		0.453	3.15086
0.432	5.11417		0.471	5.91024					0.587	7.77771		0.409	2.24836		0.453	5.4859
0.433	4.93397		0.471	5.0502					0.589	2.29307		0.41	6.96319		0.454	2.40306
0.434	3.63378		0.471	2.49233					0.593	1.83844		0.41	5.01727		0.454	3.06592
0.434	4.14103		0.472	6.44563					0.597	3.05743		0.411	9.41837		0.455	8.32037
0.435	3.17014		0.472	3.42					0.599	2.45342		0.411	4.22035		0.455	4.19252
0.436	4.03525		0.472	1.94328					0.599	1.85159		0.412	6.92283		0.456	3.42
0.436	6.85218		0.473	2.52636					0.602	1.41418		0.412	6.73615		0.457	3.4017
0.437	5.74512		0.474	6.32322					0.603	3.75967		0.412	6.18275		0.459	3.68334
0.437	8.52259		0.475	6.89162					0.605	0.322054		0.413	1.93232		0.459	3.8556
0.437	5.83137		0.475	5.05272					0.609	1.5272		0.414	5.20325		0.459	3.52065
0.437	1.31317		0.476	3.17502					0.61	1.71743		0.414	6.29741		0.46	5.70064
0.438	4.20155		0.476	3.933					0.61	6.33638		0.414	7.03711		0.461	2.5498
0.439	3.5608		0.476	2.66406					0.613	3.46094		0.414	1.32691		0.461	2.99322
0.439	2.99863		0.476	5.06552					0.614	10.88		0.415	5.7087		0.461	1.51725
0.44	6.09343		0.476	1.52927					0.616	1.31308		0.417	4.0167		0.461	10.5834
0.44	4.75527		0.477	2.845					0.616	4.03231		0.417	1.85697		0.462	3.46715
0.44	5.99157		0.477	2.27301					0.619	4.50853		0.417	2.56903		0.462	7.2704
0.441	5.69		0.477	3.05553					0.62	3.39314		0.418	2.34428		0.465	2.49528
0.443	6.74798		0.478	2.05124					0.621	1.40517		0.418	7.36784		0.465	4.7872
0.443	5.31446		0.478	2.62634					0.621	2.2191		0.418	3.48228		0.465	3.57446
0.444	6.57797		0.479	0.950725					0.622	4.64567		0.418	3.08893		0.465	4.97328
0.444	4.64304		0.479	5.04484					0.622	4.10344		0.419	3.81571		0.468	4.47593
0.444	3.33292		0.479	2.88583					0.623	8.937		0.421	4.7377		0.47	3.15086
0.445	9.51053		0.48	5.93657					0.625	1.97585		0.422	3.95622		0.471	1.71
0.445	0.24154		0.48	3.20794					0.628	5.7087		0.422	2.74982		0.471	5.98719
0.445	4.65889		0.48	2.08339					0.628	0.8535		0.422	4.6658		0.471	8.82829
0.446	4.79483		0.481	5.1844					0.631	4.99127		0.422	4.62296		0.472	7.03853
0.448	0.3716		0.481	2.15936					0.634	3.46722		0.422	2.14043		0.473	1.97078
0.449	6.59833		0.481	3.68334					0.637	3.82368		0.423	2.03702		0.473	3.68334
0.45	5.30877		0.482	2.96828					0.638	5.87208		0.423	5.02102		0.473	2.45399
0.451	1.54118		0.483	0.670607					0.638	4.1209		0.424	7.8824		0.473	4.86609
0.452	3.09527		0.483	2.01495					0.641	2.66197		0.424	6.62453		0.474	3.33292
0.452	2.0484		0.483	3.41697					0.644	2.57864		0.425	3.8123		0.474	4.2515
0.453	2.18667		0.485	1.26968					0.644	6.74692		0.426	6.7986		0.475	5.73363
0.454	7.73819		0.485	3.63378					0.644	4.26181		0.426	6.83576		0.475	5.9313
0.455	4.4382		0.486	2.60262					0.644	1.8777		0.427	0.508686		0.476	2.96828
0.459	2.10994		0.486	8.12259					0.647	4.08498		0.427	1.63278		0.476	3.40798
0.459	3.14771		0.486	2.90059					0.649	3.9517		0.428	6.12813		0.477	5.5328
0.461	8.01709		0.487	4.57186					0.654	1.94484		0.428	7.45319		0.477	4.83735
0.461	6.66015		0.487	1.00412					0.661	2.05653		0.429	5.01039		0.477	5.1408
0.461	3.47375		0.488	2.52339					0.661	3.59368		0.43	7.42808		0.478	7.15713
0.462	2.74756		0.489	0.483081					0.662	6.27664		0.431	5.4863		0.48	4.38699
0.463	6.36844		0.489	6.97159					0.662	3.20522		0.432	2.41984		0.481	2.99606
0.464	7.53214		0.489	2.503					0.665	0.469054		0.432	4.58252		0.481	5.93502
0.465	4.85586		0.489	2.46582					0.666	3.12381		0.432	3.86209		0.481	2.70963
0.465	3.34785		0.489	4.3475					0.668	0.29687		0.432	3.28905		0.481	2.19427
0.467	1.76907		0.49	2.96652					0.673	3.18799		0.433	1.98461		0.482	5.37386
0.467	4.26963		0.491	1.97653					0.678	3.77557		0.434	8.72448		0.482	5.51361
0.467	2.43857		0.491	4.72174					0.684	3.51341		0.434	2.29876		0.483	4.37333
0.467	2.503		0.491	2.04271					0.687	0.835654		0.435	5.46453		0.484	3.26209
0.469	5.02845		0.492	4.617					0.69	3.23903		0.435	3.82612		0.485	11.5705
0.471	5.19679		0.492	1.73075					0.691	8.96663		0.435	2.08459		0.485	3.13956
0.471	4.14232		0.492	1.90843					0.698	1.42961		0.437	3.14771		0.485	3.65191
0.472	5.90195		0.493	3.14545					0.699	0.782375		0.437	1.3656		0.485	6.94749
0.472	7.25333		0.496	9.89235					0.706	2.06176		0.439	1.28025		0.486	4.7634
0.473	3.42662		0.497	1.77756					0.707	3.11915		0.439	4.90685		0.489	3.51407
0.474	5.45501		0.497	6.90189					0.709	2.44442		0.439	2.54587		0.489	4.23467
0.474	4.95703		0.498	2.28169					0.716	4.21155		0.439	5.22171		0.491	2.62334
0.475	4.33789		0.498	5.82426					0.725	3.10593		0.439	1.23075		0.491	2.14498
0.475	6.39271		0.499	5.10677					0.725	2.10174		0.44	6.62416		0.491	1.87895
0.476	10.811		0.499	1.938					0.726	5.49512		0.44	3.05998		0.491	7.6943
0.476	4.88465		0.499	3.60468					0.733	5.36088		0.44	4.08826		0.492	3.49545
0.478	3.63054		0.499	9.07697					0.734	2.94765		0.441	9.23677		0.493	7.695
0.479	5.77291		0.499	1.04127					0.74	4.99253		0.441	2.07742		0.493	3.41969
0.48	1.8759		0.5	2.07399					0.741	6.828		0.442	1.93559		0.494	6.21503
0.481	1.42618		0.5	2.73111					0.747	5.25268		0.442	1.21553		0.496	14.8917
0.481	6.52695		0.501	2.66197					0.752	5.69		0.443	6.84507		0.496	5.7018
0.482	3.19636		0.501	3.21826					0.76	4.85736		0.443	3.51855		0.496	4.5961
0.482	6.26314		0.501	3.2414					0.76	2.19471		0.443	2.12559		0.497	5.01783
0.483	2.61171		0.501	2.76859					0.761	2.58676		0.443	3.41969		0.497	7.74181
0.484	7.28249		0.502	6.88514					0.768	5.50451		0.444	3.43486		0.498	2.448
0.485	5.26234		0.502	2.07981					0.771	7.32682		0.445	2.62615		0.498	3.36
0.487	3.70319		0.503	1.09085					0.775	3.1295		0.446	6.43326		0.499	4.92374
0.489	5.97598		0.504	4.19556					0.784	4.20064		0.446	0.791427		0.499	2.53321
0.49	3.78588		0.505	2.08869					0.797	2.57947		0.447	4.72659		0.499	11.5005
0.491	4.94556		0.506	3.90171					0.827	1.80942		0.448	12.6659		0.499	1.66104
0.492	3.9229		0.507	4.03473					0.833	1.85722		0.448	7.19785		0.499	1.31308
0.494	3.95536		0.507	5.4891								0.449	9.86402		0.5	3.76507
0.495	2.38912		0.507	1.03517								0.449	3.73643		0.5	4.63091
0.497	4.53925		0.508	0.683748								0.449	2.60574		0.5	7.63456
0.498	3.71394		0.509	1.71								0.45	6.37916		0.503	0.6636
0.499	3.26357		0.51	5.4205								0.45	1.44794		0.504	4.40111
0.5	5.86946		0.511	4.74205								0.451	1.6595		0.504	9.975
0.5	2.87117		0.511	1.11292								0.451	2.01101		0.504	1.734
0.502	2.54343		0.511	6.25538								0.452	8.58834		0.504	3.51642
0.502	3.09147		0.512	5.08237								0.453	4.33822		0.504	2.36342
0.502	4.8934		0.514	6.65798								0.454	0.93885		0.506	3.90834
0.505	2.63742		0.514	5.94463								0.454	7.17793		0.506	4.22152
0.507	3.157		0.515	6.57797								0.455	2.68272		0.506	2.35771
0.508	7.75831		0.515	5.21451								0.457	7.02943		0.507	2.68196
0.509	5.81749		0.515	9.1352								0.458	5.43537		0.507	2.46567
0.51	3.29207		0.516	7.01955								0.458	6.34029		0.508	8.892
0.511	2.64874		0.516	2.2232								0.459	2.27304		0.508	2.14475
0.512	3.60518		0.516	2.32562								0.459	3.31727		0.51	3.20625
0.512	1.85159		0.517	3.75296								0.46	4.00882		0.512	3.27622
0.512	3.70988		0.517	5.08084								0.46	2.4137		0.512	2.65206
0.513	6.70024		0.517	7.12957								0.46	2.22194		0.514	9.12456
0.513	4.68683		0.518	3.75296								0.462	2.89678		0.514	3.98072
0.513	2.22763		0.518	6.28814								0.462	4.66864		0.515	6.04628
0.514	6.82324		0.52	4.00102								0.463	3.33411		0.519	4.24095
0.514	7.19287		0.52	2.62634								0.463	2.41825		0.52	4.48101
0.514	2.80233		0.521	1.75963								0.464	9.10855		0.52	2.31257
0.514	4.10249		0.521	8.51793								0.465	13.2833		0.521	3.67818
0.515	4.44785		0.522	2.06092								0.465	6.10718		0.521	4.65545
0.516	4.10249		0.523	1.59229								0.467	3.06002		0.522	4.56317
0.516	10.4434		0.524	3.14007								0.467	3.11971		0.522	3.48224
0.518	5.1271		0.526	2.59105								0.468	4.49673		0.522	4.86566
0.519	3.414		0.528	2.0007								0.468	1.69657		0.522	5.32394
0.52	3.72485		0.528	3.86916								0.468	2.88186		0.523	1.13794
0.52	5.49605		0.529	4.69566								0.468	4.91393		0.524	5.03793
0.52	3.82795		0.529	4.26628								0.468	2.79793		0.525	3.63546
0.522	6.92245		0.529	0.95592								0.469	2.34712		0.525	5.15084
0.524	2.24656		0.529	4.05993								0.469	2.81939		0.525	2.142
0.526	4.11965		0.53	1.08329								0.469	7.07069		0.526	4.98465
0.526	4.34517		0.53	1.34644								0.469	4.26047		0.526	2.7137
0.529	2.18099		0.532	6.498								0.47	2.46567		0.527	5.34204
0.529	4.01572		0.532	2.23012								0.47	6.18753		0.527	2.75988
0.529	2.95756		0.533	13.6788								0.471	3.68456		0.528	6.82048
0.529	5.17311		0.534	2.24656								0.471	2.81034		0.528	7.36476
0.531	4.18443		0.536	1.548								0.471	9.04865		0.529	2.77362
0.532	4.10841		0.537	2.70208								0.472	7.84216		0.529	5.1051
0.533	2.9938		0.537	5.05565								0.472	5.90053		0.53	3.15445
0.534	2.49222		0.537	6.50611								0.474	8.20726		0.531	2.736
0.535	2.47778		0.538	3.07687								0.476	4.32084		0.531	2.76155
0.536	2.22194		0.538	7.068								0.477	7.54169		0.532	1.69105
0.536	2.06913		0.538	1.73118								0.477	4.29233		0.532	4.77107
0.537	6.7207		0.538	4.45929								0.478	3.55056		0.533	4.13266
0.537	10.7698		0.539	1.938								0.478	4.80399		0.534	2.89
0.537	2.89741		0.539	3.78124								0.479	4.50853		0.534	5.07995
0.538	4.92367		0.539	7.54476								0.479	6.35979		0.535	3.09681
0.538	4.87958		0.54	4.47236								0.48	3.2811		0.535	2.4131
0.541	5.7799		0.541	2.08742								0.48	1.73118		0.535	11.0204
0.542	3.99296		0.541	2.6866								0.48	2.5605		0.537	3.03093
0.542	4.58614		0.543	4.62719								0.48	5.02712		0.537	4.00509
0.543	3.67507		0.543	1.39909								0.481	8.62767		0.538	3.28158
0.544	2.71603		0.543	10.2542								0.481	3.46987		0.538	4.32084
0.545	1.78715		0.543	2.4286								0.481	1.06653		0.538	2.67359
0.547	4.27706		0.544	2.84464								0.482	2.46218		0.539	5.59636
0.548	1.81454		0.544	5.59084								0.482	4.19473		0.539	3.52716
0.549	1.95266		0.544	1.27395								0.483	2.85164		0.539	3.18506
0.55	4.52355		0.545	0.602471								0.484	2.16526		0.54	2.63555
0.55	6.45789		0.546	4.352								0.485	2.74827		0.541	6.20783
0.55	2.59606		0.546	6.46005								0.485	5.20038		0.541	2.4752
0.552	3.414		0.547	5.16135								0.486	9.31778		0.541	2.57295
0.553	5.04307		0.548	3.78691								0.486	5.0328		0.541	3.22575
0.553	5.19184		0.548	2.81034								0.487	3.24401		0.542	5.59636
0.553	2.04271		0.549	3.38922								0.488	4.31871		0.543	3.44067
0.554	3.42538		0.55	1.34276								0.488	1.9346		0.544	4.10363
0.556	2.44426		0.55	2.9019								0.488	5.07491		0.545	4.47351
0.558	3.87752		0.551	3.78141								0.489	4.42397		0.546	3.0702
0.559	9.19526		0.551	3.3991								0.489	1.67954		0.546	5.00157
0.56	9.28893		0.552	5.94347								0.49	2.38553		0.547	3.1331
0.561	6.05837		0.552	0.742174								0.491	3.12706		0.547	5.10867
0.562	4.32653		0.553	5.55799								0.492	4.83526		0.548	3.47232
0.562	2.85302		0.554	4.33783								0.493	0.512811		0.55	1.29818
0.563	2.14479		0.554	3.24284								0.494	6.4775		0.551	2.3613
0.563	5.89924		0.555	1.21929								0.494	5.02102		0.552	4.66904
0.564	5.54775		0.555	0.448841								0.494	5.85321		0.553	9.78646
0.565	2.27714		0.555	2.64275								0.495	0.6828		0.553	3.0726
0.566	3.32083		0.556	5.23506								0.496	2.81655		0.554	2.1242
0.567	4.98918		0.556	5.25415								0.496	2.28738		0.554	3.43811
0.569	0.89902		0.556	1.4813								0.496	2.13887		0.554	3.4425
0.569	3.44814		0.558	3.32405								0.497	4.08283		0.554	2.84529
0.57	3.89196		0.558	5.30955								0.497	2.81856		0.554	9.44312
0.57	2.25945		0.56	3.42								0.497	3.28199		0.555	3.87671
0.573	3.51898		0.563	3.8304								0.498	5.55685		0.555	5.69058
0.574	3.44296		0.564	4.00311								0.5	1.11097		0.555	7.30441
0.574	3.96188		0.564	3.8247								0.501	3.81799		0.556	3.42
0.576	3.31564		0.566	2.00887								0.501	2.13375		0.556	2.54214
0.577	5.11196		0.566	2.69919								0.501	2.61086		0.556	4.21037
0.578	5.30796		0.567	4.22095								0.502	2.80232		0.557	4.40447
0.579	4.58126		0.569	1.16896								0.504	4.69141		0.557	2.08107
0.581	2.65258		0.569	5.17221								0.504	5.76572		0.557	2.75818
0.582	3.42662		0.57	5.99355								0.504	0.663503		0.558	3.73065
0.583	4.07352		0.571	2.44286								0.504	3.26227		0.558	3.89409
0.585	1.92037		0.572	2.706								0.506	5.06552		0.559	5.94783
0.589	2.60162		0.572	1.026								0.507	3.0248		0.559	3.5017
0.59	2.40199		0.573	5.51181								0.507	3.7554		0.559	2.14513
0.591	0.6828		0.573	3.58352								0.507	0.742174		0.56	5.06643
0.592	11.9251		0.574	6.15544								0.509	2.68189		0.561	3.31646
0.593	5.44		0.576	4.5454								0.509	3.05708		0.563	3.85846
0.594	4.71345		0.577	2.01101								0.51	4.91118		0.564	0.955462
0.594	4.12426		0.577	0.691329								0.51	5.57233		0.564	6.40978
0.596	2.93116		0.578	6.51154								0.511	2.1809		0.564	1.48387
0.598	4.61356		0.578	2.43857								0.511	5.71276		0.565	4.641
0.6	1.83614		0.581	2.3898								0.512	1.85989		0.565	3.67413
0.6	2.13887		0.581	5.85656								0.512	7.14237		0.566	5.91971
0.602	1.09004		0.582	4.93821								0.512	2.45734		0.566	3.98341
0.603	4.14232		0.582	2.15936								0.514	4.03817		0.567	7.05521
0.605	4.6346		0.583	4.13496								0.514	3.79807		0.567	4.61356
0.611	3.12084		0.583	2.52481								0.515	4.39475		0.569	1.99036
0.613	4.49673		0.584	3.21358								0.515	2.55895		0.57	4.34291
0.614	5.71913		0.585	5.65267								0.515	2.88073		0.57	5.0201
0.617	1.7198		0.585	7.72588								0.516	2.64666		0.572	2.32826
0.62	5.51361		0.586	3.9884								0.517	2.50696		0.572	4.05314
0.621	2.52067		0.589	3.1423								0.518	3.09138		0.572	4.4625
0.623	5.9876		0.589	0.770589								0.518	3.68867		0.573	6.2244
0.624	2.73499		0.591	4.40908								0.519	4.50648		0.573	3.59789
0.626	4.79147		0.591	3.43052								0.52	6.15373		0.573	2.7384
0.627	5.18177		0.591	4.65325								0.52	8.118		0.576	3.34033
0.628	3.05627		0.592	1.69562								0.52	3.5847		0.576	6.936
0.629	4.08272		0.592	3.77076								0.521	3.17354		0.577	5.03061
0.632	2.73714		0.593	2.86852								0.521	6.50611		0.577	4.19177
0.634	4.22095		0.595	3.22486								0.522	5.92562		0.577	4.40824
0.636	4.33578		0.595	2.42216								0.522	7.26755		0.577	3.93463
0.636	1.83741		0.595	2.9678								0.522	1.49891		0.58	10.2014
0.64	2.8706		0.596	0.162571								0.523	4.84503		0.58	1.9892
0.644	0.93885		0.596	1.49362								0.524	1.98012		0.581	2.7303
0.645	5.07491		0.596	1.19638								0.526	2.0484		0.582	1.72282
0.647	3.4992		0.597	1.73841								0.526	3.8626		0.582	4.34291
0.647	0.21338		0.598	4.32653								0.528	5.67407		0.582	1.63625
0.647	3.9104		0.599	3.68985								0.529	2.38912		0.583	3.50987
0.651	2.98492		0.6	1.10067								0.529	3.69281		0.583	2.52399
0.655	1.57385		0.6	5.77276								0.529	4.01572		0.583	2.52694
0.656	2.6699		0.6	3.43486								0.53	2.89712		0.586	1.53472
0.66	4.16437		0.6	2.24836								0.532	1.73075		0.587	1.99137
0.66	3.70988		0.6	2.79793								0.533	3.08886		0.587	3.60484
0.662	3.07758		0.601	3.50479								0.533	1.57385		0.587	4.23054
0.664	8.41073		0.602	2.82026								0.533	2.75168		0.587	3.21746
0.665	0.75867		0.602	5.37795								0.535	4.1473		0.588	1.89678
0.678	3.74994		0.603	3.02955								0.535	2.57615		0.588	1.75588
0.678	3.18526		0.604	6.81733								0.537	4.552		0.588	7.64234
0.683	0.98075		0.605	2.42087								0.538	1.40828		0.589	3.64331
0.687	2.47778		0.605	0.771943								0.538	2.85435		0.589	3.68985
0.69	3.24438		0.606	1.54118								0.539	4.27959		0.59	2.64335
0.694	4.58105		0.607	2.00887								0.539	6.62828		0.59	3.37702
0.697	2.39351		0.607	2.21201								0.54	1.81454		0.591	5.10255
0.701	1.97546		0.607	4.4382								0.54	1.6595		0.591	2.62634
0.713	1.07968		0.61	1.87167								0.54	1.85989		0.592	4.60158
0.722	3.26227		0.61	0.684								0.541	1.59801		0.592	2.16287
0.727	2.65206		0.611	1.14								0.541	2.81484		0.593	3.4078
0.729	2.85137		0.611	3.47374								0.541	2.11455		0.594	4.29614
0.742	3.07687		0.612	2.12419								0.543	6.70766		0.598	3.12852
0.746	3.74994		0.613	8.05654								0.543	2.46149		0.598	2.39596
0.765	3.98499		0.613	4.03467								0.544	1.58285		0.599	2.37691
0.766	4.42318		0.613	2.51817								0.545	3.16751		0.599	2.53321
0.784	3.46521		0.613	1.74865								0.549	2.94457		0.599	4.41625
0.789	3.18433		0.615	0.763029								0.55	4.55324		0.599	1.99982
0.815	5.07242		0.616	8.72521								0.55	5.35383		0.604	5.2554
			0.618	4.5183								0.551	7.0556		0.604	3.70063
			0.618	3.62494								0.551	2.14442		0.609	2.23155
			0.618	2.38553								0.552	5.15969		0.61	2.38
			0.618	0.782375								0.555	9.04873		0.612	5.29442
			0.619	0.80655								0.555	2.90702		0.613	1.71105
			0.62	4.58022								0.556	1.4815		0.613	2.99472
			0.62	4.72174								0.556	2.3457		0.616	6.88604
			0.62	4.0968								0.556	3.32083		0.616	3.01355
			0.621	1.75172								0.557	1.3081		0.617	2.39596
			0.621	4.18475								0.557	4.20064		0.618	5.4321
			0.621	1.84925								0.557	1.73047		0.619	2.30731
			0.622	3.35141								0.559	0.95592		0.619	3.56519
			0.623	2.42131								0.56	1.5638		0.621	7.6
			0.623	0.812857								0.561	3.72248		0.621	4.65528
			0.624	3.17014								0.562	1.88856		0.621	3.7485
			0.625	6.24237								0.563	1.28025		0.622	2.70323
			0.625	4.02354								0.563	0.148435		0.622	3.51447
			0.625	5.19497								0.564	1.3656		0.622	1.55182
			0.627	4.69819								0.565	7.10112		0.623	0.559559
			0.627	3.88433								0.565	2.80232		0.625	1.86354
			0.628	3.10126								0.566	1.9346		0.627	7.866
			0.629	2.28027								0.566	3.07772		0.627	6.17446
			0.629	2.92828								0.566	4.49466		0.628	9.01811
			0.629	6.11416								0.567	4.84378		0.63	2.97149
			0.631	1.02135								0.567	4.68823		0.631	2.97754
			0.633	0.635857								0.57	2.90059		0.635	18.4362
			0.633	3.25889								0.57	5.29426		0.636	9.53325
			0.634	0.650286								0.57	2.37785		0.636	4.86818
			0.635	4.7652								0.571	1.71398		0.638	3.38722
			0.636	4.161								0.574	3.6099		0.638	5.0488
			0.637	8.27814								0.575	1.44794		0.638	2.80443
			0.638	1.00747								0.575	2.98725		0.639	6.07168
			0.639	4.70859								0.576	3.50738		0.639	2.33997
			0.639	4.10344								0.577	4.02283		0.642	2.49829
			0.639	2.25231								0.577	1.03871		0.644	2.817
			0.64	3.12852								0.579	3.33932		0.644	2.09887
			0.643	2.49528								0.58	2.11156		0.646	3.65717
			0.645	5.01858								0.58	7.12957		0.648	1.27395
			0.65	6.75289								0.58	5.15893		0.648	2.1
			0.65	1.98788								0.581	3.69224		0.648	2.80691
			0.653	1.44825								0.581	5.14711		0.649	1.94727
			0.653	2.45342								0.582	3.43709		0.65	4.8564
			0.654	0.76437								0.582	2.81518		0.652	2.63323
			0.655	1.55337								0.584	2.70631		0.655	4.23119
			0.657	1.1628								0.585	3.90562		0.656	3.5036
			0.66	5.15229								0.586	1.7198		0.658	6.82422
			0.662	3.96331								0.587	3.81685		0.658	3.0039
			0.663	2.26246								0.588	2.7312		0.658	2.96997
			0.664	1.06687								0.589	4.21155		0.66	1.8759
			0.666	3.4029								0.589	4.67587		0.663	7.15701
			0.667	3.84826								0.59	1.29527		0.663	3.76485
			0.667	5.03565								0.592	2.84181		0.666	4.383
			0.667	2.16907								0.595	0.966162		0.666	4.10938
			0.669	1.47334								0.596	3.05348		0.666	2.98477
			0.669	2.35771								0.599	4.5961		0.668	2.779
			0.672	5.55799								0.599	2.99863		0.669	2.72819
			0.674	2.50194								0.599	5.04077		0.67	3.92324
			0.674	5.9902								0.6	2.08173		0.671	3.45187
			0.674	1.59035								0.6	2.14043		0.673	2.43977
			0.675	5.86774								0.602	4.17945		0.673	3.0702
			0.675	0.855								0.602	3.08967		0.673	3.16189
			0.676	0.704137								0.603	4.72156		0.677	4.1563
			0.677	0.954497								0.605	1.48509		0.678	1.7442
			0.678	2.0862								0.606	13.4938		0.678	3.70423
			0.678	1.91164								0.606	5.9942		0.679	4.57496
			0.678	7.89625								0.607	1.72748		0.681	1.31981
			0.678	4.07404								0.611	1.48509		0.681	2.26225
			0.68	6.28969								0.612	1.43747		0.683	3.03012
			0.685	11.932								0.614	4.10249		0.684	1.78211
			0.686	5.28595								0.614	2.69365		0.685	1.46571
			0.686	3.82368								0.615	2.99476		0.688	4.50818
			0.687	3.69634								0.618	3.49745		0.688	4.3571
			0.687	4.56228								0.618	1.43078		0.69	2.98194
			0.688	1.63384								0.618	2.63344		0.692	3.5397
			0.689	1.65669								0.621	2.0966		0.692	2.62634
			0.69	4.10742								0.621	1.3656		0.693	2.52705
			0.69	3.11972								0.622	5.05477		0.694	2.57295
			0.691	2.19051								0.623	2.86179		0.695	0.636975
			0.692	0.76437								0.626	5.62306		0.695	3.96865
			0.695	1.73351								0.626	2.79747		0.697	4.2058
			0.697	1.90228								0.626	3.64302		0.698	2.3503
			0.698	4.94817								0.628	3.6985		0.699	4.69059
			0.7	3.63919								0.628	1.62571		0.7	2.0468
			0.7	1.4421								0.629	1.59035		0.704	3.13565
			0.7	3.14559								0.63	3.56243		0.706	1.785
			0.702	5.6316								0.631	3.46635		0.707	4.42894
			0.702	1.81846								0.633	2.08459		0.707	2.7248
			0.707	0.84781								0.634	2.67921		0.709	4.98572
			0.71	3.08479								0.634	3.32083		0.709	2.52875
			0.71	0.483081								0.635	2.12047		0.711	4.44577
			0.711	4.74632								0.635	5.3868		0.718	4.81185
			0.711	5.04678								0.635	4.20349		0.718	2.94525
			0.712	4.87714								0.635	5.08996		0.725	3.9797
			0.716	1.368								0.638	1.10067		0.727	3.64824
			0.717	1.5675								0.639	1.19638		0.728	2.38595
			0.721	4.10841								0.64	4.46768		0.729	3.6765
			0.722	0.763029								0.641	2.88186		0.732	3.87916
			0.722	1.10067								0.642	5.3115		0.732	2.25133
			0.724	2.52259								0.643	3.46987		0.735	1.86882
			0.725	2.0463								0.644	2.5605		0.739	3.78916
			0.725	2.21294								0.645	4.82796		0.74	3.58142
			0.727	2.1375								0.646	0.58607		0.741	1.68501
			0.728	1.22416								0.647	4.0968		0.743	5.69058
			0.738	3.93789								0.649	5.30023		0.745	5.94836
			0.74	0.770569								0.653	3.75138		0.749	2.67052
			0.744	1.38023								0.655	4.90762		0.753	2.67588
			0.745	1.76344								0.655	0.536757		0.759	3.0345
			0.745	3.79705								0.659	2.28738		0.773	6.1218
			0.746	1.12083								0.66	2.92828		0.784	2.86698
			0.747	1.44794								0.661	7.26394		0.786	1.2141
			0.749	6.12522								0.661	1.43175		0.787	9.8648
			0.751	1.34169								0.662	2.83207		0.788	0.994167
			0.755	3.7554								0.663	4.45039		0.79	2.052
			0.756	2.52337								0.664	3.17502		0.794	1.59796
			0.756	1.14								0.665	3.4577		0.816	3.89626
			0.757	0.723969								0.666	5.06031		0.83	3.79465
			0.764	0.587977								0.667	2.57025		0.839	2.18391
			0.766	2.84681								0.667	2.46218		0.848	3.48042
			0.767	1.28854								0.668	2.34428
			0.768	2.64409								0.67	4.4712
			0.774	0.603851								0.671	4.90448
			0.778	3.91685								0.679	1.12972
			0.779	0.587812								0.683	1.65579
			0.782	2.5479								0.684	3.78876
			0.783	3.00604								0.687	7.41976
			0.783	2.88085								0.692	3.89196
			0.784	0.8493								0.692	2.92238
			0.786	6.37097								0.703	1.96549
			0.788	3.4245								0.705	2.2191
			0.789	2.4339								0.71	1.89558
			0.79	2.6746								0.713	3.35141
			0.795	2.22585								0.719	3.5847
			0.795	0.792818								0.729	2.7417
			0.795	2.93343								0.731	3.36279
			0.8	1.74048								0.732	3.0685
			0.808	2.59131								0.737	2.09847
			0.814	4.29347								0.737	3.20266
			0.818	4.42401								0.738	3.81657
			0.821	0.771943								0.744	5.70366
			0.822	2.4137								0.752	0.599347
			0.824	0.382185								0.764	2.73659
			0.835	4.16214								0.764	2.47325
			0.835	2.1204								0.765	1.54118
			0.843	2.18025								0.796	4.33009
			0.846	1.0399								0.814	2.4286
			0.86	4.28526
			0.867	1.27171
			0.885	2.6619

## Sheet: Fig 5G
black color in all figures			blue color in Fig 5G			purple color in Fig 5G			light green color in Fig 5G
Control			glycine			GlyRa1 wt			GlyRa1 Y226F
Position at MHB (fraction)	speed (µm/h)		Position at MHB (fraction)	speed (µm/h)		Position at MHB (fraction)	speed (µm/h)		Position at MHB (fraction)	speed (µm/h)
0.037	6.38884		0.064	6.40445		0	7.50367		0	8.28534
0.042	6.45156		0.07	6.34364		0	10.7633		0.018	9.95184
0.048	3.71087		0.094	12.0059		0.015	13.5172		0.034	7.48768
0.052	9.10488		0.112	8.67156		0.016	5.17864		0.055	9.18944
0.054	8.39844		0.116	10.737		0.064	5.63712		0.065	8.51826
0.056	9.5221		0.12	6.61266		0.074	5.58708		0.065	4.80654
0.06	8.66587		0.12	5.38887		0.075	9.78483		0.073	9.43351
0.063	4.853		0.125	6.10805		0.078	5.12032		0.08	11.4127
0.067	10.8714		0.129	7.29913		0.079	6.11305		0.094	4.84541
0.069	6.99213		0.14	11.5222		0.083	8.18593		0.095	0.400659
0.07	2.23772		0.142	8.71253		0.095	0.219042		0.1	11.2694
0.076	4.69235		0.145	2.5605		0.098	7.52531		0.105	4.86514
0.081	3.64773		0.149	4.88571		0.105	4.86514		0.105	10.2183
0.085	13.1975		0.16	8.64483		0.105	10.2183		0.115	1.2734
0.085	9.51043		0.161	6.97452		0.109	16.2478		0.117	4.26486
0.089	12.0413		0.164	7.59615		0.109	7.37112		0.128	2.28516
0.09	9.6711		0.169	9.49558		0.112	5.66862		0.129	7.34971
0.091	13.0701		0.17	4.92022		0.117	5.94742		0.131	5.27111
0.092	6.58902		0.17	6.58992		0.124	10.2175		0.135	5.97421
0.093	6.30106		0.173	4.84693		0.126	8.91345		0.136	7.44975
0.096	6.25294		0.173	11.7985		0.129	6.0934		0.139	5.88317
0.098	4.15195		0.174	4.89435		0.134	1.44568		0.148	1.7851
0.108	6.80773		0.179	7.45804		0.135	5.97421		0.15	3.64886
0.116	7.6559		0.181	8.79008		0.138	6.59073		0.152	5.66862
0.117	10.682		0.183	10.6944		0.139	5.24054		0.153	9.47686
0.125	12.5304		0.184	5.41485		0.153	2.91697		0.157	4.5229
0.126	12.7822		0.188	5.66866		0.157	4.5229		0.158	10.3494
0.126	7.02051		0.189	3.10674		0.158	3.30438		0.159	13.3439
0.128	1.69562		0.191	7.31571		0.158	11.6076		0.159	5.78333
0.129	4.03342		0.192	1.54118		0.159	13.3439		0.163	6.19819
0.13	4.06668		0.192	5.62534		0.163	6.19819		0.171	5.5079
0.131	6.828		0.192	1.44825		0.163	6.58984		0.174	4.4662
0.132	14.0765		0.197	9.20322		0.163	8.24564		0.179	3.80746
0.136	10.979		0.198	13.4495		0.168	7.01554		0.179	5.11448
0.138	16.6419		0.199	5.31187		0.171	5.5079		0.182	5.06242
0.139	11.2074		0.2	12.1483		0.174	4.4662		0.182	6.09602
0.143	2.52067		0.201	3.93098		0.179	3.80746		0.187	15.8424
0.143	3.19519		0.202	5.83412		0.182	5.06242		0.188	8.89909
0.145	7.03796		0.202	3.1293		0.182	6.09602		0.194	3.94333
0.147	5.54775		0.208	5.90717		0.184	7.83969		0.196	9.40371
0.148	6.16959		0.211	8.2737		0.184	6.47206		0.197	7.96627
0.15	3.60177		0.211	10.1123		0.186	4.73199		0.205	2.45544
0.152	7.86927		0.22	4.12723		0.187	4.37824		0.21	3.98979
0.154	3.62342		0.221	2.77276		0.187	4.79917		0.212	4.21193
0.154	2.75055		0.222	6.54391		0.193	7.80291		0.214	6.43821
0.154	4.41415		0.222	13.2744		0.196	6.9231		0.215	17.0493
0.156	4.17594		0.224	1.24367		0.197	8.67499		0.215	7.01554
0.158	4.93925		0.225	5.62944		0.199	7.80155		0.215	1.55806
0.16	13.3341		0.225	5.40316		0.201	5.19044		0.216	6.3824
0.161	5.22141		0.227	5.88915		0.203	9.3581		0.218	6.76958
0.164	4.73449		0.228	9.01675		0.207	5.49119		0.219	1.48022
0.165	4.7988		0.231	3.26227		0.208	1.90373		0.221	2.79354
0.168	7.95035		0.232	5.5457		0.209	3.01679		0.222	8.02444
0.17	0.89902		0.234	0.690116		0.211	3.47303		0.224	7.59711
0.17	10.8615		0.234	2.48795		0.214	6.43821		0.227	2.2704
0.172	7.6784		0.235	3.10225		0.214	4.86796		0.228	6.02253
0.172	3.56519		0.236	2.48291		0.215	17.0493		0.23	3.096
0.173	7.8205		0.237	2.00887		0.218	6.76958		0.23	9.05967
0.174	4.38599		0.237	4.44389		0.22	2.42507		0.235	6.85704
0.174	5.82407		0.241	3.90903		0.22	5.2927		0.237	3.99896
0.175	3.05743		0.244	11.361		0.221	2.79354		0.241	5.676
0.178	8.87586		0.245	2.05124		0.228	6.02253		0.248	9.6404
0.18	3.05463		0.246	2.63928		0.237	5.9346		0.248	5.21974
0.181	10.8052		0.246	6.29591		0.242	8.20239		0.249	0.768693
0.183	6.25465		0.247	5.52011		0.243	6.81971		0.25	6.11954
0.183	7.80915		0.247	6.54712		0.246	5.85054		0.258	6.68633
0.185	7.17592		0.248	10.6687		0.246	1.56457		0.258	6.97493
0.187	10.8627		0.248	3.79333		0.248	6.70903		0.26	4.19031
0.188	4.01367		0.249	8.43173		0.25	6.11954		0.262	7.41083
0.188	4.14557		0.249	8.04708		0.251	5.75121		0.265	7.40009
0.192	7.43639		0.249	5.42485		0.254	0.992732		0.266	6.58087
0.192	14.1624		0.25	6.76216		0.256	7.91873		0.267	3.35452
0.192	6.25032		0.253	6.828		0.256	11.0824		0.274	3.15359
0.192	2.4467		0.253	0		0.258	3.80125		0.275	5.73099
0.194	5.52149		0.256	4.05153		0.26	4.0248		0.277	1.20473
0.195	10.6218		0.257	4.06668		0.261	3.32472		0.278	9.29486
0.195	5.80266		0.258	4.46807		0.262	4.81624		0.28	8.98304
0.196	8.40647		0.259	4.24055		0.262	6.52273		0.283	6.96241
0.197	13.5194		0.26	5.13807		0.262	5.47237		0.283	4.26486
0.198	5.34077		0.261	5.29636		0.265	2.9168		0.283	4.68081
0.198	2.51384		0.261	7.33194		0.265	8.19592		0.287	5.8372
0.199	7.28561		0.262	10.5815		0.272	0.810857		0.289	8.86137
0.199	3.47375		0.262	4.37333		0.275	5.73099		0.29	7.11014
0.2	6.14189		0.264	5.95114		0.276	4.31376		0.29	1.75388
0.2	7.54153		0.264	4.98529		0.277	7.04823		0.293	3.8313
0.201	3.67392		0.267	3.11779		0.278	6.89362		0.293	4.95855
0.201	5.34967		0.267	4.84263		0.285	8.26345		0.296	3.63761
0.201	8.25761		0.267	26.3561		0.286	8.04743		0.3	6.15441
0.202	18.0779		0.268	7.19821		0.292	4.14267		0.301	8.34656
0.202	4.82853		0.269	9.39767		0.292	1.81308		0.308	6.95715
0.202	2.85922		0.271	8.54634		0.292	3.70481		0.309	5.54626
0.203	3.81704		0.272	5.50931		0.293	3.8313		0.309	7.11203
0.204	8.35064		0.276	4.31952		0.296	5.44896		0.31	4.36087
0.205	7.07552		0.276	12.9874		0.297	3.57588		0.31	7.28798
0.206	15.1138		0.277	10.0522		0.299	4.19638		0.315	6.0544
0.206	8.24218		0.278	4.01904		0.3	6.15441		0.315	3.04956
0.207	12.2363		0.279	10.9376		0.3	4.21406		0.316	2.67209
0.208	5.73552		0.281	3.23818		0.301	6.73494		0.316	4.94336
0.21	11.6836		0.282	5.58931		0.305	5.42001		0.317	8.09511
0.211	15.2685		0.283	3.44581		0.306	4.62569		0.319	4.67324
0.211	6.51672		0.284	5.11381		0.306	1.36493		0.321	7.27882
0.212	4.68823		0.284	6.81055		0.309	2.06261		0.329	8.23644
0.213	5.57139		0.286	1.57385		0.309	5.65774		0.331	2.04336
0.213	9.3316		0.286	7.3607		0.31	2.59038		0.332	5.5079
0.214	6.99372		0.287	8.66827		0.314	8.02904		0.336	7.18014
0.214	2.22593		0.287	7.66935		0.32	1.95254		0.345	12.0169
0.215	9.02129		0.288	5.12316		0.327	2.78763		0.35	8.8654
0.215	9.81525		0.288	4.97752		0.328	3.71358		0.352	6.79727
0.218	2.87589		0.291	14.9362		0.329	8.23644		0.353	8.51157
0.218	4.18443		0.292	4.73977		0.329	2.51418		0.353	1.31425
0.219	16.5336		0.294	7.81996		0.331	1.80296		0.353	9.63217
0.219	4.49238		0.294	5.23561		0.332	5.5079		0.365	5.11218
0.22	13.6048		0.295	5.99947		0.332	7.86353		0.367	6.83981
0.221	6.54919		0.295	5.84364		0.333	5.37355		0.369	7.51343
0.221	2.65206		0.297	2.69023		0.333	3.20603		0.372	8.14383
0.222	3.8657		0.297	1.21929		0.333	5.27463		0.373	19.2729
0.222	2.4286		0.298	4.82796		0.334	3.79968		0.374	6.57707
0.222	5.5718		0.298	3.14771		0.338	6.02224		0.374	4.36048
0.222	2.23172		0.301	6.54712		0.338	4.27539		0.379	9.52672
0.223	12.3065		0.302	3.98186		0.341	5.30048		0.38	7.01213
0.223	11.593		0.302	5.2554		0.341	7.51343		0.38	7.568
0.225	7.22183		0.307	4.88799		0.343	5.05527		0.386	1.9043
0.227	2.30642		0.307	6.68711		0.346	3.13759		0.387	5.10159
0.227	5.99623		0.309	2.2191		0.346	8.84829		0.388	2.88152
0.227	5.85785		0.31	7.82553		0.348	4.18662		0.391	9.90462
0.228	5.36472		0.31	7.79102		0.35	7.39271		0.392	4.1796
0.229	16.2093		0.311	3.03618		0.351	7.61492		0.392	4.257
0.231	3.53836		0.312	9.54864		0.351	7.43457		0.4	2.838
0.232	2.94417		0.314	4.5125		0.352	3.912		0.401	1.52826
0.233	6.37332		0.317	2.65131		0.353	3.47303		0.405	3.59007
0.234	6.12226		0.317	3.32463		0.354	4.697		0.406	3.73339
0.234	8.63155		0.318	5.5832		0.356	4.19314		0.411	4.93434
0.236	12.6799		0.319	4.50395		0.359	4.43944		0.411	4.744
0.237	4.74167		0.322	4.18471		0.361	3.04574		0.411	12.6728
0.238	6.36604		0.323	2.86155		0.362	3.11204		0.413	4.257
0.239	10.0144		0.323	9.18026		0.362	2.96287		0.414	7.66828
0.24	4.45527		0.324	5.66866		0.366	3.77211		0.414	9.60224
0.242	9.82379		0.325	7.63339		0.37	6.27079		0.415	5.9581
0.244	3.87887		0.325	2.38482		0.373	3.77657		0.42	3.82975
0.244	4.01742		0.326	6.74675		0.376	3.30911		0.422	4.6022
0.246	11.2159		0.327	6.89415		0.378	4.13537		0.429	1.73686
0.247	11.6913		0.327	5.81939		0.379	3.11531		0.429	7.26906
0.248	10.8188		0.327	2.87579		0.381	3.37495		0.432	5.96689
0.248	2.18496		0.328	5.11575		0.381	4.0451		0.432	4.31589
0.248	7.20476		0.329	4.88465		0.383	5.80859		0.437	5.45158
0.249	5.52602		0.329	4.56		0.383	4.08672		0.437	11.0767
0.249	7.73982		0.33	3.67688		0.386	1.9043		0.438	4.77976
0.251	4.17874		0.33	2.4092		0.387	2.28376		0.44	2.67529
0.251	7.32872		0.331	10.9483		0.387	2.75513		0.443	3.59007
0.252	6.41512		0.331	7.51421		0.39	5.05527		0.443	5.58209
0.252	9.5592		0.332	2.86243		0.392	4.1796		0.444	5.06958
0.253	4.74759		0.332	6.2244		0.392	3.98677		0.444	2.69213
0.253	7.55735		0.332	2.79747		0.395	1.44483		0.444	4.65484
0.254	10.8358		0.333	3.16189		0.398	7.56487		0.444	1.1352
0.254	6.16959		0.333	4.60967		0.4	5.08613		0.444	2.67209
0.255	12.4423		0.334	2.25849		0.4	2.99125		0.444	2.89476
0.256	8.50299		0.336	5.85656		0.405	1.79362		0.448	2.56981
0.257	3.05708		0.336	3.46094		0.406	2.10934		0.454	5.70438
0.257	8.62699		0.337	6.11191		0.406	2.9404		0.454	6.56042
0.259	8.43974		0.337	1.72708		0.408	2.372		0.454	5.4005
0.26	6.06644		0.337	8.07411		0.411	5.33402		0.456	5.08613
0.26	7.36705		0.338	3.4204		0.411	4.93434		0.459	9.85191
0.261	11.6023		0.34	5.07443		0.414	7.66828		0.462	6.64711
0.262	8.568		0.34	1.46414		0.421	4.03718		0.462	8.07553
0.264	12.7585		0.34	2.10174		0.421	4.63942		0.471	6.98067
0.264	8.90485		0.342	3.414		0.422	4.6022		0.478	6.10686
0.264	4.85719		0.343	4.77358		0.422	3.4056		0.48	3.09829
0.264	8.20854		0.343	0.69768		0.423	3.21049		0.484	3.63945
0.264	4.41812		0.344	3.98158		0.424	4.70186		0.484	5.87466
0.266	9.65479		0.344	6.26469		0.425	2.7864		0.485	0.523938
0.268	6.55432		0.346	1.62704		0.434	4.39322		0.489	5.55234
0.269	5.15969		0.346	4.33293		0.438	5.44996		0.493	1.44738
0.269	2.34314		0.346	4.8365		0.439	8.89937		0.493	1.9866
0.27	6.17156		0.346	3.83324		0.439	4.44431		0.496	3.26654
0.27	4.82853		0.347	4.18642		0.442	2.11526		0.499	1.89984
0.271	10.4165		0.348	2.60114		0.444	5.06958		0.501	7.50935
0.271	6.57764		0.349	4.623		0.448	5.718		0.505	3.44776
0.272	6.78747		0.349	4.14553		0.448	3.68077		0.506	2.81702
0.274	3.60997		0.35	10.9497		0.448	5.01236		0.506	2.63279
0.276	9.26332		0.351	3.0716		0.45	1.86669		0.509	2.1672
0.276	5.53718		0.351	3.14361		0.455	7.13201		0.513	3.11204
0.278	2.25367		0.354	14.0154		0.455	6.27243		0.513	7.18014
0.279	2.25944		0.355	1.95736		0.456	4.2427		0.513	3.98313
0.279	5.55685		0.355	4.63601		0.458	2.38324		0.517	4.47922
0.279	5.08971		0.355	1.51121		0.459	2.43257		0.518	7.78423
0.281	6.30586		0.356	3.46643		0.469	1.83289		0.518	5.62492
0.283	5.9727		0.356	5.93797		0.47	2.93733		0.526	6.47064
0.284	5.7341		0.357	3.1765		0.47	3.00494		0.529	2.67529
0.284	5.79612		0.358	10.7862		0.471	0.491088		0.531	1.83378
0.286	4.32115		0.358	4.79487		0.472	2.19661		0.531	4.4836
0.287	7.36912		0.359	4.42777		0.473	3.70597		0.533	7.48768
0.288	3.2433		0.36	6.20727		0.473	6.01088		0.534	2.88152
0.288	3.93464		0.36	4.39873		0.473	6.47383		0.535	4.55594
0.291	4.36382		0.361	3.24855		0.474	2.1537		0.537	3.61206
0.291	3.61713		0.362	7.91272		0.474	3.62965		0.538	0.803154
0.292	5.66511		0.362	3.16751		0.478	3.28096		0.538	5.16734
0.293	9.04511		0.365	6.19344		0.478	3.98625		0.54	6.10067
0.294	8.48379		0.366	0.980749		0.48	3.09829		0.543	1.4107
0.294	3.24855		0.366	3.98499		0.491	2.711		0.55	4.19937
0.295	3.61511		0.367	6.31327		0.491	2.92527		0.551	3.77657
0.296	8.07297		0.367	2.21151		0.491	3.21489		0.551	6.47206
0.296	12.976		0.368	2.74288		0.495	5.592		0.554	7.6626
0.297	11.4815		0.368	4.16656		0.498	2.72448		0.558	3.15411
0.297	2.79327		0.368	3.20916		0.5	1.16926		0.56	4.38593
0.299	8.59746		0.369	6.2846		0.5	2.44139		0.562	5.4005
0.299	13.4182		0.37	4.85556		0.503	3.18015		0.563	5.32976
0.3	1.56191		0.37	2.3472		0.505	2.21264		0.565	8.3248
0.303	4.56053		0.37	8.63208		0.505	3.53331		0.568	1.79503
0.305	8.10885		0.37	1.85331		0.506	4.95855		0.569	3.23532
0.305	9.6846		0.374	7.33342		0.506	2.81702		0.57	1.19574
0.305	7.59113		0.374	4.97952		0.509	1.96248		0.572	5.45653
0.306	8.19597		0.375	1.72708		0.51	4.85866		0.576	9.51421
0.306	10.4197		0.375	6.7583		0.511	3.72836		0.582	8.01508
0.306	6.71114		0.376	3.6985		0.513	3.11204		0.584	7.74
0.309	10.0653		0.378	2.84419		0.514	8.44145		0.588	7.23203
0.311	3.32315		0.379	2.73333		0.515	4.92109		0.59	5.23327
0.311	8.10798		0.38	8.10256		0.516	2.73613		0.591	4.75933
0.311	3.62494		0.38	5.51874		0.518	7.78423		0.598	3.69275
0.311	6.14721		0.381	3.17014		0.52	2.42547		0.601	6.0194
0.311	4.72708		0.383	3.05553		0.521	5.60008		0.603	2.82141
0.312	6.63019		0.383	1.76907		0.532	1.82744		0.61	7.79882
0.314	2.79698		0.384	7.74125		0.534	4.27743		0.61	2.92108
0.314	9.10701		0.384	2.0106		0.536	2.59336		0.613	6.35299
0.314	9.82988		0.386	3.31727		0.536	1.89215		0.615	5.422
0.314	4.14232		0.386	5.98542		0.538	3.01532		0.619	3.9959
0.314	5.06608		0.387	6.9255		0.538	5.04029		0.621	0.523938
0.315	6.83144		0.387	5.9176		0.539	2.13191		0.63	6.13462
0.316	7.82997		0.39	3.02181		0.541	4.95106		0.63	3.18733
0.316	4.97078		0.39	1.27243		0.546	4.08885		0.632	5.592
0.316	4.45314		0.391	4.56717		0.546	4.27828		0.634	2.17594
0.319	8.50568		0.391	4.81296		0.547	16.5321		0.636	5.4816
0.319	9.88125		0.391	2.76534		0.548	4.47614		0.647	3.17288
0.32	3.74345		0.392	2.80667		0.548	2.51197		0.651	7.18014
0.32	9.44931		0.392	4.0167		0.548	1.68509		0.652	2.28516
0.321	6.0108		0.392	3.49864		0.55	1.20388		0.653	5.48079
0.321	2.90327		0.393	7.397		0.55	2.04336		0.655	7.18411
0.321	4.82837		0.393	6.28767		0.55	2.79976		0.659	3.72758
0.322	6.05288		0.395	5.62069		0.554	3.74384		0.662	0.688418
0.323	8.51793		0.395	0.763029		0.556	3.02485		0.663	5.31193
0.323	8.79349		0.395	4.8274		0.557	2.43769		0.668	1.79195
0.324	11.4174		0.396	6.52579		0.557	1.1352		0.669	3.62484
0.325	7.92864		0.396	3.93463		0.563	2.62696		0.671	2.838
0.325	13.5735		0.397	5.15727		0.564	4.09321		0.674	1.67791
0.325	8.87811		0.397	10.1225		0.565	4.59614		0.676	5.08613
0.329	1.99036		0.397	5.53959		0.566	8.07766		0.679	1.95254
0.329	3.93179		0.397	2.61071		0.57	3.62696		0.687	3.98313
0.33	1.18171		0.397	3.79333		0.571	1.54137		0.688	3.58402
0.332	2.95233		0.397	2.92828		0.572	5.45653		0.689	0.978336
0.333	3.05837		0.397	3.95636		0.574	1.44469		0.692	3.27534
0.333	11.4784		0.398	5.31527		0.58	3.5702		0.694	3.87217
0.334	7.21895		0.399	1.40827		0.58	5.83817		0.697	0.691956
0.334	3.6997		0.4	3.95861		0.582	1.92984		0.7	3.18733
0.334	2.62634		0.4	3.10593		0.582	4.26722		0.702	1.0231
0.335	3.62666		0.401	4.45222		0.582	5.45577		0.709	4.45348
0.335	8.46467		0.403	8.28205		0.583	3.80765		0.71	7.4015
0.336	0.46008		0.405	7.09513		0.586	2.83266		0.71	2.91909
0.337	7.49065		0.406	1.41982		0.587	0.68112		0.714	3.96071
0.338	6.15062		0.406	3.8167		0.59	1.16403		0.715	3.43114
0.339	2.4317		0.406	3.64302		0.594	2.72448		0.718	5.20055
0.339	5.98389		0.407	4.62976		0.596	3.57356		0.721	0.827823
0.339	2.1813		0.408	10.3423		0.601	3.97842		0.725	10.2452
0.34	7.17398		0.408	3.32208		0.603	1.58837		0.727	2.32229
0.34	5.83384		0.408	2.08254		0.604	4.86514		0.736	5.02553
0.341	6.94757		0.409	6.54269		0.605	1.03735		0.744	3.24505
0.341	2.9019		0.41	9.09109		0.606	1.30488		0.756	2.57055
0.342	3.89899		0.41	6.95237		0.611	3.47258		0.764	4.75933
0.342	4.97387		0.411	1.59801		0.615	0.794186		0.766	1.98546
0.343	6.86702		0.412	1.50856		0.622	3.20603		0.775	4.28177
0.343	2.46052		0.413	5.82426		0.633	4.89555		0.798	5.34112
0.343	7.62858		0.414	3.39314		0.634	1.32989		0.852	4.2963
0.344	5.07237		0.414	2.3089		0.636	4.26449
0.344	2.2222		0.416	5.83453		0.636	4.05189
0.345	7.59972		0.416	7.59973		0.637	2.16114
0.346	9.79973		0.416	1.82543		0.637	4.56895
0.347	4.64389		0.416	4.53405		0.644	2.97758
0.35	4.92299		0.418	3.4314		0.646	2.83382
0.352	3.67688		0.419	3.37346		0.646	4.35304
0.353	6.4971		0.419	3.91868		0.647	3.47303
0.356	1.57179		0.419	0.6828		0.647	3.17288
0.356	6.13488		0.42	11.5207		0.648	1.5945
0.356	7.28249		0.421	4.93168		0.649	9.26192
0.357	3.26183		0.424	5.85501		0.649	3.66783
0.358	4.49673		0.424	2.95283		0.651	7.18014
0.359	6.69998		0.424	7.17184		0.653	8.43227
0.361	5.02178		0.424	3.983		0.654	1.17153
0.361	1.63946		0.426	5.03186		0.656	3.817
0.361	3.01712		0.428	4.28069		0.657	2.24283
0.363	1.75821		0.428	5.4385		0.658	3.53638
0.363	3.15048		0.428	1.70023		0.659	4.63979
0.364	11.9563		0.428	5.12882		0.665	2.51197
0.364	5.2002		0.428	2.7312		0.668	1.79195
0.364	1.19869		0.429	2.05124		0.669	3.62484
0.366	4.09457		0.429	1.02562		0.669	0.850398
0.366	8.62157		0.429	4.96815		0.669	3.62387
0.368	5.08996		0.43	7.452		0.67	2.31989
0.371	2.60781		0.431	7.45885		0.671	2.31581
0.375	3.71157		0.431	3.1043		0.674	4.4892
0.376	5.53541		0.433	4.85021		0.677	7.89856
0.376	4.03827		0.434	6.90116		0.679	1.95254
0.378	5.50693		0.435	4.75305		0.682	1.12317
0.378	6.20717		0.435	3.4396		0.687	4.54458
0.379	3.43486		0.436	5.13807		0.688	0.7568
0.38	6.16207		0.436	3.47842		0.688	4.17867
0.381	4.53635		0.437	3.69214		0.689	2.71426
0.381	4.58756		0.438	4.14059		0.692	2.41389
0.382	2.25944		0.439	2.07035		0.694	3.27482
0.383	9.59448		0.44	5.78063		0.694	3.46133
0.384	8.41299		0.44	4.63707		0.695	1.95073
0.385	8.01353		0.44	6.34364		0.697	1.83392
0.385	7.08034		0.442	3.76488		0.7	2.8607
0.385	0.569		0.442	6.8477		0.7	5.31955
0.387	3.12381		0.443	2.92153		0.704	4.04452
0.387	3.69214		0.443	10.0597		0.705	2.31989
0.389	11.3389		0.443	6.20281		0.706	1.44806
0.389	3.9229		0.444	2.11343		0.708	3.31433
0.389	5.4385		0.444	5.72466		0.71	4.45237
0.39	6.54838		0.444	4.4973		0.713	1.79203
0.392	6.73078		0.444	3.53349		0.715	3.43114
0.394	3.13832		0.446	4.19694		0.716	1.46441
0.394	7.42789		0.447	2.41327		0.721	2.58826
0.395	2.00824		0.447	5.16523		0.721	6.32469
0.395	6.4971		0.447	0.317929		0.724	3.817
0.395	5.02178		0.448	2.19813		0.725	10.2452
0.396	8.24852		0.449	3.67415		0.725	4.65966
0.396	6.64877		0.453	4.59515		0.726	2.3576
0.398	7.1534		0.453	2.907		0.733	3.50047
0.403	6.46656		0.453	1.5354		0.736	3.23804
0.403	7.36997		0.453	10.3089		0.737	3.12353
0.406	3.40326		0.454	2.42868		0.742	2.18887
0.406	4.8634		0.454	6.16654		0.745	4.57313
0.406	9.61515		0.454	3.46078		0.749	8.77581
0.406	5.28513		0.454	3.51096		0.756	2.57055
0.407	6.96456		0.454	4.73636		0.757	0.982175
0.407	5.41382		0.455	1.34924		0.757	0.896808
0.408	5.02131		0.455	3.01651		0.766	1.98546
0.409	2.85183		0.456	2.15936		0.771	3.66783
0.41	3.46224		0.456	4.23652		0.782	1.26953
0.41	6.14164		0.457	4.44844		0.783	1.08979
0.412	4.47622		0.457	3.03231		0.8	2.55019
0.413	6.57229		0.457	5.04901		0.811	1.49846
0.415	0.8535		0.457	0.789231		0.842	3.50476
0.416	4.2675		0.458	2.71025		0.846	0.761152
0.417	10.6889		0.459	3.5036		0.856	4.33601
0.417	3.43486		0.459	5.88411		0.875	3.88238
0.421	3.68549		0.459	1.7198		0.884	5.05306
0.423	6.40125		0.46	4.03231		0.884	8.42318
0.423	3.9261		0.46	3.84715		0.951	7.78009
0.423	2.9864		0.46	1.57115
0.424	2.05125		0.462	9.40405
0.425	5.64733		0.464	2.97174
0.427	7.33194		0.464	5.93657
0.428	5.83793		0.467	1.707
0.428	3.65823		0.467	6.86993
0.429	5.38205		0.467	5.68732
0.429	7.68652		0.468	3.46643
0.429	3.40314		0.468	5.11803
0.429	3.90618		0.468	4.52207
0.431	10.949		0.469	2.22395
0.431	3.9698		0.47	5.4205
0.432	6.28294		0.47	3.25305
0.432	5.76012		0.47	2.44442
0.432	5.11417		0.471	5.91024
0.433	4.93397		0.471	5.0502
0.434	3.63378		0.471	2.49233
0.434	4.14103		0.472	6.44563
0.435	3.17014		0.472	3.42
0.436	4.03525		0.472	1.94328
0.436	6.85218		0.473	2.52636
0.437	5.74512		0.474	6.32322
0.437	8.52259		0.475	6.89162
0.437	5.83137		0.475	5.05272
0.437	1.31317		0.476	3.17502
0.438	4.20155		0.476	3.933
0.439	3.5608		0.476	2.66406
0.439	2.99863		0.476	5.06552
0.44	6.09343		0.476	1.52927
0.44	4.75527		0.477	2.845
0.44	5.99157		0.477	2.27301
0.441	5.69		0.477	3.05553
0.443	6.74798		0.478	2.05124
0.443	5.31446		0.478	2.62634
0.444	6.57797		0.479	0.950725
0.444	4.64304		0.479	5.04484
0.444	3.33292		0.479	2.88583
0.445	9.51053		0.48	5.93657
0.445	0.24154		0.48	3.20794
0.445	4.65889		0.48	2.08339
0.446	4.79483		0.481	5.1844
0.448	0.3716		0.481	2.15936
0.449	6.59833		0.481	3.68334
0.45	5.30877		0.482	2.96828
0.451	1.54118		0.483	0.670607
0.452	3.09527		0.483	2.01495
0.452	2.0484		0.483	3.41697
0.453	2.18667		0.485	1.26968
0.454	7.73819		0.485	3.63378
0.455	4.4382		0.486	2.60262
0.459	2.10994		0.486	8.12259
0.459	3.14771		0.486	2.90059
0.461	8.01709		0.487	4.57186
0.461	6.66015		0.487	1.00412
0.461	3.47375		0.488	2.52339
0.462	2.74756		0.489	0.483081
0.463	6.36844		0.489	6.97159
0.464	7.53214		0.489	2.503
0.465	4.85586		0.489	2.46582
0.465	3.34785		0.489	4.3475
0.467	1.76907		0.49	2.96652
0.467	4.26963		0.491	1.97653
0.467	2.43857		0.491	4.72174
0.467	2.503		0.491	2.04271
0.469	5.02845		0.492	4.617
0.471	5.19679		0.492	1.73075
0.471	4.14232		0.492	1.90843
0.472	5.90195		0.493	3.14545
0.472	7.25333		0.496	9.89235
0.473	3.42662		0.497	1.77756
0.474	5.45501		0.497	6.90189
0.474	4.95703		0.498	2.28169
0.475	4.33789		0.498	5.82426
0.475	6.39271		0.499	5.10677
0.476	10.811		0.499	1.938
0.476	4.88465		0.499	3.60468
0.478	3.63054		0.499	9.07697
0.479	5.77291		0.499	1.04127
0.48	1.8759		0.5	2.07399
0.481	1.42618		0.5	2.73111
0.481	6.52695		0.501	2.66197
0.482	3.19636		0.501	3.21826
0.482	6.26314		0.501	3.2414
0.483	2.61171		0.501	2.76859
0.484	7.28249		0.502	6.88514
0.485	5.26234		0.502	2.07981
0.487	3.70319		0.503	1.09085
0.489	5.97598		0.504	4.19556
0.49	3.78588		0.505	2.08869
0.491	4.94556		0.506	3.90171
0.492	3.9229		0.507	4.03473
0.494	3.95536		0.507	5.4891
0.495	2.38912		0.507	1.03517
0.497	4.53925		0.508	0.683748
0.498	3.71394		0.509	1.71
0.499	3.26357		0.51	5.4205
0.5	5.86946		0.511	4.74205
0.5	2.87117		0.511	1.11292
0.502	2.54343		0.511	6.25538
0.502	3.09147		0.512	5.08237
0.502	4.8934		0.514	6.65798
0.505	2.63742		0.514	5.94463
0.507	3.157		0.515	6.57797
0.508	7.75831		0.515	5.21451
0.509	5.81749		0.515	9.1352
0.51	3.29207		0.516	7.01955
0.511	2.64874		0.516	2.2232
0.512	3.60518		0.516	2.32562
0.512	1.85159		0.517	3.75296
0.512	3.70988		0.517	5.08084
0.513	6.70024		0.517	7.12957
0.513	4.68683		0.518	3.75296
0.513	2.22763		0.518	6.28814
0.514	6.82324		0.52	4.00102
0.514	7.19287		0.52	2.62634
0.514	2.80233		0.521	1.75963
0.514	4.10249		0.521	8.51793
0.515	4.44785		0.522	2.06092
0.516	4.10249		0.523	1.59229
0.516	10.4434		0.524	3.14007
0.518	5.1271		0.526	2.59105
0.519	3.414		0.528	2.0007
0.52	3.72485		0.528	3.86916
0.52	5.49605		0.529	4.69566
0.52	3.82795		0.529	4.26628
0.522	6.92245		0.529	0.95592
0.524	2.24656		0.529	4.05993
0.526	4.11965		0.53	1.08329
0.526	4.34517		0.53	1.34644
0.529	2.18099		0.532	6.498
0.529	4.01572		0.532	2.23012
0.529	2.95756		0.533	13.6788
0.529	5.17311		0.534	2.24656
0.531	4.18443		0.536	1.548
0.532	4.10841		0.537	2.70208
0.533	2.9938		0.537	5.05565
0.534	2.49222		0.537	6.50611
0.535	2.47778		0.538	3.07687
0.536	2.22194		0.538	7.068
0.536	2.06913		0.538	1.73118
0.537	6.7207		0.538	4.45929
0.537	10.7698		0.539	1.938
0.537	2.89741		0.539	3.78124
0.538	4.92367		0.539	7.54476
0.538	4.87958		0.54	4.47236
0.541	5.7799		0.541	2.08742
0.542	3.99296		0.541	2.6866
0.542	4.58614		0.543	4.62719
0.543	3.67507		0.543	1.39909
0.544	2.71603		0.543	10.2542
0.545	1.78715		0.543	2.4286
0.547	4.27706		0.544	2.84464
0.548	1.81454		0.544	5.59084
0.549	1.95266		0.544	1.27395
0.55	4.52355		0.545	0.602471
0.55	6.45789		0.546	4.352
0.55	2.59606		0.546	6.46005
0.552	3.414		0.547	5.16135
0.553	5.04307		0.548	3.78691
0.553	5.19184		0.548	2.81034
0.553	2.04271		0.549	3.38922
0.554	3.42538		0.55	1.34276
0.556	2.44426		0.55	2.9019
0.558	3.87752		0.551	3.78141
0.559	9.19526		0.551	3.3991
0.56	9.28893		0.552	5.94347
0.561	6.05837		0.552	0.742174
0.562	4.32653		0.553	5.55799
0.562	2.85302		0.554	4.33783
0.563	2.14479		0.554	3.24284
0.563	5.89924		0.555	1.21929
0.564	5.54775		0.555	0.448841
0.565	2.27714		0.555	2.64275
0.566	3.32083		0.556	5.23506
0.567	4.98918		0.556	5.25415
0.569	0.89902		0.556	1.4813
0.569	3.44814		0.558	3.32405
0.57	3.89196		0.558	5.30955
0.57	2.25945		0.56	3.42
0.573	3.51898		0.563	3.8304
0.574	3.44296		0.564	4.00311
0.574	3.96188		0.564	3.8247
0.576	3.31564		0.566	2.00887
0.577	5.11196		0.566	2.69919
0.578	5.30796		0.567	4.22095
0.579	4.58126		0.569	1.16896
0.581	2.65258		0.569	5.17221
0.582	3.42662		0.57	5.99355
0.583	4.07352		0.571	2.44286
0.585	1.92037		0.572	2.706
0.589	2.60162		0.572	1.026
0.59	2.40199		0.573	5.51181
0.591	0.6828		0.573	3.58352
0.592	11.9251		0.574	6.15544
0.593	5.44		0.576	4.5454
0.594	4.71345		0.577	2.01101
0.594	4.12426		0.577	0.691329
0.596	2.93116		0.578	6.51154
0.598	4.61356		0.578	2.43857
0.6	1.83614		0.581	2.3898
0.6	2.13887		0.581	5.85656
0.602	1.09004		0.582	4.93821
0.603	4.14232		0.582	2.15936
0.605	4.6346		0.583	4.13496
0.611	3.12084		0.583	2.52481
0.613	4.49673		0.584	3.21358
0.614	5.71913		0.585	5.65267
0.617	1.7198		0.585	7.72588
0.62	5.51361		0.586	3.9884
0.621	2.52067		0.589	3.1423
0.623	5.9876		0.589	0.770589
0.624	2.73499		0.591	4.40908
0.626	4.79147		0.591	3.43052
0.627	5.18177		0.591	4.65325
0.628	3.05627		0.592	1.69562
0.629	4.08272		0.592	3.77076
0.632	2.73714		0.593	2.86852
0.634	4.22095		0.595	3.22486
0.636	4.33578		0.595	2.42216
0.636	1.83741		0.595	2.9678
0.64	2.8706		0.596	0.162571
0.644	0.93885		0.596	1.49362
0.645	5.07491		0.596	1.19638
0.647	3.4992		0.597	1.73841
0.647	0.21338		0.598	4.32653
0.647	3.9104		0.599	3.68985
0.651	2.98492		0.6	1.10067
0.655	1.57385		0.6	5.77276
0.656	2.6699		0.6	3.43486
0.66	4.16437		0.6	2.24836
0.66	3.70988		0.6	2.79793
0.662	3.07758		0.601	3.50479
0.664	8.41073		0.602	2.82026
0.665	0.75867		0.602	5.37795
0.678	3.74994		0.603	3.02955
0.678	3.18526		0.604	6.81733
0.683	0.98075		0.605	2.42087
0.687	2.47778		0.605	0.771943
0.69	3.24438		0.606	1.54118
0.694	4.58105		0.607	2.00887
0.697	2.39351		0.607	2.21201
0.701	1.97546		0.607	4.4382
0.713	1.07968		0.61	1.87167
0.722	3.26227		0.61	0.684
0.727	2.65206		0.611	1.14
0.729	2.85137		0.611	3.47374
0.742	3.07687		0.612	2.12419
0.746	3.74994		0.613	8.05654
0.765	3.98499		0.613	4.03467
0.766	4.42318		0.613	2.51817
0.784	3.46521		0.613	1.74865
0.789	3.18433		0.615	0.763029
0.815	5.07242		0.616	8.72521
			0.618	4.5183
			0.618	3.62494
			0.618	2.38553
			0.618	0.782375
			0.619	0.80655
			0.62	4.58022
			0.62	4.72174
			0.62	4.0968
			0.621	1.75172
			0.621	4.18475
			0.621	1.84925
			0.622	3.35141
			0.623	2.42131
			0.623	0.812857
			0.624	3.17014
			0.625	6.24237
			0.625	4.02354
			0.625	5.19497
			0.627	4.69819
			0.627	3.88433
			0.628	3.10126
			0.629	2.28027
			0.629	2.92828
			0.629	6.11416
			0.631	1.02135
			0.633	0.635857
			0.633	3.25889
			0.634	0.650286
			0.635	4.7652
			0.636	4.161
			0.637	8.27814
			0.638	1.00747
			0.639	4.70859
			0.639	4.10344
			0.639	2.25231
			0.64	3.12852
			0.643	2.49528
			0.645	5.01858
			0.65	6.75289
			0.65	1.98788
			0.653	1.44825
			0.653	2.45342
			0.654	0.76437
			0.655	1.55337
			0.657	1.1628
			0.66	5.15229
			0.662	3.96331
			0.663	2.26246
			0.664	1.06687
			0.666	3.4029
			0.667	3.84826
			0.667	5.03565
			0.667	2.16907
			0.669	1.47334
			0.669	2.35771
			0.672	5.55799
			0.674	2.50194
			0.674	5.9902
			0.674	1.59035
			0.675	5.86774
			0.675	0.855
			0.676	0.704137
			0.677	0.954497
			0.678	2.0862
			0.678	1.91164
			0.678	7.89625
			0.678	4.07404
			0.68	6.28969
			0.685	11.932
			0.686	5.28595
			0.686	3.82368
			0.687	3.69634
			0.687	4.56228
			0.688	1.63384
			0.689	1.65669
			0.69	4.10742
			0.69	3.11972
			0.691	2.19051
			0.692	0.76437
			0.695	1.73351
			0.697	1.90228
			0.698	4.94817
			0.7	3.63919
			0.7	1.4421
			0.7	3.14559
			0.702	5.6316
			0.702	1.81846
			0.707	0.84781
			0.71	3.08479
			0.71	0.483081
			0.711	4.74632
			0.711	5.04678
			0.712	4.87714
			0.716	1.368
			0.717	1.5675
			0.721	4.10841
			0.722	0.763029
			0.722	1.10067
			0.724	2.52259
			0.725	2.0463
			0.725	2.21294
			0.727	2.1375
			0.728	1.22416
			0.738	3.93789
			0.74	0.770569
			0.744	1.38023
			0.745	1.76344
			0.745	3.79705
			0.746	1.12083
			0.747	1.44794
			0.749	6.12522
			0.751	1.34169
			0.755	3.7554
			0.756	2.52337
			0.756	1.14
			0.757	0.723969
			0.764	0.587977
			0.766	2.84681
			0.767	1.28854
			0.768	2.64409
			0.774	0.603851
			0.778	3.91685
			0.779	0.587812
			0.782	2.5479
			0.783	3.00604
			0.783	2.88085
			0.784	0.8493
			0.786	6.37097
			0.788	3.4245
			0.789	2.4339
			0.79	2.6746
			0.795	2.22585
			0.795	0.792818
			0.795	2.93343
			0.8	1.74048
			0.808	2.59131
			0.814	4.29347
			0.818	4.42401
			0.821	0.771943
			0.822	2.4137
			0.824	0.382185
			0.835	4.16214
			0.835	2.1204
			0.843	2.18025
			0.846	1.0399
			0.86	4.28526
			0.867	1.27171
			0.885	2.6619

## Sheet: Fig 6C
black color in all figures			red color in Fig 6C			green color in Fig 6C			dark green color in Fig 6C			light brown color in Fig 6C			cyan color in Fig 6C			orange color in Fig 6C
Control			Hexamethonium			CNQX			glutamate			MK801			NMDA			CNQX + Hexamethonium
Position at MHB (fraction)	speed (µm/h)		Position at MHB (fraction)	speed (µm/h)		Position at MHB (fraction)	speed (µm/h)		Position at MHB (fraction)	speed (µm/h)		Position at MHB (fraction)	speed (µm/h)		Position at MHB (fraction)	speed (µm/h)		Position at MHB (fraction)	speed (µm/h)
0.037	6.38884		0	7.35514		0	11.3123		0.016	8.99589		0.005	5.37095		0	5.50318		0.102	13.4896
0.042	6.45156		0.017	2.20105		0	5.00461		0.073	8.90485		0.01	12.3655		0.045	8.82782		0.117	12.7143
0.048	3.71087		0.024	0.750082		0	8.40128		0.085	0.953786		0.037	4.07404		0.068	6.828		0.127	11.7186
0.052	9.10488		0.027	9.93492		0	5.03565		0.092	14.6631		0.072	7.15388		0.12	13.9782		0.138	9.98332
0.054	8.39844		0.044	7.5375		0.017	5.22513		0.093	5.15229		0.075	9.48333		0.152	10.7427		0.143	18.0077
0.056	9.5221		0.053	4.74735		0.019	5.30877		0.103	6.63291		0.076	4.74643		0.171	2.7762		0.155	10.72
0.06	8.66587		0.062	4.44471		0.034	4.9064		0.111	4.25157		0.08	4.43815		0.173	7.45256		0.158	9.21858
0.063	4.853		0.063	6.81901		0.04	13.7613		0.112	4.03705		0.083	7.04422		0.176	7.35376		0.167	6.63454
0.067	10.8714		0.064	7.81269		0.05	6.73615		0.139	7.54153		0.084	1.17356		0.178	6.47656		0.173	5.09868
0.069	6.99213		0.07	3.58227		0.062	1.52606		0.145	6.12813		0.087	4.50648		0.183	2.916		0.179	11.4658
0.07	2.23772		0.077	5.61375		0.076	6.87067		0.152	10.4639		0.088	3.56479		0.197	10.7456		0.181	9.81262
0.076	4.69235		0.088	2.70441		0.077	3.74416		0.152	6.24518		0.089	10.9299		0.198	13.4136		0.181	5.36851
0.081	3.64773		0.091	5.83761		0.084	3.71394		0.156	7.98591		0.091	6.6155		0.202	8.60043		0.187	3.01235
0.085	13.1975		0.096	0		0.087	9.67599		0.158	9.9262		0.098	1.32482		0.206	6.79557		0.191	6.62506
0.085	9.51043		0.105	8.76704		0.097	0.916389		0.168	5.15727		0.101	4.97078		0.207	1.23075		0.196	10.7029
0.089	12.0413		0.11	2.85356		0.1	5.11417		0.17	5.63879		0.102	8.77185		0.208	7.86039		0.196	4.20064
0.09	9.6711		0.119	1.50016		0.101	4.02686		0.174	6.70973		0.102	10.7778		0.214	8.92903		0.197	6.39186
0.091	13.0701		0.121	3.87887		0.102	8.48806		0.178	7.78026		0.102	8.84795		0.22	11.3872		0.199	14.134
0.092	6.58902		0.125	11.5988		0.104	9.25316		0.18	10.1835		0.105	6.48281		0.224	7.4856		0.202	6.64942
0.093	6.30106		0.125	4.50405		0.111	7.84501		0.188	11.4271		0.106	9.93923		0.23	4.89612		0.207	3.98072
0.096	6.25294		0.125	6.8544		0.112	3.78588		0.189	6.47636		0.111	1.6054		0.232	7.31294		0.207	7.86439
0.098	4.15195		0.128	3.05382		0.113	6.52245		0.192	11.5196		0.111	10.4329		0.24	1.39291		0.209	13.0449
0.108	6.80773		0.129	1.03203		0.114	4.03925		0.193	10.9376		0.112	5.81514		0.244	5.99467		0.21	8.79864
0.116	7.6559		0.131	1.9494		0.118	2.99315		0.199	13.198		0.112	8.02461		0.245	8.53927		0.21	9.64957
0.117	10.682		0.136	9.80915		0.118	3.90013		0.2	6.75972		0.118	7.30718		0.249	3.42492		0.215	6.68196
0.125	12.5304		0.14	5.1129		0.118	6.39271		0.2	4.07344		0.119	7.58267		0.251	6.40922		0.216	7.99559
0.126	12.7822		0.14	5.9681		0.12	8.14705		0.2	2.62634		0.121	10.4952		0.254	4.01647		0.219	6.64942
0.126	7.02051		0.141	5.64827		0.121	9.77599		0.201	2.18667		0.121	11.6564		0.255	9.10855		0.22	10.4724
0.128	1.69562		0.141	3.96507		0.124	6.40125		0.202	3.81571		0.13	11.5207		0.256	8.54841		0.22	9.29461
0.129	4.03342		0.143	0.744096		0.126	4.75638		0.203	16.9761		0.131	3.40976		0.257	7.75966		0.225	8.89347
0.13	4.06668		0.143	5.86395		0.13	3.80934		0.205	9.26332		0.134	6.27664		0.257	9.7887		0.227	5.23935
0.131	6.828		0.145	1.32629		0.132	0.797875		0.205	0.536757		0.135	14.4037		0.259	4.69059		0.228	10.2591
0.132	14.0765		0.146	5.0211		0.132	6.57661		0.206	6.15373		0.136	5.24618		0.259	4.552		0.234	5.43645
0.136	10.979		0.147	1.27823		0.132	1.89667		0.209	7.02581		0.14	4.91388		0.261	6.48802		0.236	5.80603
0.138	16.6419		0.147	3.73261		0.134	12.6375		0.21	4.8934		0.148	4.0937		0.261	11.1702		0.239	5.04077
0.139	11.2074		0.15	3.04068		0.142	5.28549		0.211	18.8073		0.148	10.784		0.262	3.76792		0.24	9.78654
0.143	2.52067		0.15	4.38558		0.144	1.48746		0.215	5.07491		0.148	0.829317		0.265	7.59615		0.242	2.16287
0.143	3.19519		0.15	3.1863		0.146	6.85253		0.215	4.33293		0.149	7.52524		0.267	5.70821		0.243	11.9149
0.145	7.03796		0.151	8.03252		0.146	4.55089		0.217	9.23274		0.149	7.93999		0.267	5.40717		0.245	8.67241
0.147	5.54775		0.151	4.07645		0.146	5.08876		0.218	5.63879		0.151	9.67599		0.27	10.3165		0.245	8.89091
0.148	6.16959		0.156	5.59495		0.15	8.19981		0.219	13.9974		0.154	13.8551		0.27	6.9987		0.246	13.198
0.15	3.60177		0.16	6.15705		0.151	2.46249		0.222	5.50337		0.155	5.96475		0.272	6.85531		0.247	3.59273
0.152	7.86927		0.162	6.37163		0.152	9.75429		0.223	1.641		0.157	6.88134		0.274	3.6351		0.25	3.10674
0.154	3.62342		0.163	6.7209		0.155	9.95259		0.224	7.78392		0.158	2.75141		0.277	5.30411		0.25	8.83251
0.154	2.75055		0.166	3.33292		0.158	13.5706		0.225	5.33981		0.16	9.597		0.277	10.1438		0.253	8.90371
0.154	4.41415		0.167	2.76929		0.163	7.4745		0.23	11.7299		0.161	6.27986		0.278	9.60472		0.254	7.88122
0.156	4.17594		0.168	3.66985		0.163	8.36071		0.231	7.43348		0.164	3.58298		0.279	11.6481		0.256	4.6153
0.158	4.93925		0.171	3.98362		0.164	5.88642		0.231	5.52309		0.164	9.3646		0.28	2.46149		0.259	6.09643
0.16	13.3341		0.174	9.69817		0.166	8.12601		0.236	5.71845		0.167	6.4866		0.282	6.96342		0.259	1.31317
0.161	5.22141		0.18	1.76989		0.166	14.5159		0.237	9.673		0.167	5.38558		0.284	10.145		0.26	10.9729
0.164	4.73449		0.184	5.22209		0.168	9.9245		0.238	8.65759		0.169	11.049		0.284	7.10112		0.264	14.3274
0.165	4.7988		0.186	2.79365		0.168	7.92048		0.238	1.09004		0.171	6.64587		0.287	13.7726		0.265	10.72
0.168	7.95035		0.187	0.587812		0.174	6.74692		0.24	10.7351		0.171	7.5607		0.294	15.4047		0.265	6.259
0.17	0.89902		0.189	5.17893		0.177	9.41885		0.243	10.9841		0.172	4.46446		0.297	8.51994		0.267	7.71905
0.17	10.8615		0.191	8.56231		0.178	10.0203		0.247	7.26394		0.172	3.82067		0.297	8.30577		0.268	3.55511
0.172	7.6784		0.192	6.33508		0.179	8.48189		0.247	4.28884		0.174	6.36974		0.3	7.97169		0.274	8.65307
0.172	3.56519		0.194	8.90627		0.181	6.20727		0.248	6.9166		0.176	7.41905		0.304	11.2272		0.276	11.2946
0.173	7.8205		0.196	3.83008		0.183	7.13395		0.248	5.97592		0.177	1.68139		0.307	11.116		0.279	4.71701
0.174	4.38599		0.196	4.49673		0.183	12.9007		0.251	1.07882		0.179	6.40684		0.311	8.59645		0.28	2.01182
0.174	5.82407		0.196	3.63861		0.186	10.8338		0.252	6.06625		0.18	2.72632		0.311	6.6969		0.282	9.19219
0.175	3.05743		0.197	4.41993		0.186	7.30718		0.256	9.38118		0.181	7.04728		0.313	9.65479		0.282	7.37734
0.178	8.87586		0.197	5.41252		0.187	11.8409		0.257	10.9453		0.182	7.6815		0.313	6.47636		0.284	2.24836
0.18	3.05463		0.198	5.79052		0.187	6.55829		0.258	4.21019		0.185	8.15421		0.318	10.6687		0.287	1.43175
0.181	10.8052		0.199	5.69028		0.189	7.24071		0.259	3.23971		0.186	4.51786		0.32	7.51933		0.289	10.4191
0.183	6.25465		0.199	1.66796		0.192	15.2674		0.259	9.81525		0.189	17.2724		0.321	1.0242		0.291	4.49026
0.183	7.80915		0.199	4.97752		0.193	5.26667		0.266	6.55773		0.19	6.34113		0.327	3.22111		0.294	5.62969
0.185	7.17592		0.2	5.47126		0.193	12.923		0.27	5.31796		0.191	6.8699		0.332	9.29936		0.295	6.3461
0.187	10.8627		0.201	4.4916		0.194	18.0527		0.271	4.85812		0.191	9.95352		0.333	9.29265		0.295	7.21906
0.188	4.01367		0.203	5.14417		0.196	15.8495		0.274	6.15373		0.192	4.91388		0.334	1.99036		0.297	9.76648
0.188	4.14557		0.205	3.35291		0.196	8.21067		0.275	1.42169		0.194	4.40496		0.335	13.6674		0.3	3.22433
0.192	7.43639		0.205	4.623		0.198	1.61585		0.275	7.86927		0.194	7.79814		0.34	3.79333		0.302	19.313
0.192	14.1624		0.206	8.26343		0.198	0.8535		0.276	9.19548		0.195	6.86769		0.341	3.47431		0.304	3.05743
0.192	6.25032		0.207	6.63602		0.199	16.0492		0.277	3.87955		0.197	8.68931		0.345	5.60465		0.305	8.95673
0.192	2.4467		0.209	7.02		0.199	10.4724		0.279	2.08376		0.197	5.59782		0.346	15.821		0.305	10.2704
0.194	5.52149		0.209	7.79789		0.2	4.49673		0.281	9.82013		0.198	5.25656		0.347	3.68867		0.307	6.20409
0.195	10.6218		0.211	5.3514		0.214	8.75104		0.281	7.452		0.199	7.43114		0.351	1.21553		0.307	9.23677
0.195	5.80266		0.211	3.6304		0.214	7.63456		0.285	5.55994		0.199	7.81237		0.352	1.09004		0.308	1.27171
0.196	8.40647		0.214	8.71337		0.215	6.79955		0.289	1.79946		0.2	13.5251		0.354	7.22586		0.31	10.7029
0.197	13.5194		0.216	4.25104		0.215	6.45151		0.296	8.30577		0.202	1.96732		0.355	3.7426		0.31	6.76937
0.198	5.34077		0.217	7.17398		0.215	4.87714		0.297	15.0831		0.202	2.30824		0.358	2.15936		0.31	5.72357
0.198	2.51384		0.219	1.30552		0.218	3.5278		0.303	4.86602		0.204	0.805135		0.359	2.73499		0.311	6.62438
0.199	7.28561		0.219	10.219		0.219	10.0116		0.304	3.31265		0.205	5.60086		0.366	8.07566		0.312	5.46503
0.199	3.47375		0.22	4.93232		0.22	7.80695		0.304	10.2792		0.207	8.23979		0.367	4.20972		0.314	10.2883
0.2	6.14189		0.221	5.19952		0.22	6.9987		0.306	5.33303		0.208	8.07358		0.367	6.88945		0.315	8.65259
0.2	7.54153		0.222	9.55405		0.221	10.6773		0.307	10.1794		0.208	4.8184		0.369	4.36377		0.322	5.55799
0.201	3.67392		0.222	1.17893		0.223	3.2616		0.308	2.36354		0.208	5.39839		0.369	4.98313		0.325	11.6481
0.201	5.34967		0.223	3.0951		0.224	6.71041		0.308	3.73643		0.21	13.8921		0.372	5.76283		0.325	13.6788
0.201	8.25761		0.224	3.62737		0.225	6.94465		0.308	6.36142		0.211	3.31727		0.373	6.98565		0.326	8.35891
0.202	18.0779		0.227	6.82968		0.225	8.63742		0.309	4.32084		0.211	6.26611		0.374	6.5622		0.326	7.73451
0.202	4.82853		0.227	5.20294		0.226	17.3052		0.311	7.90661		0.212	6.35857		0.376	4.3244		0.328	4.33293
0.202	2.85922		0.228	6.41202		0.227	12.8564		0.312	6.12813		0.212	5.20325		0.377	4.48087		0.33	6.73562
0.203	3.81704		0.228	4.42796		0.227	9.9575		0.312	7.63313		0.213	11.5109		0.378	6.13076		0.334	5.03565
0.204	8.35064		0.231	5.40702		0.228	9.39481		0.313	5.94036		0.213	13.1337		0.378	4.77107		0.335	10.3615
0.205	7.07552		0.232	6.8683		0.228	0.998087		0.314	8.88778		0.215	1.38733		0.379	2.43145		0.336	9.2597
0.206	15.1138		0.234	2.63344		0.229	4.87942		0.316	0.569		0.215	14.0111		0.38	2.43105		0.337	3.72436
0.206	8.24218		0.234	3.91553		0.229	8.9572		0.317	4.48621		0.216	12.5692		0.38	4.63166		0.341	2.82837
0.207	12.2363		0.235	4.24888		0.232	8.57933		0.318	4.3887		0.216	4.10205		0.382	4.76964		0.343	1.91184
0.208	5.73552		0.235	6.34435		0.233	8.79349		0.318	5.30877		0.216	6.0379		0.383	3.47232		0.344	3.81728
0.21	11.6836		0.236	2.57474		0.234	10.616		0.321	3.72659		0.218	4.14025		0.384	5.70604		0.345	7.69644
0.211	15.2685		0.236	3.24493		0.234	8.23438		0.322	4.19473		0.219	10.3386		0.384	2.54073		0.346	8.72467
0.211	6.51672		0.236	3.6351		0.235	11.5745		0.323	12.5391		0.219	8.8764		0.384	4.2675		0.348	1.46314
0.212	4.68823		0.237	5.81241		0.235	10.6562		0.324	9.18244		0.222	1.71604		0.384	4.73249		0.349	6.88134
0.213	5.57139		0.238	2.48514		0.236	5.47236		0.325	3.78799		0.223	12.5507		0.387	4.84263		0.35	2.41446
0.213	9.3316		0.242	3.82399		0.238	6.20281		0.326	3.73678		0.223	12.3658		0.388	2.98524		0.351	4.40275
0.214	6.99372		0.243	10.6163		0.238	9.01706		0.328	4.10344		0.225	14.151		0.39	6.19772		0.353	10.3558
0.214	2.22593		0.244	4.41885		0.241	5.89769		0.329	5.59896		0.227	0		0.391	6.93286		0.354	1.32691
0.215	9.02129		0.244	9.93629		0.242	9.70878		0.33	4.52207		0.227	3.05212		0.391	2.07981		0.355	8.28464
0.215	9.81525		0.244	2.24556		0.242	6.60609		0.331	7.51999		0.228	2.5605		0.391	4.97676		0.355	5.4349
0.218	2.87589		0.245	3.13076		0.243	3.19507		0.337	9.95465		0.228	3.64302		0.391	5.71845		0.355	12.8384
0.218	4.18443		0.245	5.08699		0.246	8.04566		0.338	11.9518		0.229	15.2674		0.392	4.37333		0.356	2.23772
0.219	16.5336		0.245	2.66633		0.248	8.937		0.338	7.78392		0.233	6.1452		0.392	6.10735		0.356	10.5927
0.219	4.49238		0.246	9.62593		0.251	6.00585		0.34	6.81896		0.237	14.0884		0.392	7.04991		0.357	6.47636
0.22	13.6048		0.248	1.44716		0.251	7.17382		0.342	1.28627		0.238	6.03776		0.393	4.06536		0.357	4.72595
0.221	6.54919		0.248	2.59989		0.253	4.42223		0.342	13.198		0.238	10.0912		0.393	0.603851		0.357	5.06552
0.221	2.65206		0.249	13.8006		0.255	8.51725		0.345	4.94651		0.239	6.62506		0.394	4.93133		0.358	10.7951
0.222	3.8657		0.249	6.44889		0.255	8.47138		0.346	5.57139		0.24	5.63082		0.396	5.45265		0.358	3.64444
0.222	2.4286		0.251	4.08272		0.256	3.46975		0.346	5.12356		0.24	7.80668		0.399	3.36279		0.359	8.29208
0.222	5.5718		0.251	3.99963		0.256	12.3852		0.347	11.0101		0.241	8.10791		0.401	5.37095		0.362	11.5308
0.222	2.23172		0.252	11.865		0.257	5.76112		0.35	6.24219		0.241	11.1328		0.401	5.24791		0.367	3.64824
0.223	12.3065		0.252	5.34526		0.258	8.33229		0.35	4.58614		0.241	7.95718		0.402	5.59586		0.367	8.60638
0.223	11.593		0.254	11.6683		0.259	9.12107		0.351	6.21253		0.242	6.28297		0.403	2.81518		0.367	9.42691
0.225	7.22183		0.254	3.79523		0.259	16.7457		0.351	2.43105		0.242	5.04215		0.404	4.03231		0.369	9.84236
0.227	2.30642		0.254	3.157		0.26	4.22483		0.355	7.1125		0.244	6.31377		0.406	3.87603		0.369	2.96828
0.227	5.99623		0.255	3.12084		0.265	8.61039		0.356	1.138		0.245	9.25194		0.407	6.75184		0.37	6.38217
0.227	5.85785		0.256	5.40465		0.268	3.65717		0.358	5.63879		0.246	10.8321		0.407	5.36472		0.371	7.10112
0.228	5.36472		0.256	2.7945		0.269	7.12635		0.361	6.63291		0.246	4.73944		0.408	2.60114		0.372	5.16408
0.229	16.2093		0.257	4.05879		0.269	13.7618		0.361	2.15765		0.248	12.7854		0.408	2.78241		0.376	12.8651
0.231	3.53836		0.257	2.1489		0.27	8.63102		0.364	4.44898		0.249	8.94834		0.408	2.29805		0.383	7.90768
0.232	2.94417		0.257	3.55775		0.271	8.86329		0.366	6.11106		0.25	11.7772		0.409	5.75401		0.384	2.12047
0.233	6.37332		0.258	0.99693		0.273	1.16076		0.366	10.5441		0.253	4.7557		0.409	2.23772		0.384	2.77997
0.234	6.12226		0.258	4.19473		0.275	9.18419		0.368	4.97469		0.257	3.46987		0.41	3.67228		0.384	3.96806
0.234	8.63155		0.259	0.892174		0.276	6.71472		0.368	10.3828		0.257	8.33357		0.41	2.36342		0.384	5.24618
0.236	12.6799		0.259	6.08931		0.279	9.99875		0.37	5.05272		0.258	3.91485		0.411	6.45886		0.385	5.89403
0.237	4.74167		0.26	4.45243		0.281	3.56991		0.372	1.75821		0.258	10.8723		0.415	6.56683		0.386	11.0272
0.238	6.36604		0.261	2.63966		0.281	9.06945		0.373	7.81996		0.258	7.45878		0.415	3.63378		0.387	5.87208
0.239	10.0144		0.262	5.04067		0.284	9.97509		0.373	16.8118		0.258	7.02586		0.416	3.184		0.387	1.84985
0.24	4.45527		0.262	5.61305		0.285	10.242		0.373	8.86075		0.258	6.88063		0.416	3.6284		0.387	3.66639
0.242	9.82379		0.262	5.06669		0.288	10.7473		0.376	10.7013		0.259	5.25887		0.417	1.83844		0.387	2.67145
0.244	3.87887		0.263	3.50306		0.288	8.69868		0.377	6.40125		0.26	9.98189		0.417	0.975429		0.388	9.54213
0.244	4.01742		0.264	3.53242		0.292	7.78748		0.378	6.11106		0.262	5.79648		0.419	5.19212		0.388	10.2471
0.246	11.2159		0.266	2.92893		0.293	10.2812		0.378	5.08971		0.264	8.535		0.42	8.71423		0.388	7.95763
0.247	11.6913		0.267	0.593419		0.295	13.4633		0.378	11.6481		0.266	11.1148		0.42	3.2497		0.388	7.30383
0.248	10.8188		0.267	5.16876		0.295	5.72227		0.382	10.9419		0.267	7.18647		0.42	3.53349		0.389	6.17446
0.248	2.18496		0.267	2.9019		0.297	8.30259		0.384	6.88831		0.267	11.2611		0.421	1.52674		0.389	11.0409
0.248	7.20476		0.268	5.68486		0.299	9.05777		0.384	13.1354		0.267	8.54394		0.422	3.33292		0.39	2.54485
0.249	5.52602		0.27	10.3176		0.3	6.37484		0.385	5.41119		0.268	5.87208		0.422	9.7777		0.391	6.93305
0.249	7.73982		0.272	10.707		0.3	7.83513		0.386	5.46695		0.268	3.98774		0.422	2.59976		0.392	9.40198
0.251	4.17874		0.272	2.73714		0.301	8.92477		0.386	16.9608		0.269	6.72558		0.422	1.9412		0.392	4.10427
0.251	7.32872		0.274	3.29402		0.301	15.5958		0.386	9.03856		0.269	5.79638		0.422	5.04134		0.393	5.2917
0.252	6.41512		0.274	1.47725		0.301	2.28359		0.387	4.75229		0.269	6.09643		0.423	5.43645		0.394	8.76402
0.252	9.5592		0.275	4.71834		0.302	9.71462		0.391	2.62309		0.27	5.81299		0.423	8.99345		0.394	3.14771
0.253	4.74759		0.275	4.21412		0.302	1.8095		0.392	4.56812		0.273	6.62411		0.423	3.17502		0.395	3.13832
0.253	7.55735		0.276	3.70399		0.307	7.09587		0.392	8.33504		0.273	7.58667		0.424	14.9675		0.398	6.50611
0.254	10.8358		0.276	2.96996		0.307	2.77387		0.394	1.85669		0.273	4.7355		0.424	8.535		0.399	4.84263
0.254	6.16959		0.278	5.33862		0.31	7.21647		0.395	6.87067		0.275	8.52362		0.424	9.39316		0.399	6.4443
0.255	12.4423		0.278	5.94036		0.311	10.1832		0.397	4.10249		0.278	6.87402		0.425	3.5654		0.4	8.88323
0.256	8.50299		0.279	2.82366		0.311	7.65447		0.397	5.02029		0.278	3.46987		0.425	3.06406		0.401	2.276
0.257	3.05708		0.282	10.2542		0.312	4.61573		0.398	9.38118		0.279	2.48734		0.426	8.17084		0.403	4.8365
0.257	8.62699		0.282	3.73755		0.312	5.74512		0.4	6.44867		0.279	6.23482		0.426	1.17356		0.405	8.14958
0.259	8.43974		0.285	2.1941		0.312	6.97792		0.4	4.77107		0.28	6.83807		0.427	5.68675		0.407	3.31727
0.26	6.06644		0.286	2.16868		0.312	9.99022		0.401	5.51532		0.28	3.45623		0.428	3.82368		0.412	3.31727
0.26	7.36705		0.286	3.69239		0.313	3.414		0.402	7.10335		0.28	1.707		0.428	4.35285		0.413	1.96549
0.261	11.6023		0.287	8.11773		0.315	12.0969		0.403	2.13375		0.281	5.74121		0.429	5.32584		0.416	3.93463
0.262	8.568		0.288	10.4135		0.318	1.88829		0.404	5.59408		0.281	1.80942		0.429	8.70285		0.416	4.29233
0.264	12.7585		0.289	4.06902		0.319	6.74635		0.404	6.44108		0.287	5.81299		0.43	2.51384		0.416	5.8038
0.264	8.90485		0.289	1.53386		0.32	7.41443		0.407	4.48087		0.287	6.50611		0.43	4.85719		0.419	9.7777
0.264	4.85719		0.289	2.4137		0.32	9.47598		0.407	3.3571		0.287	5.80238		0.43	3.96877		0.419	5.86151
0.264	8.20854		0.289	6.83288		0.32	13.257		0.408	3.06236		0.288	3.47374		0.431	2.17643		0.42	7.74978
0.264	4.41812		0.292	0.589463		0.32	11.7247		0.409	5.05805		0.288	2.22593		0.431	9.6711		0.42	9.28608
0.266	9.65479		0.292	2.49233		0.321	18.0209		0.409	1.56475		0.29	10.3046		0.431	2.24405		0.422	5.09174
0.268	6.55432		0.292	2.36342		0.324	0.45922		0.41	5.77276		0.291	3.63378		0.432	4.4382		0.423	2.59687
0.269	5.15969		0.293	4.84614		0.324	6.31732		0.411	3.94842		0.292	2.41446		0.432	4.90807		0.423	4.8621
0.269	2.34314		0.293	1.52942		0.326	8.74115		0.418	3.9698		0.294	3.89281		0.434	4.88465		0.424	9.69007
0.27	6.17156		0.293	4.60148		0.329	8.89545		0.421	2.82837		0.296	4.45243		0.435	4.62719		0.425	3.84165
0.27	4.82853		0.294	1.23209		0.329	3.24862		0.422	4.7796		0.297	6.28462		0.435	5.04561		0.426	6.4443
0.271	10.4165		0.295	4.74281		0.331	4.36908		0.427	3.67688		0.297	8.11895		0.436	3.07391		0.426	5.30023
0.271	6.57764		0.295	2.43572		0.331	13.233		0.432	9.16415		0.297	6.18602		0.439	2.65304		0.427	4.86922
0.272	6.78747		0.296	9.55196		0.331	5.35145		0.434	8.16412		0.298	7.59828		0.439	1.24145		0.427	3.9292
0.274	3.60997		0.297	5.38003		0.332	7.83774		0.435	5.56116		0.299	18.8067		0.439	6.16959		0.428	9.99448
0.276	9.26332		0.297	6.79965		0.334	8.49344		0.436	7.93999		0.299	6.99151		0.44	4.31871		0.43	2.41046
0.276	5.53718		0.298	3.58301		0.335	11.6558		0.437	4.86495		0.3	5.3695		0.445	2.55382		0.432	6.31327
0.278	2.25367		0.298	3.64942		0.335	9.1139		0.437	8.03866		0.3	9.71161		0.445	2.44302		0.432	4.58709
0.279	2.25944		0.299	4.15893		0.336	5.18225		0.438	8.68375		0.301	7.06903		0.446	12.0465		0.433	4.95401
0.279	5.55685		0.3	2.69017		0.338	3.66756		0.439	6.18002		0.302	7.42613		0.446	2.16121		0.433	5.19952
0.279	5.08971		0.3	5.62003		0.338	9.78282		0.44	3.08479		0.302	7.25816		0.447	3.8626		0.434	4.37724
0.281	6.30586		0.3	5.70798		0.34	3.23971		0.443	4.20641		0.302	4.19694		0.447	1.65863		0.435	9.72071
0.283	5.9727		0.301	8.94038		0.344	1.48661		0.443	1.11886		0.304	10.4165		0.447	2.92893		0.436	6.54183
0.284	5.7341		0.301	3.37204		0.344	4.11728		0.443	5.70604		0.305	4.21845		0.447	4.02283		0.436	3.9517
0.284	5.79612		0.303	2.77611		0.346	2.86113		0.444	2.06092		0.305	9.9575		0.451	1.54518		0.438	4.72684
0.286	4.32115		0.304	2.25944		0.347	13.5877		0.445	2.63732		0.306	4.18975		0.451	8.62767		0.438	3.09138
0.287	7.36912		0.304	2.6277		0.347	8.92903		0.445	4.43619		0.307	6.21234		0.451	6.35004		0.438	2.92893
0.288	3.2433		0.304	3.39435		0.35	5.47236		0.446	6.32565		0.308	1.27171		0.452	3.01712		0.44	9.99022
0.288	3.93464		0.306	3.79333		0.352	2.29307		0.446	6.17555		0.309	5.75916		0.452	11.4784		0.44	5.42485
0.291	4.36382		0.307	4.85355		0.353	2.44257		0.447	1.9412		0.31	1.52606		0.453	2.48851		0.441	1.52606
0.291	3.61713		0.307	3.36502		0.356	11.029		0.45	0.980749		0.31	7.37734		0.453	1.5272		0.442	4.8621
0.292	5.66511		0.308	5.4027		0.357	5.43725		0.451	2.62332		0.311	1.66646		0.453	3.99661		0.442	8.11892
0.293	9.04511		0.309	7.53811		0.359	7.04264		0.453	5.55994		0.313	3.63581		0.454	1.58285		0.443	1.53203
0.294	8.48379		0.31	3.95153		0.36	11.742		0.455	1.707		0.313	4.98		0.454	5.46166		0.447	7.397
0.294	3.24855		0.31	2.41652		0.361	4.49095		0.458	5.19952		0.313	4.33822		0.454	3.17354		0.449	6.68441
0.295	3.61511		0.312	8.32832		0.364	8.64961		0.458	8.34723		0.314	8.89347		0.456	3.86227		0.45	4.2675
0.296	8.07297		0.312	6.97159		0.365	2.1714		0.459	0.513726		0.314	7.43114		0.457	1.61027		0.451	3.17976
0.296	12.976		0.313	2.51919		0.365	6.99802		0.46	1.1454		0.314	5.81939		0.458	2.80221		0.451	3.71394
0.297	11.4815		0.316	2.0124		0.367	11.0471		0.46	2.19427		0.316	6.68455		0.459	5.49512		0.452	17.07
0.297	2.79327		0.316	2.21097		0.368	12.9722		0.46	1.28025		0.317	1.8208		0.46	2.81655		0.452	2.75924
0.299	8.59746		0.317	3.91679		0.368	9.22789		0.461	4.62597		0.317	3.89196		0.464	5.8019		0.453	4.90725
0.299	13.4182		0.32	7.78263		0.369	7.69316		0.461	12.1652		0.32	3.73643		0.464	2.01871		0.454	5.12527
0.3	1.56191		0.32	3.95242		0.372	6.7739		0.462	1.89346		0.32	3.77844		0.465	2.28359		0.455	3.05382
0.303	4.56053		0.321	8.88643		0.375	9.31778		0.462	7.78563		0.321	2.75254		0.466	4.92576		0.455	3.414
0.305	8.10885		0.321	4.32309		0.378	6.95227		0.464	2.14043		0.322	2.01182		0.466	1.4769		0.456	6.1452
0.305	9.6846		0.321	3.61614		0.378	7.17983		0.466	3.96024		0.324	5.86497		0.466	3.20794		0.457	7.37196
0.305	7.59113		0.321	4.81101		0.379	11.9222		0.466	3.76607		0.324	6.31516		0.467	3.89196		0.457	5.69711
0.306	8.19597		0.322	4.77702		0.381	12.7778		0.467	1.46802		0.324	2.67288		0.468	4.32115		0.458	14.4412
0.306	10.4197		0.322	2.98038		0.381	4.22886		0.467	6.98407		0.325	1.9915		0.47	3.414		0.459	6.41619
0.306	6.71114		0.324	1.04452		0.381	5.05272		0.468	2.24897		0.325	8.51793		0.472	6.02661		0.461	4.13179
0.309	10.0653		0.324	1.98461		0.382	7.01615		0.468	5.08866		0.325	5.93657		0.472	6.43767		0.461	0.828397
0.311	3.32315		0.324	4.8365		0.382	10.7419		0.468	9.33729		0.326	10.895		0.472	3.62358		0.462	7.5864
0.311	8.10798		0.324	18.952		0.383	4.52288		0.468	1.69657		0.326	9.13633		0.474	3.0726		0.462	5.08876
0.311	3.62494		0.324	3.414		0.383	11.8566		0.468	6.73261		0.326	2.62634		0.475	3.4245		0.462	6.52245
0.311	6.14721		0.325	3.18352		0.383	9.00229		0.468	4.19556		0.327	1.76034		0.477	2.86349		0.463	5.38866
0.311	4.72708		0.325	3.65786		0.384	7.74981		0.469	1.00412		0.327	2.5922		0.478	1.9346		0.464	5.69
0.312	6.63019		0.325	5.08237		0.385	0.867763		0.47	6.69538		0.328	13.1489		0.48	2.02357		0.465	2.71626
0.314	2.79698		0.325	5.31332		0.386	5.52687		0.471	5.72201		0.328	7.55822		0.481	1.96732		0.465	3.51898
0.314	9.10701		0.327	10.456		0.387	9.54464		0.471	3.64824		0.329	5.23494		0.483	4.17992		0.466	7.81996
0.314	9.82988		0.328	2.20828		0.387	7.55382		0.473	3.21864		0.329	4.95274		0.484	4.4382		0.466	5.30023
0.314	4.14232		0.329	4.44389		0.387	8.53159		0.473	0.966162		0.332	5.13807		0.487	3.81799		0.467	3.32208
0.314	5.06608		0.33	3.8896		0.388	10.2932		0.474	7.63456		0.332	3.60792		0.488	0.42675		0.468	1.19964
0.315	6.83144		0.331	5.18648		0.389	8.71504		0.474	3.9261		0.332	6.74538		0.489	2.98481		0.468	7.0812
0.316	7.82997		0.332	5.98897		0.392	6.59009		0.475	3.07047		0.332	6.04847		0.49	2.47325		0.468	1.55182
0.316	4.97078		0.332	5.985		0.393	7.35401		0.477	5.69711		0.333	5.88353		0.49	5.34376		0.471	4.0958
0.316	4.45314		0.333	1.62925		0.394	3.43107		0.477	7.75206		0.333	2.7916		0.49	5.62944		0.471	7.24451
0.319	8.50568		0.333	7.8029		0.394	4.55769		0.48	2.48419		0.334	7.84216		0.492	1.9915		0.471	7.95177
0.319	9.88125		0.333	1.96732		0.395	5.85986		0.48	1.44794		0.334	4.27538		0.492	5.52357		0.472	4.67035
0.32	3.74345		0.334	4.10074		0.397	9.04734		0.48	4.51114		0.334	6.15544		0.493	2.11047		0.472	0.898421
0.32	9.44931		0.336	3.19907		0.397	6.36634		0.481	6.58114		0.334	6.15495		0.493	2.67868		0.473	7.38448
0.321	6.0108		0.338	9.91142		0.398	6.65023		0.483	12.427		0.335	5.10393		0.493	3.48702		0.475	5.5832
0.321	2.90327		0.338	5.11417		0.398	9.95112		0.485	4.2534		0.336	1.24145		0.493	3.51357		0.477	3.7554
0.321	4.82837		0.339	2.45171		0.398	5.2002		0.485	0.879105		0.336	6.51434		0.493	4.78529		0.479	3.41827
0.322	6.05288		0.339	6.0709		0.4	10.0002		0.486	4.88842		0.337	3.46987		0.494	2.54587		0.48	6.09058
0.323	8.51793		0.339	5.66855		0.4	11.1148		0.486	4.25043		0.337	4.8274		0.494	4.7953		0.481	4.8274
0.323	8.79349		0.34	3.73264		0.401	8.89205		0.487	13.178		0.337	4.90319		0.494	3.08777		0.481	5.05991
0.324	11.4174		0.341	3.24102		0.402	10.5517		0.49	5.50451		0.338	3.93951		0.496	2.84019		0.482	2.9588
0.325	7.92864		0.341	4.50027		0.404	5.16373		0.49	2.05124		0.34	4.08206		0.496	2.80588		0.482	5.52743
0.325	13.5735		0.342	5.34204		0.404	21.2106		0.49	3.43534		0.341	9.10152		0.496	3.54513		0.483	3.76607
0.325	8.87811		0.343	9.65691		0.405	4.67658		0.491	4.48941		0.341	4.97469		0.5	1.23798		0.484	1.641
0.329	1.99036		0.344	3.47449		0.405	8.51793		0.493	1.5424		0.341	3.42797		0.5	4.99013		0.486	4.68823
0.329	3.93179		0.345	3.74622		0.406	12.2319		0.495	4.74546		0.342	8.55076		0.501	3.14771		0.486	4.0167
0.33	1.18171		0.345	5.05272		0.407	4.4847		0.496	3.46643		0.342	4.15195		0.502	1.19638		0.487	6.9891
0.332	2.95233		0.345	2.93248		0.409	5.68951		0.498	4.61356		0.342	4.85032		0.503	4.64446		0.487	6.4994
0.333	3.05837		0.346	3.38327		0.413	9.47254		0.501	2.84181		0.343	1.28708		0.504	2.06748		0.487	9.4198
0.333	11.4784		0.347	3.01259		0.414	5.16408		0.501	8.30626		0.343	6.32842		0.504	2.54073		0.487	1.5932
0.334	7.21895		0.347	1.03007		0.415	7.65421		0.502	3.5608		0.343	1.83844		0.504	5.03665		0.488	6.01291
0.334	3.6997		0.348	2.48866		0.416	3.03442		0.502	2.41939		0.346	8.31747		0.505	3.414		0.488	3.414
0.334	2.62634		0.348	5.87564		0.416	1.76943		0.505	0.9673		0.347	6.15544		0.506	2.67628		0.489	2.1622
0.335	3.62666		0.349	2.323		0.417	5.33267		0.505	7.04991		0.348	1.27171		0.507	2.42131		0.49	5.02131
0.335	8.46467		0.351	12.1311		0.421	5.10096		0.505	8.38639		0.349	3.06406		0.507	2.83585		0.49	1.40827
0.336	0.46008		0.352	4.22909		0.424	4.8365		0.506	3.51927		0.349	3.2829		0.508	3.16751		0.491	2.98492
0.337	7.49065		0.353	7.07726		0.426	5.12702		0.506	2.34618		0.351	9.86336		0.508	4.10021		0.491	1.75736
0.338	6.15062		0.355	2.26022		0.428	8.76335		0.506	6.45867		0.351	4.19556		0.508	1.98012		0.492	5.56055
0.339	2.4317		0.355	3.88284		0.429	6.33362		0.507	2.276		0.352	12.0165		0.508	1.51212		0.492	3.414
0.339	5.98389		0.355	3.73057		0.429	7.59046		0.511	5.69		0.352	9.82378		0.51	2.81655		0.492	3.65298
0.339	2.1813		0.356	5.89671		0.429	5.50507		0.511	6.18275		0.352	3.20809		0.51	11.4511		0.492	3.24757
0.34	7.17398		0.356	3.70969		0.43	7.5108		0.512	4.73636		0.353	2.84408		0.511	2.52392		0.493	6.98407
0.34	5.83384		0.357	6.78193		0.431	7.23799		0.513	1.34853		0.354	6.04847		0.511	2.37941		0.493	4.50853
0.341	6.94757		0.358	1.09906		0.432	7.60554		0.514	2.14608		0.354	3.29917		0.511	3.33411		0.493	1.707
0.341	2.9019		0.359	4.67978		0.432	10.271		0.514	3.29599		0.354	8.20498		0.512	3.32083		0.494	5.69
0.342	3.89899		0.359	4.719		0.434	6.17356		0.515	2.62146		0.355	6.4866		0.513	4.97078		0.495	2.24521
0.342	4.97387		0.359	2.54457		0.435	6.14152		0.519	4.74205		0.355	4.68628		0.514	1.34512		0.495	2.75254
0.343	6.86702		0.36	7.04389		0.436	0.721632		0.52	3.01712		0.356	4.24274		0.514	1.62704		0.496	3.16189
0.343	2.46052		0.36	0.971256		0.436	4.81173		0.52	4.90478		0.357	8.14958		0.516	2.50153		0.496	4.69141
0.343	7.62858		0.36	1.881		0.436	4.31007		0.52	5.26894		0.357	2.0484		0.518	2.38502		0.497	2.845
0.344	5.07237		0.362	0.615522		0.436	3.66936		0.521	2.50153		0.357	5.13914		0.518	1.43078		0.499	9.34298
0.344	2.2222		0.363	5.22762		0.438	4.43038		0.522	3.88747		0.358	7.77112		0.518	3.4816		0.499	2.80232
0.345	7.59972		0.363	6.04998		0.438	9.104		0.522	1.89667		0.36	2.0484		0.519	9.08977		0.499	4.33293
0.346	9.79973		0.363	6.29164		0.44	12.4981		0.523	5.19744		0.362	6.3489		0.519	7.81996		0.5	5.524
0.347	4.64389		0.366	2.7916		0.441	1.41123		0.525	5.44		0.363	8.68375		0.52	5.63082		0.502	5.1271
0.35	4.92299		0.366	3.46987		0.442	5.5099		0.526	7.03853		0.363	6.78532		0.52	2.08633		0.502	5.8038
0.352	3.67688		0.367	4.059		0.444	6.04847		0.527	1.73317		0.363	3.66503		0.521	3.51642		0.503	4.63166
0.353	6.4971		0.368	4.8464		0.445	6.62983		0.527	5.45265		0.364	5.5781		0.523	1.77528		0.503	6.9987
0.356	1.57179		0.369	4.54723		0.451	1.53931		0.528	5.14217		0.364	2.24836		0.524	7.66123		0.504	1.14902
0.356	6.13488		0.369	3.83299		0.451	6.98852		0.528	9.23677		0.364	3.19472		0.525	4.10489		0.506	7.58079
0.356	7.28249		0.37	4.47652		0.453	6.39221		0.529	5.21854		0.364	6.32322		0.526	1.15412		0.506	3.05382
0.357	3.26183		0.37	6.16455		0.455	7.18053		0.531	3.11971		0.365	2.69033		0.526	3.48228		0.508	1.10576
0.358	4.49673		0.37	9.1523		0.457	11.029		0.531	1.53843		0.366	8.52504		0.526	4.62976		0.509	4.10021
0.359	6.69998		0.37	2.12366		0.458	9.313		0.532	3.33411		0.369	3.20794		0.527	5.9745		0.51	4.07352
0.361	5.02178		0.372	2.47		0.458	10.0004		0.532	3.1231		0.369	3.87603		0.528	0.525231		0.51	5.31187
0.361	1.63946		0.372	5.3523		0.459	3.46791		0.533	5.44618		0.37	3.95939		0.528	1.707		0.511	6.13076
0.361	3.01712		0.372	2.76371		0.461	6.1038		0.535	0.782375		0.37	8.99345		0.529	3.03231		0.511	8.58834
0.363	1.75821		0.374	3.50479		0.464	6.83638		0.536	8.98223		0.372	9.52335		0.529	0.693663		0.511	6.75068
0.363	3.15048		0.374	7.09258		0.464	7.35376		0.538	5.8038		0.372	6.83141		0.53	4.7557		0.513	2.93248
0.364	11.9563		0.375	6.63443		0.466	8.74925		0.539	3.63591		0.372	8.29114		0.53	2.34712		0.513	4.61356
0.364	5.2002		0.375	1.9608		0.467	7.6337		0.54	3.90378		0.372	4.15195		0.53	1.89667		0.513	3.73532
0.364	1.19869		0.377	1.10052		0.471	6.67363		0.54	2.92238		0.373	3.10364		0.53	3.38718		0.513	5.69
0.366	4.09457		0.377	5.26579		0.471	4.21766		0.54	2.92153		0.374	8.51671		0.532	1.63278		0.514	6.89162
0.366	8.62157		0.378	5.41263		0.474	1.04148		0.541	2.54002		0.376	6.04847		0.532	6.11594		0.515	2.05103
0.368	5.08996		0.379	4.5828		0.474	8.55776		0.542	5.23434		0.376	7.37269		0.533	3.42492		0.515	4.11046
0.371	2.60781		0.379	3.98823		0.475	2.35168		0.543	7.81996		0.376	6.39468		0.534	3.59798		0.515	4.43619
0.375	3.71157		0.379	2.49091		0.476	9.54951		0.543	4.71457		0.376	3.07687		0.535	2.0484		0.516	3.81799
0.376	5.53541		0.379	6.2846		0.477	4.8756		0.544	6.88063		0.377	4.51408		0.536	5.69		0.517	3.57157
0.376	4.03827		0.38	3.17182		0.478	10.8497		0.544	2.5605		0.377	5.12953		0.537	3.70744		0.517	2.31583
0.378	5.50693		0.381	2.2308		0.481	8.0544		0.544	3.7884		0.377	12.852		0.538	5.46923		0.517	4.33009
0.378	6.20717		0.381	2.90221		0.482	6.62133		0.546	4.3244		0.377	4.23541		0.539	1.60885		0.518	4.16679
0.379	3.43486		0.381	2.60882		0.482	2.79569		0.548	0.948333		0.378	5.22342		0.54	1.22153		0.519	3.75296
0.38	6.16207		0.382	2.16548		0.485	4.70208		0.552	4.66554		0.378	8.85592		0.54	1.39664		0.52	4.552
0.381	4.53635		0.382	4.82818		0.486	5.98447		0.553	5.27107		0.378	4.22095		0.54	3.64444		0.52	6.88409
0.381	4.58756		0.383	2.57148		0.487	4.67063		0.553	0.829865		0.38	8.88067		0.541	3.1231		0.521	4.07427
0.382	2.25944		0.383	0.468		0.496	4.71671		0.555	3.2402		0.38	7.36476		0.541	2.51066		0.522	13.6155
0.383	9.59448		0.383	2.00887		0.5	8.40114		0.558	1.43747		0.381	3.27893		0.542	0.724621		0.522	3.0726
0.384	8.41299		0.384	3.50329		0.501	3.03618		0.561	2.98725		0.381	4.82771		0.543	4.90153		0.522	3.57157
0.385	8.01353		0.385	8.62992		0.502	1.14902		0.561	6.47636		0.381	3.24855		0.546	5.07491		0.523	1.89667
0.385	7.08034		0.387	3.51642		0.506	8.9932		0.562	3.16189		0.381	2.82397		0.546	6.158		0.524	6.828
0.385	0.569		0.387	4.82837		0.508	5.83308		0.563	2.24405		0.382	4.45186		0.546	4.21		0.525	5.12694
0.387	3.12381		0.388	1.05267		0.511	6.74923		0.563	1.66646		0.383	6.72473		0.546	0.640125		0.526	2.75924
0.387	3.69214		0.388	5.63879		0.511	2.02996		0.563	12.5533		0.384	6.1452		0.548	4.8278		0.527	2.22194
0.389	11.3389		0.389	3.27915		0.512	5.82459		0.564	3.93098		0.386	2.24836		0.548	5.74173		0.527	3.61884
0.389	3.9229		0.389	3.22704		0.515	7.6225		0.564	3.53815		0.389	8.07411		0.549	5.70612		0.528	1.65579
0.389	5.4385		0.39	4.71867		0.515	11.652		0.564	4.94651		0.39	7.63949		0.549	4.31871		0.528	4.28798
0.39	6.54838		0.39	3.82641		0.516	7.45071		0.569	1.08143		0.39	3.71394		0.549	2.85164		0.528	3.90903
0.392	6.73078		0.39	4.04417		0.519	1.81024		0.569	0.569		0.39	3.08479		0.55	0.903226		0.528	5.88915
0.394	3.13832		0.391	4.96225		0.52	3.69374		0.571	2.63447		0.391	4.90114		0.552	3.10674		0.529	4.39674
0.394	7.42789		0.391	3.86284		0.528	5.32427		0.571	7.96998		0.391	5.68675		0.553	2.4137		0.529	4.04714
0.395	2.00824		0.393	1.20175		0.529	1.40827		0.573	3.15632		0.391	7.6815		0.553	2.34712		0.531	6.22696
0.395	6.4971		0.394	3.17803		0.53	5.94985		0.575	3.60092		0.391	2.54533		0.553	2.76193		0.531	6.84352
0.395	5.02178		0.395	1.25113		0.53	5.02712		0.576	5.8038		0.395	4.4382		0.555	3.01712		0.531	2.08254
0.396	8.24852		0.395	4.86609		0.531	5.68151		0.577	4.3483		0.396	1.29839		0.556	2.22005		0.532	3.86422
0.396	6.64877		0.397	3.00076		0.533	7.43077		0.577	4.10993		0.398	7.7825		0.557	0.525231		0.532	1.85669
0.398	7.1534		0.401	5.76233		0.536	7.49544		0.58	3.53978		0.399	5.90932		0.558	2.63945		0.533	4.99612
0.403	6.46656		0.401	1.66671		0.539	2.87303		0.58	1.31308		0.399	5.41382		0.559	1.27021		0.534	5.12953
0.403	7.36997		0.404	4.44471		0.54	5.58597		0.581	6.69441		0.4	4.99511		0.56	3.414		0.535	6.25521
0.406	3.40326		0.404	2.78241		0.541	4.67063		0.583	5.1271		0.4	2.85302		0.56	3.53349		0.537	2.15936
0.406	4.8634		0.404	1.19638		0.541	3.11779		0.586	5.4688		0.401	2.24656		0.561	4.42855		0.537	3.92951
0.406	9.61515		0.407	5.49365		0.543	4.60158		0.587	1.89558		0.401	1.60885		0.562	2.17643		0.538	3.0708
0.406	5.28513		0.407	2.5605		0.544	1.08821		0.588	4.02283		0.403	2.55895		0.563	5.25231		0.538	3.73678
0.407	6.96456		0.408	0.975429		0.545	4.57476		0.588	2.66913		0.404	5.29636		0.563	1.38077		0.539	1.83446
0.407	5.41382		0.409	3.52545		0.546	2.69023		0.588	5.36851		0.404	5.85928		0.564	3.38128		0.539	8.73225
0.408	5.02131		0.409	3.94842		0.547	4.77178		0.588	1.9346		0.404	3.38506		0.564	2.24556		0.539	0.8535
0.409	2.85183		0.41	1.73926		0.549	5.31796		0.588	6.59125		0.405	8.68023		0.566	4.98376		0.54	3.21769
0.41	3.46224		0.41	3.17545		0.55	3.35992		0.589	4.14232		0.405	4.32535		0.566	4.27706		0.541	4.13826
0.41	6.14164		0.411	1.86136		0.55	5.90195		0.59	1.40333		0.405	3.25143		0.566	3.45471		0.542	5.20848
0.412	4.47622		0.411	3.89196		0.554	9.64288		0.59	4.0968		0.406	4.54745		0.567	1.81846		0.544	2.18667
0.413	6.57229		0.412	5.11368		0.554	8.8607		0.591	4.86495		0.406	5.03565		0.569	2.61527		0.545	4.91445
0.415	0.8535		0.412	5.32503		0.555	1.08287		0.592	8.64169		0.408	10.9357		0.571	1.78074		0.545	1.85697
0.416	4.2675		0.414	5.98034		0.558	5.41352		0.593	6.44108		0.408	7.56589		0.571	1.59843		0.546	5.04077
0.417	10.6889		0.414	5.4205		0.56	6.22439		0.594	4.58424		0.409	2.84337		0.571	1.8777		0.546	3.82368
0.417	3.43486		0.414	4.22312		0.561	4.40491		0.595	1.84985		0.41	3.31727		0.571	1.95554		0.547	6.02794
0.421	3.68549		0.416	3.12259		0.564	6.17905		0.596	2.22194		0.411	6.41491		0.572	1.65033		0.548	4.92319
0.423	6.40125		0.417	2.30763		0.565	2.06679		0.597	1.707		0.413	4.65086		0.572	2.3457		0.548	1.23798
0.423	3.9261		0.417	4.20349		0.566	2.42909		0.598	3.77084		0.414	6.19262		0.573	3.28905		0.549	4.25896
0.423	2.9864		0.417	2.59123		0.568	4.14557		0.598	3.57157		0.414	1.69562		0.575	2.11668		0.549	3.14533
0.424	2.05125		0.418	4.69978		0.573	13.4338		0.598	2.60898		0.418	4.61155		0.576	3.39215		0.549	3.81799
0.425	5.64733		0.418	3.19086		0.573	8.88778		0.6	5.32584		0.418	3.46635		0.577	5.4373		0.549	5.24618
0.427	7.33194		0.418	2.276		0.575	3.86145		0.601	5.46695		0.418	9.14772		0.577	2.88034		0.55	8.19981
0.428	5.83793		0.421	1.57662		0.579	6.50959		0.602	5.19184		0.419	3.01712		0.577	3.46987		0.551	2.89741
0.428	3.65823		0.422	1.97769		0.579	9.39333		0.603	6.03303		0.42	4.27538		0.577	2.39928		0.553	3.80388
0.429	5.38205		0.422	2.70363		0.58	16.023		0.603	5.24618		0.421	9.16232		0.578	1.29527		0.553	3.23971
0.429	7.68652		0.423	3.63449		0.582	8.16698		0.605	5.36757		0.422	5.77713		0.578	2.90702		0.553	7.43114
0.429	3.40314		0.424	0.87516		0.586	1.9047		0.605	2.9019		0.423	7.24337		0.579	2.75168		0.554	6.03303
0.429	3.90618		0.424	3.54514		0.588	6.69358		0.606	3.6985		0.423	3.75296		0.58	2.2181		0.554	3.07772
0.431	10.949		0.424	7.15255		0.59	6.15459		0.607	2.23772		0.424	3.7554		0.58	2.47778		0.556	3.05743
0.431	3.9698		0.425	4.69735		0.59	2.79327		0.608	5.66414		0.424	4.23569		0.58	3.4816		0.557	4.18974
0.432	6.28294		0.426	18.612		0.592	13.4637		0.61	2.81034		0.425	0.966162		0.581	2.34308		0.557	1.57385
0.432	5.76012		0.426	0.59004		0.595	3.61406		0.611	5.92756		0.425	5.6826		0.584	2.85514		0.558	1.69562
0.432	5.11417		0.427	4.8159		0.596	6.2704		0.612	4.34602		0.426	4.47855		0.584	0.953786		0.559	3.414
0.433	4.93397		0.428	3.72528		0.602	6.19082		0.612	3.733		0.428	5.34069		0.585	3.11425		0.56	2.44442
0.434	3.63378		0.428	5.64026		0.605	3.67968		0.615	3.42219		0.428	3.78741		0.586	2.43145		0.561	3.8626
0.434	4.14103		0.428	6.41891		0.608	6.04847		0.616	1.11886		0.428	5.52522		0.586	4.58939		0.561	6.73546
0.435	3.17014		0.428	4.11289		0.609	5.48175		0.617	2.61874		0.429	4.23541		0.586	1.02562		0.562	5.98161
0.436	4.03525		0.429	3.7458		0.61	6.06248		0.618	2.63809		0.43	8.15306		0.587	1.35194		0.563	9.54213
0.436	6.85218		0.43	3.6936		0.612	7.35134		0.618	2.81655		0.43	5.9745		0.59	0		0.564	3.59892
0.437	5.74512		0.431	3.34002		0.613	5.79275		0.619	1.3656		0.43	5.12953		0.59	1.83503		0.564	2.43105
0.437	8.52259		0.432	3.2175		0.614	4.38253		0.62	2.70893		0.431	8.99589		0.59	1.03558		0.564	2.93689
0.437	5.83137		0.432	4.99252		0.615	8.80077		0.621	5.83794		0.432	6.62742		0.591	1.31308		0.567	2.85435
0.437	1.31317		0.433	0.461319		0.62	6.50517		0.623	2.29805		0.433	5.13807		0.593	2.07981		0.568	11.0101
0.438	4.20155		0.433	5.75686		0.622	5.20612		0.629	2.83207		0.434	5.03565		0.593	1.45163		0.568	1.22201
0.439	3.5608		0.433	8.01709		0.622	7.15073		0.629	1.55678		0.434	4.03307		0.593	5.16709		0.571	2.9019
0.439	2.99863		0.433	3.39314		0.623	4.41738		0.63	3.71394		0.434	4.01904		0.594	3.42538		0.571	1.37584
0.44	6.09343		0.433	4.6371		0.628	6.51764		0.63	3.12259		0.435	2.20804		0.594	3.38802		0.571	5.75026
0.44	4.75527		0.434	0.922638		0.631	6.65023		0.63	3.72659		0.435	8.61039		0.595	2.28359		0.572	3.32083
0.44	5.99157		0.434	0.615522		0.632	8.49979		0.632	4.41625		0.435	2.82837		0.596	4.02283		0.573	3.20794
0.441	5.69		0.434	8.41171		0.638	4.29103		0.633	4.46665		0.436	2.73659		0.596	2.80232		0.573	8.45443
0.443	6.74798		0.434	6.19772		0.641	5.91765		0.637	4.49794		0.437	7.11959		0.599	1.47208		0.573	8.79745
0.443	5.31446		0.435	1.38023		0.644	5.19503		0.638	2.17643		0.437	6.29542		0.6	4.14025		0.574	3.05382
0.444	6.57797		0.437	4.41218		0.647	6.06885		0.642	2.3457		0.437	4.92299		0.604	3.53815		0.577	3.81063
0.444	4.64304		0.437	1.37471		0.648	5.8038		0.643	3.414		0.437	4.48621		0.606	1.55182		0.578	3.67688
0.444	3.33292		0.44	5.75381		0.649	3.19585		0.643	3.38506		0.438	3.99875		0.606	2.99476		0.578	5.0833
0.445	9.51053		0.44	3.02242		0.651	3.66229		0.644	7.81806		0.439	6.98326		0.606	1.04127		0.579	2.1809
0.445	0.24154		0.44	2.41046		0.651	3.42538		0.645	6.54919		0.439	5.4349		0.607	0.89902		0.58	7.57498
0.445	4.65889		0.44	2.03702		0.655	3.56521		0.647	3.11527		0.44	3.39215		0.607	1.82171		0.581	6.26042
0.446	4.79483		0.441	4.30115		0.656	9.17467		0.649	8.63742		0.441	6.34435		0.608	2.65594		0.581	9.9575
0.448	0.3716		0.441	3.76701		0.668	6.80301		0.649	2.99782		0.442	0.794893		0.61	1.0242		0.581	1.24398
0.449	6.59833		0.442	2.08825		0.673	5.24033		0.65	6.8408		0.442	7.66016		0.612	1.7043		0.582	2.83931
0.45	5.30877		0.442	5.27618		0.675	5.52444		0.651	5.59586		0.442	7.25816		0.612	1.68205		0.582	1.70399
0.451	1.54118		0.442	2.93248		0.684	5.55344		0.652	2.27714		0.443	5.61359		0.613	1.69725		0.582	2.88034
0.452	3.09527		0.443	5.35657		0.7	5.0663		0.652	1.98012		0.444	3.3479		0.614	0.487714		0.585	2.24405
0.452	2.0484		0.443	1.8582		0.703	5.77839		0.653	3.4204		0.444	3.81685		0.615	1.83503		0.585	4.29216
0.453	2.18667		0.444	2.49194		0.712	3.71747		0.655	2.1622		0.446	15.7024		0.618	2.94417		0.586	5.07467
0.454	7.73819		0.444	10.7201		0.731	8.06279		0.655	3.50738		0.447	3.55516		0.621	3.05348		0.587	3.84553
0.455	4.4382		0.445	4.24888		0.732	8.74079		0.658	3.06406		0.447	7.5108		0.622	4.45186		0.594	2.08176
0.459	2.10994		0.445	10.025					0.662	5.19744		0.447	3.10674		0.622	1.9692		0.594	6.89628
0.459	3.14771		0.445	3.37303					0.664	3.80934		0.447	2.62146		0.622	3.79333		0.597	0.770589
0.461	8.01709		0.446	2.1941					0.666	2.43433		0.448	9.88878		0.624	2.29876		0.598	2.24836
0.461	6.66015		0.446	6.72901					0.667	6.12813		0.448	2.97231		0.624	3.11425		0.598	4.41188
0.461	3.47375		0.446	3.30954					0.669	1.78074		0.448	3.57901		0.625	3.2414		0.599	1.09004
0.462	2.74756		0.446	5.0436					0.669	6.77679		0.448	4.82284		0.625	2.07742		0.6	2.7916
0.463	6.36844		0.447	1.0374					0.672	2.9019		0.449	7.6653		0.625	3.67688		0.601	1.38495
0.464	7.53214		0.447	3.5608					0.673	0.769217		0.449	4.84263		0.626	5.83173		0.601	3.414
0.465	4.85586		0.448	3.24493					0.682	1.38023		0.45	4.3476		0.627	0.610423		0.601	3.59944
0.465	3.34785		0.448	3.94391					0.689	5.51461		0.45	8.00204		0.628	2.47325		0.601	5.43205
0.467	1.76907		0.45	4.66032					0.689	4.51464		0.451	3.92397		0.629	2.63447		0.602	3.40314
0.467	4.26963		0.45	6.54712					0.691	3.29917		0.452	3.79333		0.629	2.62332		0.603	7.19785
0.467	2.43857		0.451	3.62076					0.696	2.33722		0.452	2.14741		0.63	2.60898		0.603	1.5424
0.467	2.503		0.452	4.94					0.698	2.54485		0.453	2.56647		0.63	3.5847		0.604	6.88134
0.469	5.02845		0.453	2.04676					0.707	3.62666		0.453	5.50473		0.632	2.85137		0.605	2.66633
0.471	5.19679		0.453	9.16916					0.711	4.82796		0.454	3.56238		0.633	8.72467		0.606	3.5299
0.471	4.14232		0.454	6.24624					0.712	2.18008		0.454	3.51855		0.637	5.05674		0.607	1.74114
0.472	5.90195		0.454	5.59416					0.715	3.67228		0.456	22.5182		0.637	2.1813		0.607	0.953786
0.472	7.25333		0.455	0.490286					0.722	3.75307		0.457	3.16189		0.638	1.17214		0.608	3.51797
0.473	3.42662		0.455	3.16136					0.723	4.47302		0.457	3.55625		0.64	2.51066		0.609	4.41885
0.474	5.45501		0.455	1.4769					0.731	5.59586		0.46	3.73643		0.641	2.2232		0.609	0.56331
0.474	4.95703		0.456	5.8344					0.734	2.69611		0.461	4.0958		0.641	4.24095		0.61	5.90053
0.475	4.33789		0.456	6.828					0.735	4.61356		0.462	2.7312		0.642	3.23533		0.61	5.63712
0.475	6.39271		0.458	2.69919					0.743	1.95086		0.463	11.831		0.642	1.76215		0.611	11.1033
0.476	10.811		0.459	2.31583					0.762	3.87848		0.463	9.28779		0.644	12.0992		0.612	3.46142
0.476	4.88465		0.46	6.45482					0.783	3.67005		0.463	2.26818		0.644	3.98141		0.612	3.09536
0.478	3.63054		0.46	3.73406					0.788	1.707		0.464	6.4727		0.644	2.54485		0.612	3.414
0.479	5.77291		0.461	1.57094					0.822	1.5932		0.464	11.7186		0.645	1.4225		0.614	2.52187
0.48	1.8759		0.461	1.46571								0.464	3.07391		0.65	3.78588		0.615	3.983
0.481	1.42618		0.461	4.25157								0.465	3.77657		0.65	2.9084		0.615	3.10674
0.481	6.52695		0.461	4.22909								0.465	5.87128		0.651	5.00461		0.617	6.80453
0.482	3.19636		0.462	5.14297								0.465	5.10749		0.651	2.41984		0.617	4.4401
0.482	6.26314		0.462	2.10256								0.465	2.31298		0.653	1.84985		0.618	5.31067
0.483	2.61171		0.463	4.75087								0.465	6.39271		0.653	3.59798		0.619	3.77786
0.484	7.28249		0.463	3.83314								0.466	10.433		0.653	3.15138		0.624	4.96452
0.485	5.26234		0.464	1.22143								0.466	6.87086		0.653	2.76534		0.625	1.52606
0.487	3.70319		0.464	1.85331								0.466	2.65594		0.657	2.73618		0.627	5.05386
0.489	5.97598		0.465	5.24481								0.466	3.13993		0.658	1.52674		0.628	2.63732
0.49	3.78588		0.465	3.78741								0.467	2.96259		0.658	1.88856		0.629	3.20809
0.491	4.94556		0.466	4.79585								0.468	4.05017		0.66	2.99476		0.629	2.69919
0.492	3.9229		0.466	4.31479								0.468	2.93604		0.66	2.28939		0.63	1.93119
0.494	3.95536		0.466	1.86822								0.469	6.15319		0.661	1.88856		0.63	6.38217
0.495	2.38912		0.467	3.44032								0.469	7.52858		0.661	3.27134		0.63	4.38201
0.497	4.53925		0.467	2.94701								0.469	3.29997		0.663	3.11779		0.631	2.276
0.498	3.71394		0.468	5.73487								0.47	9.2334		0.663	2.4844		0.632	2.9679
0.499	3.26357		0.468	1.9665								0.47	5.65548		0.664	2.02996		0.636	3.72741
0.5	5.86946		0.468	3.78434								0.47	3.99779		0.666	2.12419		0.636	2.18581
0.5	2.87117		0.47	3.65075								0.471	2.13887		0.668	0.325143		0.637	1.48387
0.502	2.54343		0.471	0.451207								0.473	4.69958		0.669	4.91275		0.637	0.200824
0.502	3.09147		0.471	2.71769								0.473	5.13295		0.67	3.73923		0.638	1.76034
0.502	4.8934		0.472	0.837123								0.473	4.32337		0.672	2.59805		0.64	10.9299
0.505	2.63742		0.473	1.6319								0.477	6.03551		0.673	1.93096		0.641	3.42492
0.507	3.157		0.473	4.75038								0.478	3.97898		0.673	5.121		0.642	3.19928
0.508	7.75831		0.473	4.85308								0.478	2.09717		0.674	1.23075		0.642	2.22593
0.509	5.81749		0.474	1.60602								0.479	5.69285		0.677	0.731571		0.642	4.35143
0.51	3.29207		0.474	6.07691								0.481	6.11675		0.678	2.41765		0.642	8.63102
0.511	2.64874		0.475	3.67278								0.482	2.845		0.678	1.79899		0.644	1.56475
0.512	3.60518		0.475	1.7043								0.483	7.67347		0.678	3.27892		0.646	4.50838
0.512	1.85159		0.476	2.63928								0.484	6.14908		0.679	0		0.647	2.0484
0.512	3.70988		0.477	1.50681								0.484	3.50276		0.68	2.89712		0.648	3.2627
0.513	6.70024		0.477	3.97631								0.485	4.79279		0.68	0.984598		0.648	4.04714
0.513	4.68683		0.478	4.53214								0.485	2.00887		0.681	0.635857		0.648	0.635857
0.513	2.22763		0.478	1.99475								0.486	1.40827		0.681	1.53843		0.649	2.45342
0.514	6.82324		0.478	4.17827								0.486	6.19186		0.682	1.79804		0.649	3.01712
0.514	7.19287		0.479	1.53619								0.486	3.51642		0.683	2.38502		0.65	7.28604
0.514	2.80233		0.479	4.04644								0.487	1.28025		0.683	4.58614		0.65	3.12259
0.514	4.10249		0.481	3.41706								0.487	7.999		0.685	1.74865		0.65	2.50696
0.515	4.44785		0.483	1.44825								0.488	3.7426		0.686	2.59123		0.65	1.27037
0.516	4.10249		0.484	1.91397								0.488	9.61041		0.686	2.01828		0.651	2.98354
0.516	10.4434		0.485	4.21412								0.489	2.14741		0.688	2.01141		0.652	0.569
0.518	5.1271		0.485	2.448								0.49	3.05553		0.688	2.91726		0.653	3.67688
0.519	3.414		0.486	0.817143								0.491	8.8764		0.688	1.82222		0.653	3.81685
0.52	3.72485		0.489	1.26442								0.491	7.12635		0.694	11.9075		0.654	4.24095
0.52	5.49605		0.489	2.50194								0.491	3.81799		0.694	1.96305		0.657	2.55196
0.52	3.82795		0.489	2.9241								0.492	2.19427		0.696	2.52339		0.658	6.14657
0.522	6.92245		0.49	1.12476								0.492	5.96255		0.696	2.29805		0.661	2.62615
0.524	2.24656		0.49	3.02165								0.493	5.68675		0.698	4.13633		0.661	4.56717
0.526	4.11965		0.49	5.86815								0.493	8.6213		0.699	1.37243		0.661	3.44707
0.526	4.34517		0.49	2.03702								0.494	4.6558		0.702	2.78241		0.661	0.379333
0.529	2.18099		0.491	4.25801								0.494	4.27283		0.703	2.75802		0.668	3.73057
0.529	4.01572		0.491	5.01727								0.495	6.45861		0.704	2.49222		0.669	3.59221
0.529	2.95756		0.492	2.75347								0.495	6.11416		0.71	0.6828		0.669	2.47778
0.529	5.17311		0.492	0.674143								0.495	3.70917		0.715	3.89537		0.672	1.89667
0.531	4.18443		0.492	3.6352								0.496	6.97769		0.716	1.07811		0.675	3.72274
0.532	4.10841		0.492	2.88186								0.496	2.90095		0.718	0.54624		0.675	2.11156
0.533	2.9938		0.494	4.5961								0.497	3.2811		0.718	4.0968		0.681	10.3469
0.534	2.49222		0.494	7.1969								0.497	2.96259		0.723	3.49745		0.681	3.57157
0.535	2.47778		0.496	3.69214								0.497	5.82884		0.725	2.06748		0.682	1.83446
0.536	2.22194		0.497	2.69603								0.499	4.24403		0.734	1.02562		0.682	0.536757
0.536	2.06913		0.497	3.46987								0.501	5.07491		0.748	3.22943		0.682	1.46802
0.537	6.7207		0.497	4.9503								0.502	15.5203		0.774	2.78241		0.684	0.593739
0.537	10.7698		0.497	3.63591								0.502	2.53675		0.788	1.59801		0.685	4.93133
0.537	2.89741		0.498	2.69017								0.503	2.13863		0.822	0.770589		0.685	1.08061
0.538	4.92367		0.498	1.90043								0.504	16.5536					0.685	1.89346
0.538	4.87958		0.498	3.07355								0.504	0.763029					0.687	0.683748
0.541	5.7799		0.498	4.99457								0.504	4.12134					0.695	4.7796
0.542	3.99296		0.499	1.17893								0.507	9.4791					0.698	4.2675
0.542	4.58614		0.499	3.43287								0.507	6.99491					0.699	2.48165
0.543	3.67507		0.5	8.16081								0.507	2.59606					0.699	3.414
0.544	2.71603		0.5	0.439936								0.509	5.16408					0.701	1.85331
0.545	1.78715		0.501	3.85502								0.515	3.2402					0.703	2.35771
0.547	4.27706		0.501	2.63077								0.515	5.89924					0.704	2.88056
0.548	1.81454		0.501	3.79864								0.516	1.7043					0.705	2.13475
0.549	1.95266		0.501	4.11306								0.517	4.39873					0.708	4.10249
0.55	4.52355		0.503	1.89954								0.517	3.78876					0.714	10.4191
0.55	6.45789		0.503	2.68098								0.518	4.4638					0.718	1.27021
0.55	2.59606		0.503	4.13826								0.519	2.55382					0.719	3.43486
0.552	3.414		0.503	4.16679								0.522	8.14705					0.72	4.84378
0.553	5.04307		0.504	2.85237								0.522	1.63628					0.722	2.44306
0.553	5.19184		0.504	2.36148								0.523	2.04271					0.723	6.66014
0.553	2.04271		0.504	2.54042								0.524	3.59221					0.723	4.20349
0.554	3.42538		0.505	3.57238								0.524	3.28199					0.724	6.14975
0.556	2.44426		0.505	2.26083								0.524	3.58021					0.724	4.39339
0.558	3.87752		0.505	3.24971								0.525	5.39836					0.725	2.01182
0.559	9.19526		0.508	2.17074								0.526	7.55148					0.725	4.29233
0.56	9.28893		0.509	3.87603								0.526	3.55625					0.726	3.45259
0.561	6.05837		0.512	1.80942								0.526	2.323					0.727	3.39693
0.562	4.32653		0.512	4.73693								0.527	3.55895					0.729	1.46446
0.562	2.85302		0.512	3.17502								0.528	2.28939					0.729	2.57864
0.563	2.14479		0.513	1.9448								0.528	4.21561					0.731	4.28884
0.563	5.89924		0.515	2.70441								0.529	2.36354					0.733	4.2675
0.564	5.54775		0.515	0.558439								0.53	5.19184					0.733	0.8535
0.565	2.27714		0.515	2.75652								0.532	4.01647					0.735	3.59944
0.566	3.32083		0.515	6.0078								0.532	8.82209					0.735	1.3656
0.567	4.98918		0.516	1.04104								0.533	4.44539					0.741	1.58285
0.569	0.89902		0.516	2.4966								0.533	3.91401					0.742	2.72632
0.569	3.44814		0.516	1.62485								0.535	4.19473					0.747	1.46314
0.57	3.89196		0.517	4.61058								0.535	1.641					0.748	4.05368
0.57	2.25945		0.517	1.21836								0.536	0.683748					0.753	3.59368
0.573	3.51898		0.521	6.19231								0.537	4.33932					0.767	3.14771
0.574	3.44296		0.521	2.96259								0.538	3.75745					0.778	3.22111
0.574	3.96188		0.524	3.58693								0.539	4.10489					0.78	0.439165
0.576	3.31564		0.525	2.28014								0.539	2.72096					0.782	0.268378
0.577	5.11196		0.526	2.49442								0.54	2.85922					0.799	1.24398
0.578	5.30796		0.526	3.96331								0.54	0.719216					0.801	4.6037
0.579	4.58126		0.527	1.91073								0.541	4.10249					0.808	1.81084
0.581	2.65258		0.528	3.23809								0.541	4.66485					0.852	1.85159
0.582	3.42662		0.528	5.07491								0.541	3.60518					0.862	2.4707
0.583	4.07352		0.529	3.02545								0.542	4.0086
0.585	1.92037		0.529	4.15914								0.543	3.57229
0.589	2.60162		0.53	1.14855								0.543	3.13818
0.59	2.40199		0.531	0.777919								0.544	4.97662
0.591	0.6828		0.531	2.23043								0.546	7.46528
0.592	11.9251		0.531	7.63149								0.547	3.44473
0.593	5.44		0.531	3.8692								0.547	5.3114
0.594	4.71345		0.532	2.32152								0.548	2.1809
0.594	4.12426		0.534	4.4712								0.549	5.54775
0.596	2.93116		0.534	2.01454								0.55	6.03496
0.598	4.61356		0.534	2.98888								0.55	3.72741
0.6	1.83614		0.535	2.04701								0.552	1.65823
0.6	2.13887		0.535	3.86609								0.553	4.27501
0.602	1.09004		0.535	3.66937								0.555	2.11156
0.603	4.14232		0.536	1.67661								0.555	8.17731
0.605	4.6346		0.536	2.92893								0.556	2.01828
0.611	3.12084		0.538	5.4839								0.556	0.647762
0.613	4.49673		0.538	4.51467								0.558	5.48175
0.614	5.71913		0.539	3.13856								0.56	3.67688
0.617	1.7198		0.539	0.636975								0.563	3.31265
0.62	5.51361		0.54	2.06184								0.563	3.40314
0.621	2.52067		0.54	1.40294								0.564	6.12315
0.623	5.9876		0.541	4.82015								0.565	2.86349
0.624	2.73499		0.541	3.67146								0.566	3.72741
0.626	4.79147		0.543	3.5933								0.566	2.52187
0.627	5.18177		0.543	3.11954								0.568	6.23482
0.628	3.05627		0.544	2.70394								0.568	2.77835
0.629	4.08272		0.544	0.55943								0.57	3.62404
0.632	2.73714		0.544	3.11954								0.571	5.57092
0.634	4.22095		0.545	1.81899								0.571	1.3656
0.636	4.33578		0.547	5.0045								0.575	5.83794
0.636	1.83741		0.549	2.48866								0.577	2.4137
0.64	2.8706		0.55	0.959644								0.577	2.92399
0.644	0.93885		0.55	3.83698								0.579	4.49673
0.645	5.07491		0.551	3.12312								0.579	3.81728
0.647	3.4992		0.551	7.722								0.581	2.9679
0.647	0.21338		0.552	1.93435								0.583	7.77771
0.647	3.9104		0.553	3.23002								0.583	6.83288
0.651	2.98492		0.555	4.89435								0.584	3.23002
0.655	1.57385		0.556	1.58245								0.585	2.7762
0.656	2.6699		0.556	2.1879								0.585	2.62673
0.66	4.16437		0.557	0.639762								0.586	6.57302
0.66	3.70988		0.559	9.10827								0.588	11.1979
0.662	3.07758		0.56	3.11954								0.589	5.06645
0.664	8.41073		0.561	1.43426								0.589	2.48291
0.665	0.75867		0.562	4.64299								0.59	3.68867
0.678	3.74994		0.566	3.23002								0.59	4.8621
0.678	3.18526		0.567	3.06557								0.592	3.86294
0.683	0.98075		0.568	3.50329								0.593	7.72371
0.687	2.47778		0.569	6.26511								0.594	4.84263
0.69	3.24438		0.569	2.9864								0.596	3.39449
0.694	4.58105		0.57	4.97681								0.596	2.76534
0.697	2.39351		0.571	2.20105								0.596	6.09809
0.701	1.97546		0.571	1.72172								0.597	6.29555
0.713	1.07968		0.571	1.37966								0.597	3.24603
0.722	3.26227		0.572	3.70931								0.598	1.44825
0.727	2.65206		0.572	3.06164								0.598	5.04077
0.729	2.85137		0.574	2.22317								0.599	3.6441
0.742	3.07687		0.574	6.18787								0.601	1.1454
0.746	3.74994		0.575	3.46643								0.602	6.63833
0.765	3.98499		0.576	6.24011								0.602	3.58237
0.766	4.42318		0.576	3.762								0.603	20.7467
0.784	3.46521		0.577	6.18133								0.605	2.33316
0.789	3.18433		0.577	2.845								0.607	4.13826
0.815	5.07242		0.578	2.74774								0.607	4.47234
			0.578	4.36834								0.608	8.62157
			0.578	2.42926								0.612	9.53928
			0.578	4.29552								0.613	3.82795
			0.578	2.30209								0.614	12.0661
			0.581	4.807								0.614	3.05382
			0.582	2.76619								0.614	2.4286
			0.582	2.80196								0.615	5.79759
			0.582	2.4147								0.616	1.28708
			0.583	2.20319								0.618	2.28359
			0.583	2.23221								0.618	5.94356
			0.584	3.42274								0.619	2.46218
			0.584	2.4137								0.622	1.00412
			0.585	5.5575								0.622	3.68712
			0.587	7.04818								0.623	5.02768
			0.588	1.20335								0.624	2.62634
			0.588	1.68714								0.626	5.23494
			0.588	4.94651								0.627	3.97468
			0.59	4.52818								0.627	3.13818
			0.591	1.2726								0.628	2.13375
			0.593	2.55684								0.629	15.1184
			0.593	1.84064								0.63	3.99661
			0.593	3.39215								0.634	2.93604
			0.594	3.87418								0.636	2.9019
			0.596	3.79039								0.641	6.23594
			0.598	3.432								0.641	2.83964
			0.598	6.73358								0.641	4.8934
			0.599	2.73742								0.646	5.3028
			0.6	2.05982								0.647	1.55921
			0.6	2.71548								0.647	2.78241
			0.602	6.35979								0.647	5.50451
			0.606	3.53012								0.647	3.17976
			0.606	4.68421								0.649	7.83513
			0.607	2.907								0.651	1.74114
			0.61	6.29591								0.654	0.947791
			0.61	3.88572								0.656	7.7384
			0.611	4.14671								0.656	2.99382
			0.613	3.10332								0.657	17.1191
			0.614	4.53578								0.657	4.90762
			0.614	4.13521								0.658	4.14059
			0.615	5.187								0.662	1.96732
			0.616	4.20673								0.663	7.24544
			0.617	3.65414								0.664	3.99609
			0.618	1.83741								0.666	4.7101
			0.619	1.48468								0.671	3.06696
			0.62	4.68								0.672	2.2043
			0.62	3.5899								0.676	1.97585
			0.622	6.20801								0.676	2.17148
			0.623	1.04053								0.678	4.34707
			0.623	1.1529								0.678	3.6435
			0.623	4.05341								0.678	1.50831
			0.623	5.121								0.679	2.77997
			0.625	2.13928								0.684	2.44302
			0.626	0.419844								0.689	3.53242
			0.626	5.18009								0.69	3.2497
			0.627	0.210404								0.69	2.96652
			0.628	1.3404								0.693	4.02239
			0.629	6.87544								0.693	1.14902
			0.63	3.1936								0.7	3.10674
			0.633	2.62906								0.705	2.59677
			0.635	3.10126								0.707	9.28479
			0.636	2.6757								0.71	3.16189
			0.637	2.23492								0.712	4.48941
			0.637	4.06555								0.714	3.20745
			0.641	3.96124								0.716	6.20281
			0.643	2.33589								0.718	2.63447
			0.647	1.3433								0.721	2.12009
			0.648	2.68098								0.722	1.58285
			0.651	2.52018								0.722	3.5299
			0.651	1.78387								0.724	4.37333
			0.656	4.35245								0.725	8.079
			0.658	5.27484								0.727	10.6814
			0.658	3.0628								0.731	3.66459
			0.659	1.89891								0.738	4.03473
			0.66	2.21812								0.738	4.87455
			0.66	4.23239								0.739	9.98584
			0.66	2.1809								0.748	14.3319
			0.663	1.08334								0.76	3.55056
			0.669	2.22199								0.775	6.47838
			0.685	4.97952								0.776	4.4666
			0.689	1.27823								0.782	3.38327
			0.693	1.27878								0.822	1.77528
			0.694	3.75653								0.841	5.46489
			0.697	10.3369
			0.698	2.35807
			0.698	3.9519
			0.7	4.5752
			0.703	4.06659
			0.707	2.4776
			0.71	4.48621
			0.71	2.98247
			0.718	2.16868
			0.723	8.09843
			0.738	3.29249
			0.764	5.06028

## Sheet: Fig S3B, C
these data are plotted in two different ways in Fig S3B and C
Control
Position at MHB (fraction)	speed (µm/h)
0.037	6.38884
0.042	6.45156
0.048	3.71087
0.052	9.10488
0.054	8.39844
0.056	9.5221
0.06	8.66587
0.063	4.853
0.067	10.8714
0.069	6.99213
0.07	2.23772
0.076	4.69235
0.081	3.64773
0.085	13.1975
0.085	9.51043
0.089	12.0413
0.09	9.6711
0.091	13.0701
0.092	6.58902
0.093	6.30106
0.096	6.25294
0.098	4.15195
0.108	6.80773
0.116	7.6559
0.117	10.682
0.125	12.5304
0.126	12.7822
0.126	7.02051
0.128	1.69562
0.129	4.03342
0.13	4.06668
0.131	6.828
0.132	14.0765
0.136	10.979
0.138	16.6419
0.139	11.2074
0.143	2.52067
0.143	3.19519
0.145	7.03796
0.147	5.54775
0.148	6.16959
0.15	3.60177
0.152	7.86927
0.154	3.62342
0.154	2.75055
0.154	4.41415
0.156	4.17594
0.158	4.93925
0.16	13.3341
0.161	5.22141
0.164	4.73449
0.165	4.7988
0.168	7.95035
0.17	0.89902
0.17	10.8615
0.172	7.6784
0.172	3.56519
0.173	7.8205
0.174	4.38599
0.174	5.82407
0.175	3.05743
0.178	8.87586
0.18	3.05463
0.181	10.8052
0.183	6.25465
0.183	7.80915
0.185	7.17592
0.187	10.8627
0.188	4.01367
0.188	4.14557
0.192	7.43639
0.192	14.1624
0.192	6.25032
0.192	2.4467
0.194	5.52149
0.195	10.6218
0.195	5.80266
0.196	8.40647
0.197	13.5194
0.198	5.34077
0.198	2.51384
0.199	7.28561
0.199	3.47375
0.2	6.14189
0.2	7.54153
0.201	3.67392
0.201	5.34967
0.201	8.25761
0.202	18.0779
0.202	4.82853
0.202	2.85922
0.203	3.81704
0.204	8.35064
0.205	7.07552
0.206	15.1138
0.206	8.24218
0.207	12.2363
0.208	5.73552
0.21	11.6836
0.211	15.2685
0.211	6.51672
0.212	4.68823
0.213	5.57139
0.213	9.3316
0.214	6.99372
0.214	2.22593
0.215	9.02129
0.215	9.81525
0.218	2.87589
0.218	4.18443
0.219	16.5336
0.219	4.49238
0.22	13.6048
0.221	6.54919
0.221	2.65206
0.222	3.8657
0.222	2.4286
0.222	5.5718
0.222	2.23172
0.223	12.3065
0.223	11.593
0.225	7.22183
0.227	2.30642
0.227	5.99623
0.227	5.85785
0.228	5.36472
0.229	16.2093
0.231	3.53836
0.232	2.94417
0.233	6.37332
0.234	6.12226
0.234	8.63155
0.236	12.6799
0.237	4.74167
0.238	6.36604
0.239	10.0144
0.24	4.45527
0.242	9.82379
0.244	3.87887
0.244	4.01742
0.246	11.2159
0.247	11.6913
0.248	10.8188
0.248	2.18496
0.248	7.20476
0.249	5.52602
0.249	7.73982
0.251	4.17874
0.251	7.32872
0.252	6.41512
0.252	9.5592
0.253	4.74759
0.253	7.55735
0.254	10.8358
0.254	6.16959
0.255	12.4423
0.256	8.50299
0.257	3.05708
0.257	8.62699
0.259	8.43974
0.26	6.06644
0.26	7.36705
0.261	11.6023
0.262	8.568
0.264	12.7585
0.264	8.90485
0.264	4.85719
0.264	8.20854
0.264	4.41812
0.266	9.65479
0.268	6.55432
0.269	5.15969
0.269	2.34314
0.27	6.17156
0.27	4.82853
0.271	10.4165
0.271	6.57764
0.272	6.78747
0.274	3.60997
0.276	9.26332
0.276	5.53718
0.278	2.25367
0.279	2.25944
0.279	5.55685
0.279	5.08971
0.281	6.30586
0.283	5.9727
0.284	5.7341
0.284	5.79612
0.286	4.32115
0.287	7.36912
0.288	3.2433
0.288	3.93464
0.291	4.36382
0.291	3.61713
0.292	5.66511
0.293	9.04511
0.294	8.48379
0.294	3.24855
0.295	3.61511
0.296	8.07297
0.296	12.976
0.297	11.4815
0.297	2.79327
0.299	8.59746
0.299	13.4182
0.3	1.56191
0.303	4.56053
0.305	8.10885
0.305	9.6846
0.305	7.59113
0.306	8.19597
0.306	10.4197
0.306	6.71114
0.309	10.0653
0.311	3.32315
0.311	8.10798
0.311	3.62494
0.311	6.14721
0.311	4.72708
0.312	6.63019
0.314	2.79698
0.314	9.10701
0.314	9.82988
0.314	4.14232
0.314	5.06608
0.315	6.83144
0.316	7.82997
0.316	4.97078
0.316	4.45314
0.319	8.50568
0.319	9.88125
0.32	3.74345
0.32	9.44931
0.321	6.0108
0.321	2.90327
0.321	4.82837
0.322	6.05288
0.323	8.51793
0.323	8.79349
0.324	11.4174
0.325	7.92864
0.325	13.5735
0.325	8.87811
0.329	1.99036
0.329	3.93179
0.33	1.18171
0.332	2.95233
0.333	3.05837
0.333	11.4784
0.334	7.21895
0.334	3.6997
0.334	2.62634
0.335	3.62666
0.335	8.46467
0.336	0.46008
0.337	7.49065
0.338	6.15062
0.339	2.4317
0.339	5.98389
0.339	2.1813
0.34	7.17398
0.34	5.83384
0.341	6.94757
0.341	2.9019
0.342	3.89899
0.342	4.97387
0.343	6.86702
0.343	2.46052
0.343	7.62858
0.344	5.07237
0.344	2.2222
0.345	7.59972
0.346	9.79973
0.347	4.64389
0.35	4.92299
0.352	3.67688
0.353	6.4971
0.356	1.57179
0.356	6.13488
0.356	7.28249
0.357	3.26183
0.358	4.49673
0.359	6.69998
0.361	5.02178
0.361	1.63946
0.361	3.01712
0.363	1.75821
0.363	3.15048
0.364	11.9563
0.364	5.2002
0.364	1.19869
0.366	4.09457
0.366	8.62157
0.368	5.08996
0.371	2.60781
0.375	3.71157
0.376	5.53541
0.376	4.03827
0.378	5.50693
0.378	6.20717
0.379	3.43486
0.38	6.16207
0.381	4.53635
0.381	4.58756
0.382	2.25944
0.383	9.59448
0.384	8.41299
0.385	8.01353
0.385	7.08034
0.385	0.569
0.387	3.12381
0.387	3.69214
0.389	11.3389
0.389	3.9229
0.389	5.4385
0.39	6.54838
0.392	6.73078
0.394	3.13832
0.394	7.42789
0.395	2.00824
0.395	6.4971
0.395	5.02178
0.396	8.24852
0.396	6.64877
0.398	7.1534
0.403	6.46656
0.403	7.36997
0.406	3.40326
0.406	4.8634
0.406	9.61515
0.406	5.28513
0.407	6.96456
0.407	5.41382
0.408	5.02131
0.409	2.85183
0.41	3.46224
0.41	6.14164
0.412	4.47622
0.413	6.57229
0.415	0.8535
0.416	4.2675
0.417	10.6889
0.417	3.43486
0.421	3.68549
0.423	6.40125
0.423	3.9261
0.423	2.9864
0.424	2.05125
0.425	5.64733
0.427	7.33194
0.428	5.83793
0.428	3.65823
0.429	5.38205
0.429	7.68652
0.429	3.40314
0.429	3.90618
0.431	10.949
0.431	3.9698
0.432	6.28294
0.432	5.76012
0.432	5.11417
0.433	4.93397
0.434	3.63378
0.434	4.14103
0.435	3.17014
0.436	4.03525
0.436	6.85218
0.437	5.74512
0.437	8.52259
0.437	5.83137
0.437	1.31317
0.438	4.20155
0.439	3.5608
0.439	2.99863
0.44	6.09343
0.44	4.75527
0.44	5.99157
0.441	5.69
0.443	6.74798
0.443	5.31446
0.444	6.57797
0.444	4.64304
0.444	3.33292
0.445	9.51053
0.445	0.24154
0.445	4.65889
0.446	4.79483
0.448	0.3716
0.449	6.59833
0.45	5.30877
0.451	1.54118
0.452	3.09527
0.452	2.0484
0.453	2.18667
0.454	7.73819
0.455	4.4382
0.459	2.10994
0.459	3.14771
0.461	8.01709
0.461	6.66015
0.461	3.47375
0.462	2.74756
0.463	6.36844
0.464	7.53214
0.465	4.85586
0.465	3.34785
0.467	1.76907
0.467	4.26963
0.467	2.43857
0.467	2.503
0.469	5.02845
0.471	5.19679
0.471	4.14232
0.472	5.90195
0.472	7.25333
0.473	3.42662
0.474	5.45501
0.474	4.95703
0.475	4.33789
0.475	6.39271
0.476	10.811
0.476	4.88465
0.478	3.63054
0.479	5.77291
0.48	1.8759
0.481	1.42618
0.481	6.52695
0.482	3.19636
0.482	6.26314
0.483	2.61171
0.484	7.28249
0.485	5.26234
0.487	3.70319
0.489	5.97598
0.49	3.78588
0.491	4.94556
0.492	3.9229
0.494	3.95536
0.495	2.38912
0.497	4.53925
0.498	3.71394
0.499	3.26357
0.5	5.86946
0.5	2.87117
0.502	2.54343
0.502	3.09147
0.502	4.8934
0.505	2.63742
0.507	3.157
0.508	7.75831
0.509	5.81749
0.51	3.29207
0.511	2.64874
0.512	3.60518
0.512	1.85159
0.512	3.70988
0.513	6.70024
0.513	4.68683
0.513	2.22763
0.514	6.82324
0.514	7.19287
0.514	2.80233
0.514	4.10249
0.515	4.44785
0.516	4.10249
0.516	10.4434
0.518	5.1271
0.519	3.414
0.52	3.72485
0.52	5.49605
0.52	3.82795
0.522	6.92245
0.524	2.24656
0.526	4.11965
0.526	4.34517
0.529	2.18099
0.529	4.01572
0.529	2.95756
0.529	5.17311
0.531	4.18443
0.532	4.10841
0.533	2.9938
0.534	2.49222
0.535	2.47778
0.536	2.22194
0.536	2.06913
0.537	6.7207
0.537	10.7698
0.537	2.89741
0.538	4.92367
0.538	4.87958
0.541	5.7799
0.542	3.99296
0.542	4.58614
0.543	3.67507
0.544	2.71603
0.545	1.78715
0.547	4.27706
0.548	1.81454
0.549	1.95266
0.55	4.52355
0.55	6.45789
0.55	2.59606
0.552	3.414
0.553	5.04307
0.553	5.19184
0.553	2.04271
0.554	3.42538
0.556	2.44426
0.558	3.87752
0.559	9.19526
0.56	9.28893
0.561	6.05837
0.562	4.32653
0.562	2.85302
0.563	2.14479
0.563	5.89924
0.564	5.54775
0.565	2.27714
0.566	3.32083
0.567	4.98918
0.569	0.89902
0.569	3.44814
0.57	3.89196
0.57	2.25945
0.573	3.51898
0.574	3.44296
0.574	3.96188
0.576	3.31564
0.577	5.11196
0.578	5.30796
0.579	4.58126
0.581	2.65258
0.582	3.42662
0.583	4.07352
0.585	1.92037
0.589	2.60162
0.59	2.40199
0.591	0.6828
0.592	11.9251
0.593	5.44
0.594	4.71345
0.594	4.12426
0.596	2.93116
0.598	4.61356
0.6	1.83614
0.6	2.13887
0.602	1.09004
0.603	4.14232
0.605	4.6346
0.611	3.12084
0.613	4.49673
0.614	5.71913
0.617	1.7198
0.62	5.51361
0.621	2.52067
0.623	5.9876
0.624	2.73499
0.626	4.79147
0.627	5.18177
0.628	3.05627
0.629	4.08272
0.632	2.73714
0.634	4.22095
0.636	4.33578
0.636	1.83741
0.64	2.8706
0.644	0.93885
0.645	5.07491
0.647	3.4992
0.647	0.21338
0.647	3.9104
0.651	2.98492
0.655	1.57385
0.656	2.6699
0.66	4.16437
0.66	3.70988
0.662	3.07758
0.664	8.41073
0.665	0.75867
0.678	3.74994
0.678	3.18526
0.683	0.98075
0.687	2.47778
0.69	3.24438
0.694	4.58105
0.697	2.39351
0.701	1.97546
0.713	1.07968
0.722	3.26227
0.727	2.65206
0.729	2.85137
0.742	3.07687
0.746	3.74994
0.765	3.98499
0.766	4.42318
0.784	3.46521
0.789	3.18433
0.815	5.07242

## Sheet: Fig S3I
glycine
Position at MHB (fraction)	speed (µm/h)
0.064	6.40445
0.07	6.34364
0.094	12.0059
0.112	8.67156
0.116	10.737
0.12	6.61266
0.12	5.38887
0.125	6.10805
0.129	7.29913
0.14	11.5222
0.142	8.71253
0.145	2.5605
0.149	4.88571
0.16	8.64483
0.161	6.97452
0.164	7.59615
0.169	9.49558
0.17	4.92022
0.17	6.58992
0.173	4.84693
0.173	11.7985
0.174	4.89435
0.179	7.45804
0.181	8.79008
0.183	10.6944
0.184	5.41485
0.188	5.66866
0.189	3.10674
0.191	7.31571
0.192	1.54118
0.192	5.62534
0.192	1.44825
0.197	9.20322
0.198	13.4495
0.199	5.31187
0.2	12.1483
0.201	3.93098
0.202	5.83412
0.202	3.1293
0.208	5.90717
0.211	8.2737
0.211	10.1123
0.22	4.12723
0.221	2.77276
0.222	6.54391
0.222	13.2744
0.224	1.24367
0.225	5.62944
0.225	5.40316
0.227	5.88915
0.228	9.01675
0.231	3.26227
0.232	5.5457
0.234	0.690116
0.234	2.48795
0.235	3.10225
0.236	2.48291
0.237	2.00887
0.237	4.44389
0.241	3.90903
0.244	11.361
0.245	2.05124
0.246	2.63928
0.246	6.29591
0.247	5.52011
0.247	6.54712
0.248	10.6687
0.248	3.79333
0.249	8.43173
0.249	8.04708
0.249	5.42485
0.25	6.76216
0.253	6.828
0.253	0
0.256	4.05153
0.257	4.06668
0.258	4.46807
0.259	4.24055
0.26	5.13807
0.261	5.29636
0.261	7.33194
0.262	10.5815
0.262	4.37333
0.264	5.95114
0.264	4.98529
0.267	3.11779
0.267	4.84263
0.267	26.3561
0.268	7.19821
0.269	9.39767
0.271	8.54634
0.272	5.50931
0.276	4.31952
0.276	12.9874
0.277	10.0522
0.278	4.01904
0.279	10.9376
0.281	3.23818
0.282	5.58931
0.283	3.44581
0.284	5.11381
0.284	6.81055
0.286	1.57385
0.286	7.3607
0.287	8.66827
0.287	7.66935
0.288	5.12316
0.288	4.97752
0.291	14.9362
0.292	4.73977
0.294	7.81996
0.294	5.23561
0.295	5.99947
0.295	5.84364
0.297	2.69023
0.297	1.21929
0.298	4.82796
0.298	3.14771
0.301	6.54712
0.302	3.98186
0.302	5.2554
0.307	4.88799
0.307	6.68711
0.309	2.2191
0.31	7.82553
0.31	7.79102
0.311	3.03618
0.312	9.54864
0.314	4.5125
0.317	2.65131
0.317	3.32463
0.318	5.5832
0.319	4.50395
0.322	4.18471
0.323	2.86155
0.323	9.18026
0.324	5.66866
0.325	7.63339
0.325	2.38482
0.326	6.74675
0.327	6.89415
0.327	5.81939
0.327	2.87579
0.328	5.11575
0.329	4.88465
0.329	4.56
0.33	3.67688
0.33	2.4092
0.331	10.9483
0.331	7.51421
0.332	2.86243
0.332	6.2244
0.332	2.79747
0.333	3.16189
0.333	4.60967
0.334	2.25849
0.336	5.85656
0.336	3.46094
0.337	6.11191
0.337	1.72708
0.337	8.07411
0.338	3.4204
0.34	5.07443
0.34	1.46414
0.34	2.10174
0.342	3.414
0.343	4.77358
0.343	0.69768
0.344	3.98158
0.344	6.26469
0.346	1.62704
0.346	4.33293
0.346	4.8365
0.346	3.83324
0.347	4.18642
0.348	2.60114
0.349	4.623
0.349	4.14553
0.35	10.9497
0.351	3.0716
0.351	3.14361
0.354	14.0154
0.355	1.95736
0.355	4.63601
0.355	1.51121
0.356	3.46643
0.356	5.93797
0.357	3.1765
0.358	10.7862
0.358	4.79487
0.359	4.42777
0.36	6.20727
0.36	4.39873
0.361	3.24855
0.362	7.91272
0.362	3.16751
0.365	6.19344
0.366	0.980749
0.366	3.98499
0.367	6.31327
0.367	2.21151
0.368	2.74288
0.368	4.16656
0.368	3.20916
0.369	6.2846
0.37	4.85556
0.37	2.3472
0.37	8.63208
0.37	1.85331
0.374	7.33342
0.374	4.97952
0.375	1.72708
0.375	6.7583
0.376	3.6985
0.378	2.84419
0.379	2.73333
0.38	8.10256
0.38	5.51874
0.381	3.17014
0.383	3.05553
0.383	1.76907
0.384	7.74125
0.384	2.0106
0.386	3.31727
0.386	5.98542
0.387	6.9255
0.387	5.9176
0.39	3.02181
0.39	1.27243
0.391	4.56717
0.391	4.81296
0.391	2.76534
0.392	2.80667
0.392	4.0167
0.392	3.49864
0.393	7.397
0.393	6.28767
0.395	5.62069
0.395	0.763029
0.395	4.8274
0.396	6.52579
0.396	3.93463
0.397	5.15727
0.397	10.1225
0.397	5.53959
0.397	2.61071
0.397	3.79333
0.397	2.92828
0.397	3.95636
0.398	5.31527
0.399	1.40827
0.4	3.95861
0.4	3.10593
0.401	4.45222
0.403	8.28205
0.405	7.09513
0.406	1.41982
0.406	3.8167
0.406	3.64302
0.407	4.62976
0.408	10.3423
0.408	3.32208
0.408	2.08254
0.409	6.54269
0.41	9.09109
0.41	6.95237
0.411	1.59801
0.412	1.50856
0.413	5.82426
0.414	3.39314
0.414	2.3089
0.416	5.83453
0.416	7.59973
0.416	1.82543
0.416	4.53405
0.418	3.4314
0.419	3.37346
0.419	3.91868
0.419	0.6828
0.42	11.5207
0.421	4.93168
0.424	5.85501
0.424	2.95283
0.424	7.17184
0.424	3.983
0.426	5.03186
0.428	4.28069
0.428	5.4385
0.428	1.70023
0.428	5.12882
0.428	2.7312
0.429	2.05124
0.429	1.02562
0.429	4.96815
0.43	7.452
0.431	7.45885
0.431	3.1043
0.433	4.85021
0.434	6.90116
0.435	4.75305
0.435	3.4396
0.436	5.13807
0.436	3.47842
0.437	3.69214
0.438	4.14059
0.439	2.07035
0.44	5.78063
0.44	4.63707
0.44	6.34364
0.442	3.76488
0.442	6.8477
0.443	2.92153
0.443	10.0597
0.443	6.20281
0.444	2.11343
0.444	5.72466
0.444	4.4973
0.444	3.53349
0.446	4.19694
0.447	2.41327
0.447	5.16523
0.447	0.317929
0.448	2.19813
0.449	3.67415
0.453	4.59515
0.453	2.907
0.453	1.5354
0.453	10.3089
0.454	2.42868
0.454	6.16654
0.454	3.46078
0.454	3.51096
0.454	4.73636
0.455	1.34924
0.455	3.01651
0.456	2.15936
0.456	4.23652
0.457	4.44844
0.457	3.03231
0.457	5.04901
0.457	0.789231
0.458	2.71025
0.459	3.5036
0.459	5.88411
0.459	1.7198
0.46	4.03231
0.46	3.84715
0.46	1.57115
0.462	9.40405
0.464	2.97174
0.464	5.93657
0.467	1.707
0.467	6.86993
0.467	5.68732
0.468	3.46643
0.468	5.11803
0.468	4.52207
0.469	2.22395
0.47	5.4205
0.47	3.25305
0.47	2.44442
0.471	5.91024
0.471	5.0502
0.471	2.49233
0.472	6.44563
0.472	3.42
0.472	1.94328
0.473	2.52636
0.474	6.32322
0.475	6.89162
0.475	5.05272
0.476	3.17502
0.476	3.933
0.476	2.66406
0.476	5.06552
0.476	1.52927
0.477	2.845
0.477	2.27301
0.477	3.05553
0.478	2.05124
0.478	2.62634
0.479	0.950725
0.479	5.04484
0.479	2.88583
0.48	5.93657
0.48	3.20794
0.48	2.08339
0.481	5.1844
0.481	2.15936
0.481	3.68334
0.482	2.96828
0.483	0.670607
0.483	2.01495
0.483	3.41697
0.485	1.26968
0.485	3.63378
0.486	2.60262
0.486	8.12259
0.486	2.90059
0.487	4.57186
0.487	1.00412
0.488	2.52339
0.489	0.483081
0.489	6.97159
0.489	2.503
0.489	2.46582
0.489	4.3475
0.49	2.96652
0.491	1.97653
0.491	4.72174
0.491	2.04271
0.492	4.617
0.492	1.73075
0.492	1.90843
0.493	3.14545
0.496	9.89235
0.497	1.77756
0.497	6.90189
0.498	2.28169
0.498	5.82426
0.499	5.10677
0.499	1.938
0.499	3.60468
0.499	9.07697
0.499	1.04127
0.5	2.07399
0.5	2.73111
0.501	2.66197
0.501	3.21826
0.501	3.2414
0.501	2.76859
0.502	6.88514
0.502	2.07981
0.503	1.09085
0.504	4.19556
0.505	2.08869
0.506	3.90171
0.507	4.03473
0.507	5.4891
0.507	1.03517
0.508	0.683748
0.509	1.71
0.51	5.4205
0.511	4.74205
0.511	1.11292
0.511	6.25538
0.512	5.08237
0.514	6.65798
0.514	5.94463
0.515	6.57797
0.515	5.21451
0.515	9.1352
0.516	7.01955
0.516	2.2232
0.516	2.32562
0.517	3.75296
0.517	5.08084
0.517	7.12957
0.518	3.75296
0.518	6.28814
0.52	4.00102
0.52	2.62634
0.521	1.75963
0.521	8.51793
0.522	2.06092
0.523	1.59229
0.524	3.14007
0.526	2.59105
0.528	2.0007
0.528	3.86916
0.529	4.69566
0.529	4.26628
0.529	0.95592
0.529	4.05993
0.53	1.08329
0.53	1.34644
0.532	6.498
0.532	2.23012
0.533	13.6788
0.534	2.24656
0.536	1.548
0.537	2.70208
0.537	5.05565
0.537	6.50611
0.538	3.07687
0.538	7.068
0.538	1.73118
0.538	4.45929
0.539	1.938
0.539	3.78124
0.539	7.54476
0.54	4.47236
0.541	2.08742
0.541	2.6866
0.543	4.62719
0.543	1.39909
0.543	10.2542
0.543	2.4286
0.544	2.84464
0.544	5.59084
0.544	1.27395
0.545	0.602471
0.546	4.352
0.546	6.46005
0.547	5.16135
0.548	3.78691
0.548	2.81034
0.549	3.38922
0.55	1.34276
0.55	2.9019
0.551	3.78141
0.551	3.3991
0.552	5.94347
0.552	0.742174
0.553	5.55799
0.554	4.33783
0.554	3.24284
0.555	1.21929
0.555	0.448841
0.555	2.64275
0.556	5.23506
0.556	5.25415
0.556	1.4813
0.558	3.32405
0.558	5.30955
0.56	3.42
0.563	3.8304
0.564	4.00311
0.564	3.8247
0.566	2.00887
0.566	2.69919
0.567	4.22095
0.569	1.16896
0.569	5.17221
0.57	5.99355
0.571	2.44286
0.572	2.706
0.572	1.026
0.573	5.51181
0.573	3.58352
0.574	6.15544
0.576	4.5454
0.577	2.01101
0.577	0.691329
0.578	6.51154
0.578	2.43857
0.581	2.3898
0.581	5.85656
0.582	4.93821
0.582	2.15936
0.583	4.13496
0.583	2.52481
0.584	3.21358
0.585	5.65267
0.585	7.72588
0.586	3.9884
0.589	3.1423
0.589	0.770589
0.591	4.40908
0.591	3.43052
0.591	4.65325
0.592	1.69562
0.592	3.77076
0.593	2.86852
0.595	3.22486
0.595	2.42216
0.595	2.9678
0.596	0.162571
0.596	1.49362
0.596	1.19638
0.597	1.73841
0.598	4.32653
0.599	3.68985
0.6	1.10067
0.6	5.77276
0.6	3.43486
0.6	2.24836
0.6	2.79793
0.601	3.50479
0.602	2.82026
0.602	5.37795
0.603	3.02955
0.604	6.81733
0.605	2.42087
0.605	0.771943
0.606	1.54118
0.607	2.00887
0.607	2.21201
0.607	4.4382
0.61	1.87167
0.61	0.684
0.611	1.14
0.611	3.47374
0.612	2.12419
0.613	8.05654
0.613	4.03467
0.613	2.51817
0.613	1.74865
0.615	0.763029
0.616	8.72521
0.618	4.5183
0.618	3.62494
0.618	2.38553
0.618	0.782375
0.619	0.80655
0.62	4.58022
0.62	4.72174
0.62	4.0968
0.621	1.75172
0.621	4.18475
0.621	1.84925
0.622	3.35141
0.623	2.42131
0.623	0.812857
0.624	3.17014
0.625	6.24237
0.625	4.02354
0.625	5.19497
0.627	4.69819
0.627	3.88433
0.628	3.10126
0.629	2.28027
0.629	2.92828
0.629	6.11416
0.631	1.02135
0.633	0.635857
0.633	3.25889
0.634	0.650286
0.635	4.7652
0.636	4.161
0.637	8.27814
0.638	1.00747
0.639	4.70859
0.639	4.10344
0.639	2.25231
0.64	3.12852
0.643	2.49528
0.645	5.01858
0.65	6.75289
0.65	1.98788
0.653	1.44825
0.653	2.45342
0.654	0.76437
0.655	1.55337
0.657	1.1628
0.66	5.15229
0.662	3.96331
0.663	2.26246
0.664	1.06687
0.666	3.4029
0.667	3.84826
0.667	5.03565
0.667	2.16907
0.669	1.47334
0.669	2.35771
0.672	5.55799
0.674	2.50194
0.674	5.9902
0.674	1.59035
0.675	5.86774
0.675	0.855
0.676	0.704137
0.677	0.954497
0.678	2.0862
0.678	1.91164
0.678	7.89625
0.678	4.07404
0.68	6.28969
0.685	11.932
0.686	5.28595
0.686	3.82368
0.687	3.69634
0.687	4.56228
0.688	1.63384
0.689	1.65669
0.69	4.10742
0.69	3.11972
0.691	2.19051
0.692	0.76437
0.695	1.73351
0.697	1.90228
0.698	4.94817
0.7	3.63919
0.7	1.4421
0.7	3.14559
0.702	5.6316
0.702	1.81846
0.707	0.84781
0.71	3.08479
0.71	0.483081
0.711	4.74632
0.711	5.04678
0.712	4.87714
0.716	1.368
0.717	1.5675
0.721	4.10841
0.722	0.763029
0.722	1.10067
0.724	2.52259
0.725	2.0463
0.725	2.21294
0.727	2.1375
0.728	1.22416
0.738	3.93789
0.74	0.770569
0.744	1.38023
0.745	1.76344
0.745	3.79705
0.746	1.12083
0.747	1.44794
0.749	6.12522
0.751	1.34169
0.755	3.7554
0.756	2.52337
0.756	1.14
0.757	0.723969
0.764	0.587977
0.766	2.84681
0.767	1.28854
0.768	2.64409
0.774	0.603851
0.778	3.91685
0.779	0.587812
0.782	2.5479
0.783	3.00604
0.783	2.88085
0.784	0.8493
0.786	6.37097
0.788	3.4245
0.789	2.4339
0.79	2.6746
0.795	2.22585
0.795	0.792818
0.795	2.93343
0.8	1.74048
0.808	2.59131
0.814	4.29347
0.818	4.42401
0.821	0.771943
0.822	2.4137
0.824	0.382185
0.835	4.16214
0.835	2.1204
0.843	2.18025
0.846	1.0399
0.86	4.28526
0.867	1.27171
0.885	2.6619
