# Supplementary material for: Neurotransmitter-mediated activity spatially controls neuronal migration in the zebrafish cerebellum
Source: PLoS Biol. 2018 Jan 4;16(1):e2002226. doi: 10.1371/journal.pbio.2002226 (PMC5754045; doi:10.1371/journal.pbio.2002226)
Supplement: S1 Table — (XLSX) [file pbio.2002226.s009.xlsx]

## Sheet: Tabelle1
Condition	N (embryos)	N (tracks)	p value (to control)	Chi2 (to control)
Control (YFP-CAAX) dorsal	23	237	--	--
Control (YFP-CAAX) ventral	23	332	--	--
ChR2_1’ dorsal	15	35	5.2899 ×10-4	120106
ChR2_1’ ventral	15	140	3.8317 ×10-4	126126
ChR2_10’ dorsal	33	214	0.1992	16483
ChR2_10’ ventral	33	343	0.03176	46115
ChR2_1’_Hexamethonium dorsal	17	110	1.5162 ×10-6	231273
ChR2_1’_Hexamethonium ventral	17	156	6.1847 ×10-9	337757
SwiChR_10’ dorsal	32	163	0.00713	723924
SwiChR_10’ ventral	32	431	1.6423 ×10-4	142016
