# Supplementary material for: Neurotransmitter-mediated activity spatially controls neuronal migration in the zebrafish cerebellum
Source: PLoS Biol. 2018 Jan 4;16(1):e2002226. doi: 10.1371/journal.pbio.2002226 (PMC5754045; doi:10.1371/journal.pbio.2002226)
Supplement: S2 Table — (XLSX) [file pbio.2002226.s010.xlsx]

## Sheet: Tabelle1
Compound	Stock conc.	Solvent	Working conc.	Supplier
Acetylcholine	550 mM	water	5.5 mM	Sigma
Atropine	10 mM	DMSO	100 µM	Sigma
Bicuculline	10 mM	water	200 µM	Sigma
CNQX	10 mM	water	20 µM	Sigma
DMSO, cell culture grade	1	DMSO	0.5%	Sigma
(DL)-Glutamate	100 mM	water	1 mM	Sigma
Glycine	1 M	water	10 mM	Serva
Hexamethonium bromide	100 mM	water	500 µM	Sigma
MK801	10 mM	DMSO	50 µM	Sigma
Nicotine hydrogen tartrate salt	10 mM	water	50 µM	Sigma
NMDA	30 mM	water	300 µM	Sigma
Strychnine free base	1 mM	water	10 µM	Sigma
