# Supplementary material for: Neurotransmitter-mediated activity spatially controls neuronal migration in the zebrafish cerebellum
Source: PLoS Biol. 2018 Jan 4;16(1):e2002226. doi: 10.1371/journal.pbio.2002226 (PMC5754045; doi:10.1371/journal.pbio.2002226)
Supplement: S3 Table — (XLSX) [file pbio.2002226.s011.xlsx]

## Sheet: Tabelle1
Condition	N (embryos)	N (tracks)	p value (to control)	Chi2 (to control)
ACh dorsal	28	90	0.0049	79246
ACh ventral	28	985	0.4891	0.4785
AcheH dorsal	24	75	6.048 × 10-5	160876
AcheH ventral	24	210	4.6376 × 10-6	209814
Atropine dorsal	18	78	0.3776	0.7785
Atropine ventral	18	454	0.0067	73473
Bicuculline dorsal	20	80	0.7655	0.0890
Bicuculline ventral	20	539	0.9201	0.0101
CNQX dorsal	15	111	0.2183	15152
CNQX ventral	15	225	1.6126 × 10-17	725694
CNQX + Hexamethonium dorsal	17	44	0.0227	51918
CNQX + Hexamethonium ventral	17	448	0.5124	0.4292
Control (DMSO) dorsal	19	147
Control (DMSO) ventral	19	356
Glutamate dorsal	12	59	0.7001	0.14839
Glutamate ventral	12	322	0.9848	3.6265 × 10-4
Glycine dorsal	20	72	0.2194	15084
Glycine ventral	20	609	5.7123 × 10-8	294586
Glycine + Strychnine dorsal	16	45	0.8193	0.0522
Glycine + Strychnine ventral	16	341	0.1515	20568
Glycine + MK801 dorsal	22	120	0.0027	89858
Glycine + MK801 ventral	22	524	7.7521 × 10-4	112997
GlyRa1 wt dorsal	25	69	0.3533	0.8615
GlyRa1 wt ventral	25	241	4.3318 × 10-5	167202
GlyRa1 Y226F dorsal	18	65	0.196	16719
GlyRa1 Y226F ventral	18	169	0.1549	20234
Hexamethonium dorsal	23	116	2.0811 × 10-6	225187
Hexamethonium ventral	23	472	9.0919 × 10-9	330263
MK801 dorsal	18	129	0.5776	0.3102
MK801 ventral	18	467	0.1022	26701
Nicotine dorsal	18	95	0.3167	10027
Nicotine ventral	18	417	0.0564	36404
NMDA dorsal	15	25	0.6143	0.2540
NMDA ventral	15	425	7.8828 × 10-13	513111
Strychnine dorsal	13	62	0.1561	20121
Strychnine ventral	13	239	0.0807	30498
